# Supplementary material for: Transcriptomic profiling of gene expression and RNA processing during Leishmania major differentiation
Source: Nucleic Acids Res. 2015 Jul 6;43(14):6799–813. doi: 10.1093/nar/gkv656 (PMC4538839; doi:10.1093/nar/gkv656)
Supplement: SUPPLEMENTARY DATA [file supp_gkv656_nar-01429-a-2015-File010.xls]

## Sheet: Novel ORF coordinates
Dataset S1. Coordinates of novel ORFs.
Gene ID	Chromosome	Start coordinate	Stop coordinate	Strand
LmjF.01_108	LmjF.01	75300	75404	-
LmjF.01_20	LmjF.01	110681	111175	+
LmjF.01_22	LmjF.01	114253	114546	+
LmjF.01_28	LmjF.01	136265	136417	+
LmjF.01_30	LmjF.01	142049	142294	+
LmjF.01_34	LmjF.01	153746	153916	+
LmjF.01_49	LmjF.01	197108	197224	+
LmjF.01_50	LmjF.01	198315	198512	+
LmjF.01_51	LmjF.01	198636	198767	+
LmjF.01_54	LmjF.01	204871	205035	+
LmjF.01_55	LmjF.01	204888	206231	+
LmjF.01_67	LmjF.01	243194	243376	+
LmjF.01_68	LmjF.01	243850	244035	+
LmjF.02_121	LmjF.02	336090	336365	+
LmjF.02_126	LmjF.02	349704	349862	+
LmjF.02_128	LmjF.02	2868	3155	-
LmjF.02_129	LmjF.02	2741	2896	-
LmjF.02_134	LmjF.02	16013	16486	-
LmjF.02_139	LmjF.02	23757	23873	-
LmjF.02_150	LmjF.02	73330	73431	-
LmjF.02_167	LmjF.02	145981	146163	-
LmjF.02_169	LmjF.02	149125	149301	-
LmjF.02_174	LmjF.02	164117	164605	-
LmjF.03_220	LmjF.03	62613	62861	+
LmjF.03_230	LmjF.03	105885	106739	+
LmjF.03_242	LmjF.03	152208	152321	+
LmjF.03_244	LmjF.03	160619	161200	+
LmjF.03_252	LmjF.03	193514	193633	+
LmjF.03_260	LmjF.03	225647	225829	+
LmjF.03_278	LmjF.03	288492	288599	-
LmjF.03_294	LmjF.03	363847	364215	-
LmjF.04_338	LmjF.04	105572	105733	+
LmjF.04_351	LmjF.04	170438	170656	-
LmjF.04_353	LmjF.04	178490	178645	-
LmjF.04_360	LmjF.04	200556	200759	-
LmjF.04_368	LmjF.04	238083	238238	-
LmjF.04_381	LmjF.04	277315	277410	-
LmjF.04_400	LmjF.04	342310	342519	-
LmjF.04_410	LmjF.04	372683	372889	-
LmjF.04_421	LmjF.04	397166	397357	-
LmjF.04_440	LmjF.04	457136	457396	-
LmjF.05_448	LmjF.05	10403	10681	+
LmjF.05_449	LmjF.05	11224	11319	+
LmjF.05_454	LmjF.05	23011	23118	+
LmjF.05_470	LmjF.05	70497	70976	+
LmjF.05_472	LmjF.05	77111	77257	+
LmjF.05_473	LmjF.05	77335	77466	+
LmjF.05_475	LmjF.05	81864	82109	+
LmjF.05_480	LmjF.05	88660	88932	+
LmjF.05_492	LmjF.05	119661	120101	+
LmjF.05_497	LmjF.05	138843	138968	+
LmjF.05_504	LmjF.05	156787	157500	+
LmjF.05_529	LmjF.05	247455	247832	+
LmjF.05_532	LmjF.05	263317	263409	+
LmjF.05_538	LmjF.05	285271	285750	+
LmjF.05_541	LmjF.05	292735	293013	+
LmjF.05_547	LmjF.05	306211	306378	+
LmjF.05_561	LmjF.05	358860	359045	+
LmjF.05_574	LmjF.05	396433	396798	+
LmjF.05_577	LmjF.05	405918	406031	+
LmjF.05_579	LmjF.05	411432	411776	+
LmjF.05_583	LmjF.05	423145	423273	-
LmjF.05_584	LmjF.05	424249	424743	-
LmjF.05_592	LmjF.05	461866	461991	+
LmjF.06_598	LmjF.06	16520	16744	-
LmjF.06_615	LmjF.06	68976	69209	-
LmjF.06_624	LmjF.06	95339	96148	-
LmjF.06_636	LmjF.06	131768	131908	+
LmjF.06_648	LmjF.06	169713	169913	+
LmjF.06_653	LmjF.06	181024	181203	+
LmjF.06_665	LmjF.06	221059	221355	+
LmjF.06_677	LmjF.06	277711	277929	+
LmjF.06_683	LmjF.06	301522	301737	+
LmjF.06_686	LmjF.06	326137	326256	+
LmjF.06_730	LmjF.06	479254	479595	+
LmjF.06_738	LmjF.06	497381	497902	+
LmjF.06_742	LmjF.06	506541	506759	-
LmjF.06_744	LmjF.06	510753	510905	+
LmjF.07_746	LmjF.07	2243	2380	-
LmjF.07_752	LmjF.07	20854	21009	+
LmjF.07_758	LmjF.07	38407	38625	+
LmjF.07_759	LmjF.07	38501	38767	+
LmjF.07_766	LmjF.07	64560	64787	-
LmjF.07_811	LmjF.07	243104	243364	+
LmjF.07_814	LmjF.07	252695	252793	+
LmjF.07_827	LmjF.07	306747	306842	+
LmjF.07_837	LmjF.07	340639	340980	+
LmjF.07_849	LmjF.07	386858	387064	+
LmjF.07_854	LmjF.07	429773	429907	+
LmjF.07_855	LmjF.07	430042	430587	+
LmjF.07_859	LmjF.07	453590	453724	+
LmjF.07_863	LmjF.07	474591	475604	+
LmjF.07_868	LmjF.07	506546	506662	+
LmjF.07_880	LmjF.07	543620	543928	+
LmjF.07_891	LmjF.07	566057	566206	+
LmjF.07_894	LmjF.07	573672	573800	+
LmjF.07_897	LmjF.07	587130	587240	+
LmjF.07_898	LmjF.07	587185	587358	+
LmjF.07_900	LmjF.07	593066	593353	+
LmjF.07_901	LmjF.07	593247	593480	+
LmjF.08_1008	LmjF.08	392394	392492	+
LmjF.08_1020	LmjF.08	436571	436855	-
LmjF.08_1033	LmjF.08	492798	493277	+
LmjF.08_1035	LmjF.08	495251	495427	+
LmjF.08_1040	LmjF.08	507408	507536	+
LmjF.08_1043	LmjF.08	516911	517069	+
LmjF.08_1048	LmjF.08	531238	531375	+
LmjF.08_1049	LmjF.08	531368	531469	+
LmjF.08_1050	LmjF.08	531402	531623	+
LmjF.08_1056	LmjF.08	541834	541941	+
LmjF.08_1057	LmjF.08	542811	544118	+
LmjF.08_1058	LmjF.08	544414	544515	+
LmjF.08_1062	LmjF.08	554975	555178	+
LmjF.08_921	LmjF.08	58067	58369	+
LmjF.08_922	LmjF.08	58676	58999	+
LmjF.08_923	LmjF.08	60807	61148	+
LmjF.08_940	LmjF.08	111881	112120	+
LmjF.08_948	LmjF.08	154201	154308	+
LmjF.08_950	LmjF.08	164345	164452	+
LmjF.08_965	LmjF.08	218722	218904	+
LmjF.08_973	LmjF.08	238798	238965	+
LmjF.08_976	LmjF.08	257665	257898	+
LmjF.08_978	LmjF.08	266223	266663	+
LmjF.08_981	LmjF.08	274422	274601	+
LmjF.08_984	LmjF.08	289943	290044	+
LmjF.08_986	LmjF.08	295799	295927	+
LmjF.08_988	LmjF.08	301711	301815	+
LmjF.08_997	LmjF.08	352965	353087	+
LmjF.09_1073	LmjF.09	6299	6484	+
LmjF.09_1082	LmjF.09	28224	28955	+
LmjF.09_1084	LmjF.09	40338	40820	+
LmjF.09_1085	LmjF.09	40951	41043	+
LmjF.09_1088	LmjF.09	53225	53326	+
LmjF.09_1090	LmjF.09	56433	56549	+
LmjF.09_1102	LmjF.09	78194	78409	+
LmjF.09_1103	LmjF.09	78409	78567	+
LmjF.09_1121	LmjF.09	124955	125314	+
LmjF.09_1132	LmjF.09	155957	156151	+
LmjF.09_1135	LmjF.09	167614	167709	+
LmjF.09_1142	LmjF.09	196413	196610	+
LmjF.09_1144	LmjF.09	199072	199257	+
LmjF.09_1150	LmjF.09	220336	220521	+
LmjF.09_1170	LmjF.09	280086	280292	-
LmjF.09_1177	LmjF.09	317221	317340	-
LmjF.09_1179	LmjF.09	321205	321407	-
LmjF.09_1183	LmjF.09	333011	333175	-
LmjF.09_1204	LmjF.09	385913	386071	-
LmjF.09_1207	LmjF.09	407194	407952	+
LmjF.09_1209	LmjF.09	416139	416408	+
LmjF.09_1210	LmjF.09	416332	416523	+
LmjF.09_1250	LmjF.09	536191	536463	-
LmjF.09_1251	LmjF.09	536444	536662	-
LmjF.09_1255	LmjF.09	545381	545656	-
LmjF.10_1273	LmjF.10	15652	15753	-
LmjF.10_1286	LmjF.10	68002	68100	+
LmjF.10_1299	LmjF.10	110871	111002	+
LmjF.10_1307	LmjF.10	133359	133520	+
LmjF.10_1318	LmjF.10	182540	183127	+
LmjF.10_1324	LmjF.10	206493	206693	+
LmjF.10_1326	LmjF.10	211877	211990	+
LmjF.10_1331	LmjF.10	233035	233322	+
LmjF.10_1333	LmjF.10	241236	241328	+
LmjF.10_1352	LmjF.10	329808	329981	-
LmjF.10_1355	LmjF.10	339436	341496	-
LmjF.10_1358	LmjF.10	351210	351398	-
LmjF.10_1362	LmjF.10	365021	365356	-
LmjF.10_1363	LmjF.10	365970	366203	-
LmjF.10_1386	LmjF.10	448939	449037	-
LmjF.10_1400	LmjF.10	488996	489322	-
LmjF.10_1404	LmjF.10	499609	499710	-
LmjF.10_1407	LmjF.10	507063	507278	-
LmjF.10_1411	LmjF.10	513365	513508	-
LmjF.10_1412	LmjF.10	512495	512656	-
LmjF.10_1417	LmjF.10	526964	527110	-
LmjF.10_1420	LmjF.10	530183	530386	-
LmjF.10_1421	LmjF.10	530897	531301	-
LmjF.10_1433	LmjF.10	558882	559106	+
LmjF.11_1460	LmjF.11	58477	58683	+
LmjF.11_1461	LmjF.11	58757	58861	+
LmjF.11_1468	LmjF.11	76083	76637	+
LmjF.11_1477	LmjF.11	112451	112552	+
LmjF.11_1482	LmjF.11	126347	126649	+
LmjF.11_1495	LmjF.11	177970	178116	+
LmjF.11_1500	LmjF.11	192857	193102	+
LmjF.11_1501	LmjF.11	193293	193394	+
LmjF.11_1503	LmjF.11	202072	202290	+
LmjF.11_1505	LmjF.11	207549	207863	+
LmjF.11_1506	LmjF.11	210393	210596	+
LmjF.11_1509	LmjF.11	218361	218684	+
LmjF.11_1511	LmjF.11	232934	233074	+
LmjF.11_1532	LmjF.11	314026	314268	+
LmjF.11_1537	LmjF.11	327389	327706	+
LmjF.11_1538	LmjF.11	328201	328293	+
LmjF.11_1540	LmjF.11	335098	335211	+
LmjF.11_1547	LmjF.11	362870	364081	+
LmjF.11_1561	LmjF.11	412194	412361	+
LmjF.11_1565	LmjF.11	427564	427860	+
LmjF.11_1566	LmjF.11	427628	427981	+
LmjF.11_1567	LmjF.11	433530	433751	+
LmjF.11_1570	LmjF.11	447364	447957	+
LmjF.11_1574	LmjF.11	467632	467847	+
LmjF.11_1582	LmjF.11	486870	487418	+
LmjF.11_1605	LmjF.11	578324	578545	+
LmjF.12_1607	LmjF.12	1861	2577	+
LmjF.12_1608	LmjF.12	2084	2218	+
LmjF.12_1639	LmjF.12	90060	90188	+
LmjF.12_1644	LmjF.12	111234	111479	+
LmjF.12_1649	LmjF.12	137706	137825	+
LmjF.12_1655	LmjF.12	161139	161375	+
LmjF.12_1662	LmjF.12	183196	183294	-
LmjF.12_1667	LmjF.12	210150	210257	-
LmjF.12_1671	LmjF.12	235040	235255	-
LmjF.12_1672	LmjF.12	245380	245595	-
LmjF.12_1676	LmjF.12	292149	292439	+
LmjF.12_1681	LmjF.12	303405	303575	+
LmjF.12_1684	LmjF.12	319163	319357	+
LmjF.12_1702	LmjF.12	376698	378473	+
LmjF.12_1710	LmjF.12	406846	407169	+
LmjF.12_1711	LmjF.12	409010	409918	+
LmjF.12_1712	LmjF.12	409661	409918	+
LmjF.12_1730	LmjF.12	473486	473914	+
LmjF.12_1734	LmjF.12	486488	486895	+
LmjF.12_1742	LmjF.12	517518	517748	+
LmjF.12_1744	LmjF.12	524129	524536	+
LmjF.12_1755	LmjF.12	571648	571755	+
LmjF.12_1770	LmjF.12	636127	636408	+
LmjF.12_1783	LmjF.12	672560	673522	+
LmjF.13_1792	LmjF.13	21697	21840	-
LmjF.13_1798	LmjF.13	34292	34732	-
LmjF.13_1799	LmjF.13	35607	35783	-
LmjF.13_1806	LmjF.13	56869	57240	-
LmjF.13_1810	LmjF.13	69781	70047	-
LmjF.13_1814	LmjF.13	78532	78732	-
LmjF.13_1834	LmjF.13	140813	141076	-
LmjF.13_1838	LmjF.13	152824	152946	+
LmjF.13_1839	LmjF.13	153353	153445	+
LmjF.13_1845	LmjF.13	171075	171257	+
LmjF.13_1846	LmjF.13	171578	171685	+
LmjF.13_1847	LmjF.13	171733	171867	+
LmjF.13_1848	LmjF.13	172427	172615	+
LmjF.13_1854	LmjF.13	184247	184690	+
LmjF.13_1860	LmjF.13	198656	199069	+
LmjF.13_1905	LmjF.13	359020	359310	-
LmjF.13_1912	LmjF.13	393022	393300	-
LmjF.13_1922	LmjF.13	413593	413898	-
LmjF.13_1926	LmjF.13	425323	425577	-
LmjF.13_1931	LmjF.13	434985	435446	-
LmjF.13_1932	LmjF.13	437047	437265	-
LmjF.13_1933	LmjF.13	437435	437569	-
LmjF.13_1935	LmjF.13	443405	443560	-
LmjF.13_1936	LmjF.13	443253	443345	-
LmjF.13_1937	LmjF.13	443060	443209	-
LmjF.13_1945	LmjF.13	469909	470046	-
LmjF.13_1953	LmjF.13	503627	503923	-
LmjF.13_1964	LmjF.13	551601	551711	+
LmjF.13_1966	LmjF.13	558691	558789	-
LmjF.13_1971	LmjF.13	572816	572983	-
LmjF.13_1974	LmjF.13	582146	582313	-
LmjF.13_1977	LmjF.13	591645	591824	-
LmjF.14_1991	LmjF.14	4457	4567	+
LmjF.14_1996	LmjF.14	16816	17031	+
LmjF.14_2035	LmjF.14	134974	135123	+
LmjF.14_2043	LmjF.14	169522	169749	-
LmjF.14_2045	LmjF.14	177135	177272	-
LmjF.14_2053	LmjF.14	203333	203581	-
LmjF.14_2054	LmjF.14	204098	204880	-
LmjF.14_2057	LmjF.14	216683	216853	-
LmjF.14_2062	LmjF.14	226190	226387	-
LmjF.14_2067	LmjF.14	239895	240128	-
LmjF.14_2072	LmjF.14	263428	263571	-
LmjF.14_2073	LmjF.14	262933	263070	+
LmjF.14_2078	LmjF.14	285571	285711	-
LmjF.14_2083	LmjF.14	297012	297191	-
LmjF.14_2091	LmjF.14	341241	341378	-
LmjF.14_2096	LmjF.14	363090	363314	-
LmjF.14_2103	LmjF.14	393681	393944	-
LmjF.14_2106	LmjF.14	404441	404647	-
LmjF.14_2113	LmjF.14	418425	418577	-
LmjF.14_2114	LmjF.14	419811	420311	-
LmjF.14_2122	LmjF.14	454237	454350	+
LmjF.14_2125	LmjF.14	476695	476913	+
LmjF.14_2126	LmjF.14	476695	476913	+
LmjF.14_2129	LmjF.14	492510	492827	+
LmjF.14_2154	LmjF.14	569202	569417	+
LmjF.14_2159	LmjF.14	580132	580305	+
LmjF.14_2161	LmjF.14	586647	586817	+
LmjF.14_2162	LmjF.14	587062	587340	+
LmjF.15_2179	LmjF.15	23840	24139	-
LmjF.15_2210	LmjF.15	122991	123191	+
LmjF.15_2248	LmjF.15	291511	291942	+
LmjF.15_2260	LmjF.15	343961	344272	-
LmjF.15_2262	LmjF.15	352004	353059	-
LmjF.15_2264	LmjF.15	362507	362671	-
LmjF.15_2269	LmjF.15	378222	378407	-
LmjF.15_2280	LmjF.15	419770	419931	-
LmjF.15_2283	LmjF.15	426044	426226	-
LmjF.15_2285	LmjF.15	429383	429544	-
LmjF.15_2298	LmjF.15	458033	458314	-
LmjF.15_2303	LmjF.15	463752	464204	-
LmjF.15_2319	LmjF.15	512813	513031	-
LmjF.15_2325	LmjF.15	531727	531924	-
LmjF.15_2355	LmjF.15	608359	608547	-
LmjF.16_2373	LmjF.16	21974	22225	-
LmjF.16_2385	LmjF.16	71928	72065	-
LmjF.16_2390	LmjF.16	86236	86379	-
LmjF.16_2433	LmjF.16	231395	231847	-
LmjF.16_2445	LmjF.16	277015	277146	-
LmjF.16_2446	LmjF.16	277279	277476	-
LmjF.16_2474	LmjF.16	400452	400712	+
LmjF.16_2477	LmjF.16	413775	413999	+
LmjF.16_2481	LmjF.16	421938	422372	+
LmjF.16_2483	LmjF.16	429096	430079	+
LmjF.16_2493	LmjF.16	465231	465347	-
LmjF.16_2504	LmjF.16	520917	521219	-
LmjF.16_2531	LmjF.16	641441	641533	-
LmjF.16_2533	LmjF.16	647237	647569	-
LmjF.16_2534	LmjF.16	647237	647569	-
LmjF.16_2550	LmjF.16	711667	712083	+
LmjF.17_2552	LmjF.17	13059	13424	-
LmjF.17_2563	LmjF.17	30495	30647	-
LmjF.17_2585	LmjF.17	123229	123327	-
LmjF.17_2609	LmjF.17	239997	240203	-
LmjF.17_2616	LmjF.17	275946	276266	-
LmjF.17_2650	LmjF.17	409339	409566	-
LmjF.17_2655	LmjF.17	418442	418642	+
LmjF.17_2659	LmjF.17	423627	423884	+
LmjF.17_2664	LmjF.17	446335	446535	+
LmjF.17_2668	LmjF.17	459865	460029	+
LmjF.17_2671	LmjF.17	470319	470570	+
LmjF.17_2676	LmjF.17	503959	504141	+
LmjF.17_2682	LmjF.17	528322	528600	+
LmjF.17_2700	LmjF.17	594656	595075	+
LmjF.17_2714	LmjF.17	636615	636785	+
LmjF.17_2717	LmjF.17	639649	639774	+
LmjF.17_2725	LmjF.17	663858	664577	+
LmjF.18_2733	LmjF.18	5454	6002	-
LmjF.18_2747	LmjF.18	44260	44556	-
LmjF.18_2753	LmjF.18	96600	96743	-
LmjF.18_2761	LmjF.18	119694	119888	-
LmjF.18_2765	LmjF.18	132763	132924	-
LmjF.18_2781	LmjF.18	191537	191986	-
LmjF.18_2790	LmjF.18	215800	215988	-
LmjF.18_2798	LmjF.18	247137	248000	+
LmjF.18_2801	LmjF.18	254683	254943	+
LmjF.18_2802	LmjF.18	256220	256822	+
LmjF.18_2814	LmjF.18	300800	300898	+
LmjF.18_2846	LmjF.18	414571	414783	+
LmjF.18_2850	LmjF.18	425281	425604	+
LmjF.18_2865	LmjF.18	492933	493067	+
LmjF.18_2874	LmjF.18	520283	520417	+
LmjF.18_2885	LmjF.18	553402	553500	+
LmjF.18_2889	LmjF.18	572618	572896	+
LmjF.18_2892	LmjF.18	579167	579331	+
LmjF.18_2893	LmjF.18	582458	583801	+
LmjF.18_2894	LmjF.18	585697	586041	+
LmjF.18_2917	LmjF.18	691562	691738	+
LmjF.18_2930	LmjF.18	722127	722258	+
LmjF.19_2950	LmjF.19	32411	32698	-
LmjF.19_2951	LmjF.19	32214	32498	-
LmjF.19_2957	LmjF.19	54517	54966	-
LmjF.19_2965	LmjF.19	81284	81529	+
LmjF.19_2979	LmjF.19	158573	158887	+
LmjF.19_2997	LmjF.19	223005	223277	+
LmjF.19_2999	LmjF.19	230087	230230	+
LmjF.19_3000	LmjF.19	230277	230423	+
LmjF.19_3004	LmjF.19	263059	263406	+
LmjF.19_3014	LmjF.19	304932	305084	+
LmjF.19_3017	LmjF.19	315264	315431	+
LmjF.19_3018	LmjF.19	315530	315625	+
LmjF.19_3019	LmjF.19	316267	316482	+
LmjF.19_3024	LmjF.19	325082	325177	+
LmjF.19_3042	LmjF.19	360014	360202	+
LmjF.19_3047	LmjF.19	366770	366943	+
LmjF.19_3054	LmjF.19	382655	382816	+
LmjF.19_3059	LmjF.19	395719	395889	+
LmjF.19_3062	LmjF.19	407105	407311	+
LmjF.19_3063	LmjF.19	406987	407484	+
LmjF.19_3075	LmjF.19	466828	466989	+
LmjF.19_3088	LmjF.19	529105	529260	+
LmjF.19_3098	LmjF.19	561020	561187	+
LmjF.19_3099	LmjF.19	561947	562501	+
LmjF.19_3101	LmjF.19	567210	567320	+
LmjF.19_3102	LmjF.19	567764	567964	+
LmjF.19_3105	LmjF.19	577105	577206	+
LmjF.19_3109	LmjF.19	589049	589171	+
LmjF.19_3114	LmjF.19	599803	600054	+
LmjF.19_3117	LmjF.19	607282	607374	+
LmjF.19_3130	LmjF.19	644230	644529	+
LmjF.19_3135	LmjF.19	650227	650418	+
LmjF.19_3146	LmjF.19	684352	684468	+
LmjF.19_3150	LmjF.19	696902	697354	+
LmjF.19_3151	LmjF.19	698510	698695	+
LmjF.19_3152	LmjF.19	698646	698771	+
LmjF.20_3165	LmjF.20	37994	38371	-
LmjF.20_3186	LmjF.20	111335	111922	+
LmjF.20_3189	LmjF.20	116568	116699	+
LmjF.20_3193	LmjF.20	127340	127699	+
LmjF.20_3200	LmjF.20	154486	155364	+
LmjF.20_3206	LmjF.20	175571	175684	+
LmjF.20_3210	LmjF.20	182013	182249	+
LmjF.20_3228	LmjF.20	240435	240653	+
LmjF.20_3233	LmjF.20	284034	284630	+
LmjF.20_3235	LmjF.20	300054	300371	+
LmjF.20_3236	LmjF.20	300545	300688	+
LmjF.20_3256	LmjF.20	389823	390137	+
LmjF.20_3266	LmjF.20	445786	445881	+
LmjF.20_3267	LmjF.20	445905	446066	+
LmjF.20_3280	LmjF.20	508514	508654	+
LmjF.20_3293	LmjF.20	558534	558629	+
LmjF.20_3312	LmjF.20	623030	623170	+
LmjF.20_3314	LmjF.20	629765	630016	+
LmjF.20_3320	LmjF.20	648946	649065	+
LmjF.20_3326	LmjF.20	661652	661864	-
LmjF.20_3327	LmjF.20	662064	662219	-
LmjF.20_3346	LmjF.20	718564	718707	-
LmjF.20_3347	LmjF.20	719427	719636	-
LmjF.21_3431	LmjF.21	222179	222307	-
LmjF.21_3432	LmjF.21	221650	222171	-
LmjF.21_3434	LmjF.21	223859	224041	-
LmjF.21_3468	LmjF.21	364852	364968	+
LmjF.21_3484	LmjF.21	418628	418804	+
LmjF.21_3520	LmjF.21	553382	553534	-
LmjF.21_3539	LmjF.21	622129	622299	-
LmjF.21_3544	LmjF.21	628508	628777	-
LmjF.21_3547	LmjF.21	637441	637713	-
LmjF.21_3555	LmjF.21	672358	672456	-
LmjF.21_3560	LmjF.21	683782	683997	-
LmjF.21_3564	LmjF.21	698741	699049	-
LmjF.21_3580	LmjF.21	731092	731466	-
LmjF.22_3599	LmjF.22	10032	10319	+
LmjF.22_3602	LmjF.22	13174	13467	-
LmjF.22_3607	LmjF.22	23382	23861	-
LmjF.22_3612	LmjF.22	49173	49421	-
LmjF.22_3618	LmjF.22	68399	68665	-
LmjF.22_3646	LmjF.22	179715	179810	-
LmjF.22_3659	LmjF.22	218830	219273	-
LmjF.22_3665	LmjF.22	229566	229856	-
LmjF.22_3674	LmjF.22	264753	265016	-
LmjF.22_3675	LmjF.22	268157	268258	-
LmjF.22_3688	LmjF.22	328838	328936	+
LmjF.22_3692	LmjF.22	341723	341878	+
LmjF.22_3693	LmjF.22	345016	345279	+
LmjF.22_3699	LmjF.22	362149	362286	+
LmjF.22_3703	LmjF.22	376335	376547	+
LmjF.22_3706	LmjF.22	384782	385144	+
LmjF.22_3710	LmjF.22	405487	405690	+
LmjF.22_3744	LmjF.22	538893	539480	-
LmjF.22_3750	LmjF.22	571290	571397	-
LmjF.22_3770	LmjF.22	628368	628460	+
LmjF.22_3773	LmjF.22	634724	635710	+
LmjF.22_3780	LmjF.22	672680	672796	+
LmjF.22_3785	LmjF.22	682270	682677	+
LmjF.22_3789	LmjF.22	695364	701963	+
LmjF.23_3803	LmjF.23	23243	23347	+
LmjF.23_3808	LmjF.23	43506	43664	+
LmjF.23_3819	LmjF.23	79049	79762	+
LmjF.23_3822	LmjF.23	83916	84179	+
LmjF.23_3839	LmjF.23	128812	129513	+
LmjF.23_3845	LmjF.23	151418	151558	+
LmjF.23_3853	LmjF.23	182985	183653	+
LmjF.23_3873	LmjF.23	245005	245238	-
LmjF.23_3874	LmjF.23	245299	245421	-
LmjF.23_3883	LmjF.23	277976	278086	-
LmjF.23_3886	LmjF.23	293212	294165	-
LmjF.23_3901	LmjF.23	379220	379594	-
LmjF.23_3903	LmjF.23	386824	387168	-
LmjF.23_3911	LmjF.23	411585	411758	-
LmjF.23_3914	LmjF.23	426935	427075	-
LmjF.23_3919	LmjF.23	439816	439923	-
LmjF.23_3921	LmjF.23	454869	455375	-
LmjF.23_3927	LmjF.23	467353	467508	-
LmjF.23_3931	LmjF.23	477090	477218	-
LmjF.23_3934	LmjF.23	488234	488377	-
LmjF.23_3942	LmjF.23	501014	501418	-
LmjF.23_3955	LmjF.23	545674	545787	-
LmjF.23_3968	LmjF.23	578165	578416	+
LmjF.23_3976	LmjF.23	602798	602926	+
LmjF.23_3979	LmjF.23	616169	616366	+
LmjF.23_3981	LmjF.23	619735	619998	+
LmjF.23_3982	LmjF.23	620215	620478	+
LmjF.23_3989	LmjF.23	658003	658212	+
LmjF.23_4010	LmjF.23	721765	721893	+
LmjF.23_4012	LmjF.23	726943	727392	+
LmjF.23_4023	LmjF.23	760711	760965	+
LmjF.24_4094	LmjF.24	250509	250787	+
LmjF.24_4099	LmjF.24	264282	264479	+
LmjF.24_4136	LmjF.24	390235	390909	+
LmjF.24_4137	LmjF.24	392389	393135	+
LmjF.24_4144	LmjF.24	418293	419021	+
LmjF.24_4157	LmjF.24	457136	457267	+
LmjF.24_4167	LmjF.24	485496	485963	+
LmjF.24_4169	LmjF.24	489797	489919	+
LmjF.24_4198	LmjF.24	613487	613783	+
LmjF.24_4212	LmjF.24	657382	657546	-
LmjF.24_4215	LmjF.24	666770	666940	-
LmjF.24_4261	LmjF.24	805848	805952	-
LmjF.24_4262	LmjF.24	806683	806787	-
LmjF.24_4263	LmjF.24	807597	807701	-
LmjF.25_4279	LmjF.25	11694	11933	-
LmjF.25_4285	LmjF.25	22606	22962	-
LmjF.25_4288	LmjF.25	29089	29349	-
LmjF.25_4291	LmjF.25	31550	31720	-
LmjF.25_4294	LmjF.25	37558	37713	-
LmjF.25_4323	LmjF.25	123710	123955	-
LmjF.25_4338	LmjF.25	197208	197540	-
LmjF.25_4345	LmjF.25	210385	210690	-
LmjF.25_4357	LmjF.25	260248	260394	-
LmjF.25_4359	LmjF.25	265010	265474	-
LmjF.25_4361	LmjF.25	267284	267835	-
LmjF.25_4377	LmjF.25	332131	332976	+
LmjF.25_4378	LmjF.25	334316	334741	+
LmjF.25_4396	LmjF.25	397670	397981	+
LmjF.25_4426	LmjF.25	527057	527290	-
LmjF.25_4431	LmjF.25	550595	550750	-
LmjF.25_4440	LmjF.25	576360	576482	-
LmjF.25_4441	LmjF.25	576781	577041	-
LmjF.25_4461	LmjF.25	659305	659397	-
LmjF.25_4463	LmjF.25	663816	664130	-
LmjF.25_4479	LmjF.25	707273	707398	-
LmjF.25_4491	LmjF.25	745007	745204	-
LmjF.25_4545	LmjF.25	880921	881397	+
LmjF.25_4550	LmjF.25	898007	898162	+
LmjF.25_4554	LmjF.25	903271	903393	+
LmjF.25_4556	LmjF.25	908439	908726	+
LmjF.25_4557	LmjF.25	908620	908853	+
LmjF.26_4564	LmjF.26	15464	15982	-
LmjF.26_4570	LmjF.26	23329	23508	-
LmjF.26_4585	LmjF.26	58735	58977	-
LmjF.26_4609	LmjF.26	122940	123269	-
LmjF.26_4636	LmjF.26	211169	211762	-
LmjF.26_4641	LmjF.26	229533	229745	-
LmjF.26_4662	LmjF.26	297493	297588	-
LmjF.26_4707	LmjF.26	492712	492975	+
LmjF.26_4711	LmjF.26	522463	522699	+
LmjF.26_4716	LmjF.26	537949	538416	+
LmjF.26_4724	LmjF.26	573222	573857	+
LmjF.26_4738	LmjF.26	613651	613788	+
LmjF.26_4740	LmjF.26	616024	616269	+
LmjF.26_4744	LmjF.26	621941	622357	+
LmjF.26_4745	LmjF.26	622907	623011	+
LmjF.26_4763	LmjF.26	737645	737794	+
LmjF.26_4767	LmjF.26	747329	747568	+
LmjF.26_4772	LmjF.26	759582	759680	+
LmjF.26_4799	LmjF.26	894825	895196	+
LmjF.26_4838	LmjF.26	1028616	1028711	+
LmjF.26_4840	LmjF.26	1032257	1032469	+
LmjF.26_4845	LmjF.26	1047130	1047249	+
LmjF.26_4846	LmjF.26	1047250	1047738	+
LmjF.26_4852	LmjF.26	1061703	1061921	+
LmjF.27_4860	LmjF.27	2769	3149	-
LmjF.27_4876	LmjF.27	39042	39182	-
LmjF.27_4886	LmjF.27	56209	56532	-
LmjF.27_4915	LmjF.27	218674	218811	+
LmjF.27_4938	LmjF.27	297197	297304	+
LmjF.27_4947	LmjF.27	321960	322058	+
LmjF.27_4948	LmjF.27	324096	324389	+
LmjF.27_4960	LmjF.27	369406	369519	+
LmjF.27_4965	LmjF.27	393742	393858	-
LmjF.27_4968	LmjF.27	404639	405034	-
LmjF.27_4994	LmjF.27	499834	500124	-
LmjF.27_4995	LmjF.27	501001	501150	-
LmjF.27_5002	LmjF.27	522967	523143	-
LmjF.27_5018	LmjF.27	571090	571251	+
LmjF.27_5026	LmjF.27	592628	592861	+
LmjF.27_5042	LmjF.27	652580	652738	+
LmjF.27_5044	LmjF.27	655113	655301	+
LmjF.27_5045	LmjF.27	655443	655592	+
LmjF.27_5047	LmjF.27	657578	657772	+
LmjF.27_5058	LmjF.27	717537	717752	+
LmjF.27_5081	LmjF.27	836255	836371	-
LmjF.27_5088	LmjF.27	860992	861156	-
LmjF.27_5114	LmjF.27	946873	947031	-
LmjF.27_5115	LmjF.27	948319	948591	-
LmjF.27_5147	LmjF.27	1108703	1108978	+
LmjF.28_5161	LmjF.28	18568	18687	+
LmjF.28_5165	LmjF.28	33383	33502	+
LmjF.28_5171	LmjF.28	46533	46844	+
LmjF.28_5174	LmjF.28	53169	53297	+
LmjF.28_5175	LmjF.28	53468	53602	+
LmjF.28_5177	LmjF.28	59133	59453	+
LmjF.28_5210	LmjF.28	162314	162445	-
LmjF.28_5213	LmjF.28	177018	177170	-
LmjF.28_5219	LmjF.28	194878	195252	-
LmjF.28_5220	LmjF.28	195932	196156	-
LmjF.28_5232	LmjF.28	247385	247531	-
LmjF.28_5259	LmjF.28	325860	325955	+
LmjF.28_5269	LmjF.28	356788	357234	+
LmjF.28_5271	LmjF.28	362430	362870	+
LmjF.28_5307	LmjF.28	497691	498077	+
LmjF.28_5313	LmjF.28	512498	512701	+
LmjF.28_5320	LmjF.28	540861	541091	+
LmjF.28_5321	LmjF.28	541099	541215	+
LmjF.28_5322	LmjF.28	543194	543304	+
LmjF.28_5323	LmjF.28	543309	543431	+
LmjF.28_5332	LmjF.28	565396	565500	+
LmjF.28_5340	LmjF.28	593705	594034	+
LmjF.28_5344	LmjF.28	603920	604126	-
LmjF.28_5383	LmjF.28	783213	783755	-
LmjF.28_5384	LmjF.28	785857	786171	-
LmjF.28_5386	LmjF.28	796462	796617	-
LmjF.28_5409	LmjF.28	855796	856122	+
LmjF.28_5414	LmjF.28	873612	873725	+
LmjF.28_5415	LmjF.28	873022	873261	+
LmjF.28_5416	LmjF.28	873880	874194	+
LmjF.28_5419	LmjF.28	879816	880046	+
LmjF.28_5439	LmjF.28	952514	952618	+
LmjF.28_5472	LmjF.28	1054881	1054997	-
LmjF.28_5487	LmjF.28	1110389	1110598	-
LmjF.28_5490	LmjF.28	1119601	1119867	-
LmjF.28_5500	LmjF.28	1154797	1155570	-
LmjF.29_5532	LmjF.29	102534	103037	-
LmjF.29_5533	LmjF.29	105309	105680	-
LmjF.29_5548	LmjF.29	153682	153918	-
LmjF.29_5578	LmjF.29	270939	271628	-
LmjF.29_5587	LmjF.29	303429	303548	-
LmjF.29_5596	LmjF.29	330789	331310	-
LmjF.29_5613	LmjF.29	392478	392603	+
LmjF.29_5632	LmjF.29	462844	462987	+
LmjF.29_5641	LmjF.29	501533	501685	+
LmjF.29_5644	LmjF.29	513955	514065	+
LmjF.29_5649	LmjF.29	531237	531524	+
LmjF.29_5658	LmjF.29	631449	631628	+
LmjF.29_5667	LmjF.29	676994	677137	-
LmjF.29_5684	LmjF.29	749984	750280	-
LmjF.29_5717	LmjF.29	859640	860014	-
LmjF.29_5734	LmjF.29	929491	929745	-
LmjF.29_5745	LmjF.29	982742	982837	-
LmjF.29_5749	LmjF.29	992244	992342	-
LmjF.29_5777	LmjF.29	1075281	1075373	+
LmjF.29_5779	LmjF.29	1079507	1079710	+
LmjF.29_5783	LmjF.29	1092543	1092830	+
LmjF.29_5796	LmjF.29	1128590	1128682	+
LmjF.29_5797	LmjF.29	1130176	1130364	+
LmjF.29_5809	LmjF.29	1169377	1169532	+
LmjF.29_5820	LmjF.29	1193346	1193567	+
LmjF.30_5826	LmjF.30	3511	3921	-
LmjF.30_5836	LmjF.30	27478	27846	-
LmjF.30_5839	LmjF.30	37984	38076	-
LmjF.30_5846	LmjF.30	52157	52399	-
LmjF.30_5851	LmjF.30	62613	63149	-
LmjF.30_5884	LmjF.30	165514	165639	-
LmjF.30_5896	LmjF.30	205310	205552	-
LmjF.30_5900	LmjF.30	213272	213886	-
LmjF.30_5909	LmjF.30	225965	226486	-
LmjF.30_5932	LmjF.30	286667	286825	+
LmjF.30_5956	LmjF.30	377085	377540	+
LmjF.30_5964	LmjF.30	403326	403592	+
LmjF.30_5978	LmjF.30	446104	446232	+
LmjF.30_5989	LmjF.30	488721	488906	+
LmjF.30_5993	LmjF.30	509584	509811	+
LmjF.30_5994	LmjF.30	516765	517199	+
LmjF.30_5997	LmjF.30	525189	525329	+
LmjF.30_6006	LmjF.30	545633	545809	+
LmjF.30_6007	LmjF.30	547754	547888	+
LmjF.30_6034	LmjF.30	617231	617452	+
LmjF.30_6043	LmjF.30	641964	642134	+
LmjF.30_6060	LmjF.30	722220	722372	+
LmjF.30_6063	LmjF.30	730009	730107	+
LmjF.30_6069	LmjF.30	749100	749285	+
LmjF.30_6078	LmjF.30	782363	783034	+
LmjF.30_6086	LmjF.30	805843	806043	-
LmjF.30_6091	LmjF.30	834520	834630	-
LmjF.30_6092	LmjF.30	836452	836859	-
LmjF.30_6109	LmjF.30	903633	903944	-
LmjF.30_6115	LmjF.30	928397	928498	-
LmjF.30_6135	LmjF.30	1009117	1009239	-
LmjF.30_6141	LmjF.30	1024307	1024717	-
LmjF.30_6147	LmjF.30	1033976	1034077	-
LmjF.30_6165	LmjF.30	1079227	1079370	-
LmjF.30_6176	LmjF.30	1107826	1108050	-
LmjF.30_6205	LmjF.30	1214568	1214672	-
LmjF.30_6227	LmjF.30	1288884	1289387	+
LmjF.30_6234	LmjF.30	1314082	1314360	+
LmjF.30_6238	LmjF.30	1320895	1321521	+
LmjF.30_6253	LmjF.30	1358433	1358588	+
LmjF.30_6262	LmjF.30	1382044	1382136	+
LmjF.30_6264	LmjF.30	1389754	1389999	+
LmjF.31_6279	LmjF.31	28489	28740	-
LmjF.31_6291	LmjF.31	53651	53776	-
LmjF.31_6317	LmjF.31	149183	149401	-
LmjF.31_6346	LmjF.31	249183	249359	-
LmjF.31_6347	LmjF.31	250484	250606	-
LmjF.31_6353	LmjF.31	271888	272007	-
LmjF.31_6355	LmjF.31	278862	279320	-
LmjF.31_6365	LmjF.31	311657	311815	-
LmjF.31_6366	LmjF.31	314762	315199	-
LmjF.31_6372	LmjF.31	334569	334820	-
LmjF.31_6374	LmjF.31	345010	345921	-
LmjF.31_6377	LmjF.31	361432	362343	-
LmjF.31_6379	LmjF.31	371246	371485	-
LmjF.31_6381	LmjF.31	374768	374866	-
LmjF.31_6388	LmjF.31	404914	405030	-
LmjF.31_6400	LmjF.31	451625	451759	-
LmjF.31_6402	LmjF.31	458381	458515	-
LmjF.31_6403	LmjF.31	458988	459194	-
LmjF.31_6404	LmjF.31	459635	459901	-
LmjF.31_6417	LmjF.31	516172	516339	-
LmjF.31_6425	LmjF.31	584579	585256	-
LmjF.31_6445	LmjF.31	714872	714988	-
LmjF.31_6452	LmjF.31	763758	764342	-
LmjF.31_6460	LmjF.31	774843	775013	-
LmjF.31_6472	LmjF.31	815080	815307	-
LmjF.31_6476	LmjF.31	830485	830766	-
LmjF.31_6477	LmjF.31	835978	836469	-
LmjF.31_6485	LmjF.31	874807	874983	-
LmjF.31_6489	LmjF.31	888636	888839	-
LmjF.31_6490	LmjF.31	892030	892509	-
LmjF.31_6491	LmjF.31	893894	895051	-
LmjF.31_6493	LmjF.31	904472	904693	-
LmjF.31_6494	LmjF.31	907110	907610	-
LmjF.31_6497	LmjF.31	923555	923743	-
LmjF.31_6502	LmjF.31	938638	938892	-
LmjF.31_6504	LmjF.31	948638	948916	-
LmjF.31_6507	LmjF.31	958736	959134	-
LmjF.31_6510	LmjF.31	974171	974362	-
LmjF.31_6528	LmjF.31	1051831	1051950	-
LmjF.31_6534	LmjF.31	1094511	1094708	-
LmjF.31_6539	LmjF.31	1118926	1119126	-
LmjF.31_6551	LmjF.31	1157449	1157631	-
LmjF.31_6552	LmjF.31	1163514	1163666	-
LmjF.31_6583	LmjF.31	1273984	1274109	-
LmjF.31_6599	LmjF.31	1335460	1335960	-
LmjF.31_6600	LmjF.31	1337797	1337988	-
LmjF.31_6616	LmjF.31	1379543	1379767	-
LmjF.31_6625	LmjF.31	1417384	1417485	-
LmjF.31_6632	LmjF.31	1433266	1433730	-
LmjF.31_6637	LmjF.31	1443464	1443610	-
LmjF.32_6654	LmjF.32	12916	13044	-
LmjF.32_6655	LmjF.32	13154	13267	-
LmjF.32_6657	LmjF.32	15906	16313	-
LmjF.32_6663	LmjF.32	26330	26521	-
LmjF.32_6673	LmjF.32	54755	54928	-
LmjF.32_6681	LmjF.32	72864	72986	-
LmjF.32_6683	LmjF.32	73791	74030	-
LmjF.32_6719	LmjF.32	197223	197348	+
LmjF.32_6733	LmjF.32	228486	228734	+
LmjF.32_6748	LmjF.32	278523	278945	+
LmjF.32_6750	LmjF.32	288007	288222	+
LmjF.32_6753	LmjF.32	303230	303478	+
LmjF.32_6758	LmjF.32	324524	324718	+
LmjF.32_6766	LmjF.32	344566	344940	+
LmjF.32_6775	LmjF.32	393728	393958	+
LmjF.32_6803	LmjF.32	483095	483334	+
LmjF.32_6804	LmjF.32	483545	483709	+
LmjF.32_6807	LmjF.32	490734	490958	+
LmjF.32_6808	LmjF.32	492718	493101	+
LmjF.32_6811	LmjF.32	501111	501248	+
LmjF.32_6832	LmjF.32	577072	577215	-
LmjF.32_6834	LmjF.32	584438	584647	-
LmjF.32_6843	LmjF.32	609543	609641	-
LmjF.32_6865	LmjF.32	680526	680663	-
LmjF.32_6874	LmjF.32	709162	709281	-
LmjF.32_6888	LmjF.32	752872	753144	-
LmjF.32_6899	LmjF.32	787074	787208	-
LmjF.32_6906	LmjF.32	804421	804522	-
LmjF.32_6916	LmjF.32	841775	842152	-
LmjF.32_6923	LmjF.32	861193	861348	-
LmjF.32_6945	LmjF.32	949586	949684	-
LmjF.32_6951	LmjF.32	960860	961027	-
LmjF.32_6952	LmjF.32	966516	966740	-
LmjF.32_6956	LmjF.32	979339	980139	-
LmjF.32_6972	LmjF.32	1045104	1045859	-
LmjF.32_6987	LmjF.32	1097752	1098168	-
LmjF.32_7004	LmjF.32	1161019	1161147	-
LmjF.32_7010	LmjF.32	1173277	1174002	+
LmjF.32_7012	LmjF.32	1174241	1174351	+
LmjF.32_7013	LmjF.32	1177162	1177695	+
LmjF.32_7014	LmjF.32	1178115	1178330	+
LmjF.32_7026	LmjF.32	1210135	1210245	+
LmjF.32_7039	LmjF.32	1259010	1259255	+
LmjF.32_7042	LmjF.32	1268617	1268823	+
LmjF.32_7050	LmjF.32	1314654	1315043	+
LmjF.32_7058	LmjF.32	1338987	1339202	+
LmjF.32_7068	LmjF.32	1387272	1387541	+
LmjF.32_7073	LmjF.32	1402015	1402239	+
LmjF.32_7106	LmjF.32	1500702	1501307	+
LmjF.32_7132	LmjF.32	1565617	1565901	+
LmjF.32_7133	LmjF.32	1566491	1566679	+
LmjF.32_7140	LmjF.32	1596351	1596704	+
LmjF.32_7142	LmjF.32	1600951	1601208	+
LmjF.33_7170	LmjF.33	70742	70879	-
LmjF.33_7174	LmjF.33	78560	78763	-
LmjF.33_7201	LmjF.33	181566	181943	-
LmjF.33_7204	LmjF.33	185730	185990	-
LmjF.33_7206	LmjF.33	190020	190157	-
LmjF.33_7207	LmjF.33	192236	192943	-
LmjF.33_7213	LmjF.33	209032	209127	-
LmjF.33_7221	LmjF.33	232640	232747	-
LmjF.33_7233	LmjF.33	264068	264253	-
LmjF.33_7234	LmjF.33	264012	264263	-
LmjF.33_7235	LmjF.33	264486	264653	-
LmjF.33_7240	LmjF.33	272910	273224	+
LmjF.33_7242	LmjF.33	272957	273493	+
LmjF.33_7259	LmjF.33	323981	324364	+
LmjF.33_7261	LmjF.33	333320	333424	+
LmjF.33_7294	LmjF.33	434166	434312	+
LmjF.33_7296	LmjF.33	442631	442849	+
LmjF.33_7301	LmjF.33	459297	459506	+
LmjF.33_7304	LmjF.33	481625	481759	+
LmjF.33_7305	LmjF.33	481785	481958	+
LmjF.33_7319	LmjF.33	525888	526103	+
LmjF.33_7335	LmjF.33	583100	583201	+
LmjF.33_7336	LmjF.33	588524	588910	+
LmjF.33_7343	LmjF.33	612828	613430	+
LmjF.33_7348	LmjF.33	627958	628332	+
LmjF.33_7353	LmjF.33	663733	663954	+
LmjF.33_7365	LmjF.33	742969	743112	+
LmjF.33_7370	LmjF.33	754185	754439	+
LmjF.33_7380	LmjF.33	782259	782600	+
LmjF.33_7383	LmjF.33	793708	793827	+
LmjF.33_7396	LmjF.33	832722	833105	+
LmjF.33_7407	LmjF.33	859658	860182	+
LmjF.33_7416	LmjF.33	892722	892973	+
LmjF.33_7420	LmjF.33	911331	911444	+
LmjF.33_7421	LmjF.33	916223	916531	+
LmjF.33_7429	LmjF.33	945613	945729	+
LmjF.33_7432	LmjF.33	954344	954562	+
LmjF.33_7440	LmjF.33	992287	992505	+
LmjF.33_7449	LmjF.33	1023674	1023904	+
LmjF.33_7450	LmjF.33	1023380	1023508	+
LmjF.33_7454	LmjF.33	1032371	1032637	+
LmjF.33_7459	LmjF.33	1057320	1057580	+
LmjF.33_7464	LmjF.33	1073630	1074520	+
LmjF.33_7470	LmjF.33	1094581	1094901	+
LmjF.33_7501	LmjF.33	1219899	1221326	+
LmjF.33_7506	LmjF.33	1243800	1244342	+
LmjF.33_7515	LmjF.33	1289644	1290105	+
LmjF.33_7521	LmjF.33	1300512	1300856	+
LmjF.33_7522	LmjF.33	1302311	1302985	+
LmjF.33_7523	LmjF.33	1305980	1306234	+
LmjF.33_7524	LmjF.33	1310341	1310955	+
LmjF.33_7525	LmjF.33	1314985	1315320	+
LmjF.33_7526	LmjF.33	1316916	1317284	+
LmjF.33_7527	LmjF.33	1319105	1319386	+
LmjF.33_7528	LmjF.33	1320502	1321179	+
LmjF.33_7529	LmjF.33	1323981	1324133	+
LmjF.33_7530	LmjF.33	1324130	1324384	+
LmjF.33_7531	LmjF.33	1328456	1329109	+
LmjF.33_7532	LmjF.33	1331221	1331472	+
LmjF.33_7533	LmjF.33	1333103	1333468	+
LmjF.33_7536	LmjF.33	1367027	1367122	+
LmjF.33_7543	LmjF.33	1419498	1419839	+
LmjF.33_7547	LmjF.33	1441882	1441983	+
LmjF.33_7555	LmjF.33	1487380	1487475	+
LmjF.33_7559	LmjF.33	1525876	1526025	+
LmjF.33_7560	LmjF.33	1526031	1526255	+
LmjF.33_7563	LmjF.33	1534126	1534269	+
LmjF.33_7571	LmjF.33	1551991	1552173	+
LmjF.33_7574	LmjF.33	1559966	1560109	+
LmjF.33_7575	LmjF.33	1560224	1561138	+
LmjF.33_7576	LmjF.33	1561773	1561901	+
LmjF.33_7584	LmjF.33	1577475	1577702	+
LmjF.34_7585	LmjF.34	3520	3627	-
LmjF.34_7591	LmjF.34	17041	17751	+
LmjF.34_7614	LmjF.34	91749	91958	+
LmjF.34_7616	LmjF.34	96814	97035	+
LmjF.34_7633	LmjF.34	152654	152821	+
LmjF.34_7639	LmjF.34	191561	191719	+
LmjF.34_7641	LmjF.34	196668	197066	+
LmjF.34_7648	LmjF.34	235203	235400	+
LmjF.34_7655	LmjF.34	258547	258849	+
LmjF.34_7656	LmjF.34	261107	261568	+
LmjF.34_7663	LmjF.34	303090	303368	-
LmjF.34_7689	LmjF.34	392611	392811	+
LmjF.34_7694	LmjF.34	408337	408480	+
LmjF.34_7705	LmjF.34	456122	456214	+
LmjF.34_7711	LmjF.34	496793	497002	-
LmjF.34_7720	LmjF.34	524418	524957	-
LmjF.34_7728	LmjF.34	551098	551328	-
LmjF.34_7729	LmjF.34	551277	551570	-
LmjF.34_7730	LmjF.34	551611	552171	-
LmjF.34_7753	LmjF.34	652640	652774	-
LmjF.34_7760	LmjF.34	678223	678324	-
LmjF.34_7761	LmjF.34	678090	678245	-
LmjF.34_7765	LmjF.34	691013	691144	-
LmjF.34_7767	LmjF.34	692857	693042	-
LmjF.34_7769	LmjF.34	696893	697150	-
LmjF.34_7772	LmjF.34	701626	702021	-
LmjF.34_7813	LmjF.34	874419	875024	-
LmjF.34_7815	LmjF.34	877547	877708	-
LmjF.34_7824	LmjF.34	915966	916916	-
LmjF.34_7839	LmjF.34	980128	980298	-
LmjF.34_7866	LmjF.34	1086900	1087097	-
LmjF.34_7880	LmjF.34	1163684	1163992	+
LmjF.34_7894	LmjF.34	1229804	1230139	+
LmjF.34_7898	LmjF.34	1237690	1237929	+
LmjF.34_7905	LmjF.34	1269808	1270020	+
LmjF.34_7982	LmjF.34	1529138	1529254	+
LmjF.34_8004	LmjF.34	1594167	1594367	+
LmjF.34_8019	LmjF.34	1630662	1630766	+
LmjF.34_8034	LmjF.34	1671199	1671570	+
LmjF.34_8035	LmjF.34	1671199	1671570	+
LmjF.34_8039	LmjF.34	1689603	1689815	+
LmjF.34_8040	LmjF.34	1691974	1692117	+
LmjF.34_8067	LmjF.34	1780258	1780500	+
LmjF.35_8115	LmjF.35	7688	7810	-
LmjF.35_8121	LmjF.35	19701	20405	-
LmjF.35_8122	LmjF.35	20598	20849	-
LmjF.35_8145	LmjF.35	72768	73385	+
LmjF.35_8153	LmjF.35	92057	92233	+
LmjF.35_8157	LmjF.35	102552	102995	+
LmjF.35_8159	LmjF.35	111077	112000	+
LmjF.35_8168	LmjF.35	139595	140566	+
LmjF.35_8173	LmjF.35	247758	248342	+
LmjF.35_8181	LmjF.35	287149	287658	+
LmjF.35_8185	LmjF.35	301592	301978	+
LmjF.35_8190	LmjF.35	331226	331471	+
LmjF.35_8199	LmjF.35	356546	356833	+
LmjF.35_8206	LmjF.35	372298	372579	+
LmjF.35_8209	LmjF.35	383704	383991	+
LmjF.35_8212	LmjF.35	392494	392664	+
LmjF.35_8242	LmjF.35	511163	511321	+
LmjF.35_8249	LmjF.35	542292	542462	+
LmjF.35_8255	LmjF.35	557578	558132	+
LmjF.35_8262	LmjF.35	571602	571766	+
LmjF.35_8269	LmjF.35	590186	590347	+
LmjF.35_8283	LmjF.35	652624	652800	-
LmjF.35_8285	LmjF.35	649781	650113	-
LmjF.35_8287	LmjF.35	659091	659258	-
LmjF.35_8296	LmjF.35	685830	685943	-
LmjF.35_8303	LmjF.35	711040	711234	-
LmjF.35_8323	LmjF.35	756958	757113	+
LmjF.35_8344	LmjF.35	833018	833284	+
LmjF.35_8354	LmjF.35	877847	877972	+
LmjF.35_8421	LmjF.35	1131910	1132059	-
LmjF.35_8422	LmjF.35	1131765	1131923	-
LmjF.35_8424	LmjF.35	1138950	1139450	-
LmjF.35_8427	LmjF.35	1152336	1152440	-
LmjF.35_8429	LmjF.35	1156802	1156984	-
LmjF.35_8441	LmjF.35	1196139	1196639	-
LmjF.35_8458	LmjF.35	1254516	1254848	-
LmjF.35_8459	LmjF.35	1256287	1256589	-
LmjF.35_8468	LmjF.35	1292593	1293399	-
LmjF.35_8469	LmjF.35	1293462	1293656	-
LmjF.35_8482	LmjF.35	1339793	1339984	-
LmjF.35_8483	LmjF.35	1339881	1339994	-
LmjF.35_8528	LmjF.35	1483673	1483768	-
LmjF.35_8534	LmjF.35	1507040	1507264	-
LmjF.35_8582	LmjF.35	1668024	1668197	+
LmjF.35_8639	LmjF.35	1883459	1883575	+
LmjF.35_8652	LmjF.35	1925329	1925985	+
LmjF.35_8655	LmjF.35	1936843	1937154	+
LmjF.35_8677	LmjF.35	2013532	2013726	+
LmjF.35_8683	LmjF.35	2026034	2026297	+
LmjF.35_8685	LmjF.35	2036303	2036485	+
LmjF.35_8686	LmjF.35	2036403	2036660	+
LmjF.35_8687	LmjF.35	2037086	2037343	+
LmjF.35_8697	LmjF.35	2052367	2052462	+
LmjF.35_8703	LmjF.35	2066649	2066936	+
LmjF.36_8706	LmjF.36	3057	3290	-
LmjF.36_8716	LmjF.36	27722	28474	-
LmjF.36_8739	LmjF.36	88109	88282	-
LmjF.36_8748	LmjF.36	109146	109421	-
LmjF.36_8750	LmjF.36	113226	113603	-
LmjF.36_8752	LmjF.36	116705	116977	-
LmjF.36_8780	LmjF.36	195130	195285	+
LmjF.36_8793	LmjF.36	278971	279117	+
LmjF.36_8810	LmjF.36	357841	358062	+
LmjF.36_8821	LmjF.36	408361	408513	+
LmjF.36_8839	LmjF.36	454548	454679	+
LmjF.36_8844	LmjF.36	465629	465847	+
LmjF.36_8847	LmjF.36	471444	471545	+
LmjF.36_8848	LmjF.36	473984	474910	+
LmjF.36_8858	LmjF.36	502251	502367	-
LmjF.36_8859	LmjF.36	502548	502817	-
LmjF.36_8873	LmjF.36	562958	563098	-
LmjF.36_8876	LmjF.36	570044	570160	-
LmjF.36_8891	LmjF.36	647433	647693	-
LmjF.36_8911	LmjF.36	726209	726394	-
LmjF.36_8925	LmjF.36	766358	766480	-
LmjF.36_8926	LmjF.36	768283	768750	-
LmjF.36_8933	LmjF.36	785300	785515	+
LmjF.36_8938	LmjF.36	801872	802165	+
LmjF.36_8940	LmjF.36	809192	809506	+
LmjF.36_8945	LmjF.36	825526	825642	+
LmjF.36_8947	LmjF.36	832242	832715	+
LmjF.36_8953	LmjF.36	847825	848001	+
LmjF.36_8977	LmjF.36	938578	938694	+
LmjF.36_8980	LmjF.36	952996	953910	+
LmjF.36_8981	LmjF.36	954569	954913	+
LmjF.36_9003	LmjF.36	1038671	1038826	-
LmjF.36_9009	LmjF.36	1064136	1064288	-
LmjF.36_9011	LmjF.36	1084782	1084937	-
LmjF.36_9013	LmjF.36	1086056	1086373	-
LmjF.36_9025	LmjF.36	1129887	1130135	-
LmjF.36_9026	LmjF.36	1131248	1131577	-
LmjF.36_9032	LmjF.36	1153798	1154010	-
LmjF.36_9037	LmjF.36	1167774	1168001	-
LmjF.36_9043	LmjF.36	1187998	1188240	-
LmjF.36_9048	LmjF.36	1210882	1211073	-
LmjF.36_9050	LmjF.36	1213140	1213460	-
LmjF.36_9067	LmjF.36	1244192	1244782	-
LmjF.36_9069	LmjF.36	1247798	1248163	-
LmjF.36_9078	LmjF.36	1271328	1271660	-
LmjF.36_9090	LmjF.36	1308305	1308832	-
LmjF.36_9097	LmjF.36	1330640	1330972	-
LmjF.36_9098	LmjF.36	1330640	1330972	-
LmjF.36_9107	LmjF.36	1341383	1341532	-
LmjF.36_9117	LmjF.36	1364886	1365023	-
LmjF.36_9124	LmjF.36	1384817	1385164	-
LmjF.36_9150	LmjF.36	1443089	1443190	+
LmjF.36_9173	LmjF.36	1521065	1521169	+
LmjF.36_9174	LmjF.36	1521186	1521569	+
LmjF.36_9178	LmjF.36	1530894	1530986	+
LmjF.36_9196	LmjF.36	1590191	1590316	+
LmjF.36_9197	LmjF.36	1590725	1590820	+
LmjF.36_9198	LmjF.36	1590922	1591164	+
LmjF.36_9211	LmjF.36	1656043	1656531	+
LmjF.36_9215	LmjF.36	1673744	1673896	+
LmjF.36_9224	LmjF.36	1716495	1716641	+
LmjF.36_9240	LmjF.36	1767587	1767703	+
LmjF.36_9253	LmjF.36	1804405	1804536	+
LmjF.36_9255	LmjF.36	1807821	1808138	+
LmjF.36_9257	LmjF.36	1815545	1815769	+
LmjF.36_9261	LmjF.36	1826404	1826865	+
LmjF.36_9269	LmjF.36	1853699	1853824	+
LmjF.36_9289	LmjF.36	1921984	1922226	-
LmjF.36_9307	LmjF.36	1979234	1979332	-
LmjF.36_9308	LmjF.36	1980690	1980821	-
LmjF.36_9327	LmjF.36	2054519	2054746	-
LmjF.36_9330	LmjF.36	2060464	2060745	-
LmjF.36_9347	LmjF.36	2111532	2111687	-
LmjF.36_9372	LmjF.36	2193280	2193531	-
LmjF.36_9380	LmjF.36	2213553	2213696	-
LmjF.36_9400	LmjF.36	2289198	2289302	-
LmjF.36_9406	LmjF.36	2310785	2310970	-
LmjF.36_9415	LmjF.36	2342137	2342271	-
LmjF.36_9416	LmjF.36	2343096	2343245	-
LmjF.36_9418	LmjF.36	2347826	2347930	-
LmjF.36_9419	LmjF.36	2347649	2347804	-
LmjF.36_9422	LmjF.36	2355651	2356004	-
LmjF.36_9426	LmjF.36	2365418	2365945	-
LmjF.36_9436	LmjF.36	2396231	2396374	-
LmjF.36_9440	LmjF.36	2407793	2408038	-
LmjF.36_9447	LmjF.36	2440572	2440724	-
LmjF.36_9451	LmjF.36	2462399	2462629	-
LmjF.36_9453	LmjF.36	2465939	2466082	-
LmjF.36_9460	LmjF.36	2484516	2484968	-
LmjF.36_9487	LmjF.36	2567032	2567313	-
LmjF.36_9494	LmjF.36	2583135	2583392	-
LmjF.36_9498	LmjF.36	2595086	2595283	-
LmjF.36_9515	LmjF.36	2645478	2645816	-
LmjF.36_9520	LmjF.36	2657059	2657193	-
LmjF.36_9528	LmjF.36	2672836	2673333	-
