# Supplementary material for: Transcriptomic profiling of gene expression and RNA processing during Leishmania major differentiation
Source: Nucleic Acids Res. 2015 Jul 6;43(14):6799–813. doi: 10.1093/nar/gkv656 (PMC4538839; doi:10.1093/nar/gkv656)
Supplement: SUPPLEMENTARY DATA [file supp_gkv656_nar-01429-a-2015-File011.xls]

## Sheet: adj.P.Val < 0.05
Dataset S2. Results from differential expression analysis of L. major metacyclogenesis using limma (protein-coding genes from TriTrypDB v 6.0), significant genes
ID	Product Description	Fold Change	adj.P.Val	Predicted GO Function	Predicted GO Process
LmjF.01.0010	hypothetical protein unknown function	1.68368	0.000951643	null	null
LmjF.01.0050	carboxylase putative	1.4647	0.0032551	ATP binding biotin carboxylase activity catalytic activity ligase activity metal ion binding	metabolic process
LmjF.01.0070	hypothetical protein conserved	1.23914	0.0246538	null	null
LmjF.01.0180	CLC-type chloride channel putative	1.23552	0.022286	ion channel activity protein binding voltage-gated chloride channel activity	chloride transport transmembrane transport
LmjF.01.0190	hypothetical protein conserved	-1.30177	0.0343876	null	null
LmjF.01.0250	hypothetical protein conserved	-1.30582	0.0203187	null	null
LmjF.01.0270	thioredoxin putative	-1.58571	0.00038781	null	cell redox homeostasis
LmjF.01.0315	hypothetical protein conserved	-1.49844	0.00789872	null	null
LmjF.01.0320	poly(A) export protein putative	-1.61716	0.00131683	protein binding	null
LmjF.01.0350	hypothetical protein conserved	-1.42073	0.00308659	null	null
LmjF.01.0360	hypothetical protein conserved	-1.24745	0.0369357	null	null
LmjF.01.0460	hypothetical protein conserved	1.37583	0.00819899	null	null
LmjF.01.0490	long-chain-fatty-acid-CoA ligase putative	-1.19298	0.0431128	catalytic activity	metabolic process
LmjF.01.0500	fatty acyl CoA synthetase 2 putative	1.3548	0.0247583	catalytic activity	metabolic process
LmjF.01.0520	long-chain-fatty-acid-CoA ligase putative	1.59286	0.000942219	catalytic activity	metabolic process
LmjF.01.0540	hypothetical protein conserved	1.50478	0.0196384	null	null
LmjF.01.0560	hypothetical protein conserved	1.38843	0.0263303	null	null
LmjF.01.0600	hypothetical protein conserved	1.33389	0.0218363	Rab GTPase activator activity	regulation of Rab GTPase activity
LmjF.01.0610	DNA-damage inducible protein DDI1-like protein	1.24056	0.0263633	aspartic-type endopeptidase activity	proteolysis
LmjF.01.0670	hypothetical protein conserved	1.45301	0.0115703	null	null
LmjF.01.0690	hypothetical protein unknown function	1.7148	0.000420078	null	null
LmjF.01.0700	hypothetical protein unknown function	-1.19101	0.0466596	null	null
LmjF.01.0720	hypothetical protein conserved	1.39364	0.00509641	null	null
LmjF.01.0750	protein kinase putative	1.38112	0.00636167	ATP binding protein kinase activity	protein phosphorylation
LmjF.01.0760	hypothetical protein conserved	1.26725	0.0324577	null	null
LmjF.01.0770	eukaryotic initiation factor 4a putative	-1.3411	0.00672358	ATP binding ATP-dependent helicase activity helicase activity nucleic acid binding	null
LmjF.01.0780	eukaryotic initiation factor 4a putative	-1.34784	0.00583508	ATP binding ATP-dependent helicase activity helicase activity nucleic acid binding	null
LmjF.01.0810	calcium/potassium channel (CAKC) putative	1.23705	0.0317645	calcium-activated potassium channel activity	potassium ion transport
LmjF.01.0830	metallo-peptidase Clan MA(E) Family M3	-1.54577	0.0262557	metalloendopeptidase activity	proteolysis
LmjF.02.0020	histone H4	-2.31812	0.000210704	DNA binding protein heterodimerization activity	nucleosome assembly
LmjF.02.0100	hypothetical protein conserved (pseudogene)	-1.42766	0.0346739	nucleic acid binding zinc ion binding	null
LmjF.02.0130	hypothetical protein conserved	-1.41726	0.00242912	nucleic acid binding zinc ion binding	null
LmjF.02.0150	hypothetical protein conserved	1.39406	0.00572534	null	null
LmjF.02.0160	phosphoglycan beta 13 galactosyltransferase (SCGR6)	1.44998	0.00719533	null	null
LmjF.02.0170	phosphoglycan beta 13 galactosyltransferase (SCGR5)	1.25169	0.0268532	null	null
LmjF.02.0180	phosphoglycan beta 12 arabinosyltransferase (SCA2)	1.30056	0.0158042	null	null
LmjF.02.0190	phosphoglycan beta 13 galactosyltransferase (SCGR4)	1.42407	0.00100551	null	null
LmjF.02.0200	phosphoglycan beta 13 galactosyltransferase (SCGR3)	1.23154	0.0294331	null	null
LmjF.02.0220	phosphoglycan beta 12 arabinosyltransferase (SCA1)	1.26475	0.0196601	null	null
LmjF.02.0230	phosphoglycan beta 13 galactosyltransferase (SCGR1)	1.44965	0.00111716	null	null
LmjF.02.0270	hypothetical protein conserved	-1.2016	0.0413821	null	null
LmjF.02.0300	ATP-binding cassette subfamily A member 1 putative (ABCA1)	1.42314	0.0324157	ATP binding ATPase activity nucleoside-triphosphatase activity nucleotide binding	null
LmjF.02.0310	hypothetical protein conserved	1.27818	0.0306721	null	null
LmjF.02.0440	amino acid permease putative (AAT18)	-1.50228	0.0164665	null	null
LmjF.02.0450	voltage-dependent anion-selective channel putative	-1.35604	0.0355989	null	null
LmjF.02.0460	voltage-dependent anion-selective channel putative	3.03018	0.000205969	null	null
LmjF.02.0470	hypothetical protein unknown function	1.34977	0.0248314	null	null
LmjF.02.0490	hypothetical protein conserved	1.61349	0.00444441	null	null
LmjF.02.0500	glycerate kinase putative	1.437	0.0236736	glycerate kinase activity	organic acid phosphorylation
LmjF.02.0510	hypothetical protein conserved	1.80109	0.000749934	null	null
LmjF.02.0520	hypothetical protein conserved	1.40264	0.0332517	null	null
LmjF.02.0530	hypothetical protein conserved	1.59829	0.00390624	null	null
LmjF.02.0540	hypothetical protein conserved	1.20177	0.0419748	null	null
LmjF.02.0560	hypothetical protein unknown function	-1.27449	0.0495764	null	null
LmjF.02.0610	hypothetical protein conserved	-1.90264	0.000234518	null	null
LmjF.02.0620	hypothetical protein conserved	-1.36382	0.0101937	protein binding	null
LmjF.02.0670	mitochondrial carrier protein putative	-1.40263	0.00888075	null	null
LmjF.02.0740	dipeptylcarboxypeptidase putative (DCP)	-1.5825	0.0161514	metalloendopeptidase activity	proteolysis
LmjF.03.0080	glycerol-3-phosphate acyl transferase (GAT)	1.33748	0.0232194	null	metabolic process
LmjF.03.0090	DNA primase large subunit putative	-1.53412	0.000210704	DNA primase activity nucleotidyltransferase activity	null
LmjF.03.0110	hypothetical protein conserved	-1.24964	0.0218117	protein binding	null
LmjF.03.0130	acetyltransferase putative	-1.25853	0.0129669	N-acetyltransferase activity	null
LmjF.03.0150	hypothetical protein conserved	-1.29205	0.0195334	null	null
LmjF.03.0160	ATP-binding cassette protein subfamily F member 1 putative (ABCF1)	-1.23105	0.0137565	ATP binding ATPase activity nucleoside-triphosphatase activity nucleotide binding	null
LmjF.03.0180	hypothetical protein conserved	-1.31473	0.0197864	null	null
LmjF.03.0200	delta-1-pyrroline-5-carboxylate dehydrogenase putative	-1.69444	0.00225323	1-pyrroline-5-carboxylate dehydrogenase activity oxidoreductase activity	metabolic process oxidation-reduction process proline biosynthetic process
LmjF.03.0210	protein kinase putative	-1.30284	0.00251885	ATP binding protein kinase activity protein tyrosine kinase activity	protein phosphorylation
LmjF.03.0280	hypothetical protein	1.25251	0.00894923	null	null
LmjF.03.0310	hypothetical protein	1.34035	0.043819	null	null
LmjF.03.0350	protein kinase putative	1.29994	0.00731014	ATP binding protein kinase activity protein tyrosine kinase activity	protein phosphorylation
LmjF.03.0380	hypothetical protein conserved	1.59029	0.000416056	null	null
LmjF.03.0390	hypothetical protein conserved	1.36268	0.00182663	null	null
LmjF.03.0400	hypothetical protein conserved	1.72197	0.000210704	null	null
LmjF.03.0450	TLD domain protein conserved	1.50259	0.00352764	null	null
LmjF.03.0460	hypothetical protein	1.37726	0.0375948	null	null
LmjF.03.0500	phosphate-Repressible Phosphate Permease-like protein	1.76486	0.00134743	inorganic phosphate transmembrane transporter activity	phosphate ion transport
LmjF.03.0510	hypothetical protein conserved	1.36111	0.00854921	null	null
LmjF.03.0560	hypothetical protein	2.00623	0.00013609	null	null
LmjF.03.0580	hypothetical protein conserved	-1.20803	0.0386093	null	null
LmjF.03.0650	hypothetical protein	-1.23793	0.0348591	null	null
LmjF.03.0680	hypothetical protein	-1.74949	0.016945	uroporphyrinogen-III synthase activity	tetrapyrrole biosynthetic process
LmjF.03.0740	cytochrome c oxidase copper chaperone putative	-1.31915	0.0108956	copper chaperone activity copper ion binding	copper ion transport
LmjF.03.0800	6-phosphofructo-2-kinase/fructose-26-biphosphatase putative	1.35347	0.00435926	6-phosphofructo-2-kinase activity ATP binding protein binding	fructose metabolic process
LmjF.03.0910	inorganic pyrophosphatase putative	-1.2415	0.0124654	inorganic diphosphatase activity magnesium ion binding	phosphate-containing compound metabolic process
LmjF.03.0960	hypothetical protein conserved	-1.54153	0.000465364	null	null
LmjF.03.0980	eukaryotic initiation factor 2a putative	-1.91333	0.000358687	RNA binding translation initiation factor activity	null
LmjF.04.0010	calcium-translocating P-type ATPase	-1.38023	0.00112368	ATP binding calcium-transporting ATPase activity catalytic activity metal ion binding nucleotide binding	ATP biosynthetic process calcium ion transport cation transport metabolic process
LmjF.04.0045	hypothetical protein conserved	-1.3792	0.00788603	null	null
LmjF.04.0060	DNA topoisomerase type IB small subunit	-1.24811	0.0133496	DNA binding	null
LmjF.04.0070	hypothetical protein conserved	-1.26636	0.0174819	null	null
LmjF.04.0110	hypothetical protein conserved	-1.23983	0.0203106	null	null
LmjF.04.0130	hypothetical protein conserved in leishmania	1.32166	0.00572534	null	null
LmjF.04.0140	hypothetical protein conserved in leishmania	1.41668	0.00292446	null	null
LmjF.04.0150	hypothetical protein conserved in leishmania	1.32297	0.00587599	null	null
LmjF.04.0180	surface antigen-like protein	1.25665	0.0276197	protein binding	null
LmjF.04.0190	surface antigen-like protein	1.26942	0.0219403	protein binding	null
LmjF.04.0200	surface antigen-like protein	1.32661	0.00455792	null	null
LmjF.04.0230	hypothetical protein conserved	1.38466	0.000674508	null	null
LmjF.04.0240	hypothetical protein conserved	1.31469	0.00916767	null	null
LmjF.04.0270	hypothetical protein conserved	-1.22677	0.0399905	structural constituent of ribosome	translation
LmjF.04.0330	mitochondrial exoribonuclease DSS-1 putative	1.4556	0.00596783	RNA binding ribonuclease activity	null
LmjF.04.0350	hypothetical protein conserved	2.52475	0.000210704	null	null
LmjF.04.0380	hypothetical protein conserved	-1.30039	0.0233159	null	null
LmjF.04.0390	hypothetical protein	1.5287	0.024829	null	null
LmjF.04.0410	hypothetical protein conserved	1.27978	0.0102964	null	null
LmjF.04.0450	cysteine peptidase Clan CA family C2 putative	1.26937	0.0198528	calcium-dependent cysteine-type endopeptidase activity	proteolysis
LmjF.04.0490	hypothetical protein conserved	1.26046	0.024085	null	null
LmjF.04.0510	hypothetical protein	1.39935	0.00139877	null	null
LmjF.04.0580	spermidine synthase	-1.31186	0.00501107	catalytic activity	null
LmjF.04.0590	hypothetical protein	-1.44333	0.00243051	null	null
LmjF.04.0600	hypothetical protein	1.27359	0.033675	protein binding	null
LmjF.04.0625	hypothetical protein	-1.25754	0.0246538	null	null
LmjF.04.0710	hypothetical protein conserved	-1.37376	0.0116045	protein binding	pathogenesis regulation of protein secretion
LmjF.04.0720	hypothetical protein	1.35523	0.0225924	null	null
LmjF.04.0740	hypothetical protein conserved	1.31748	0.0361459	null	null
LmjF.04.0850	serine peptidase Clan S- family S54 putative	-1.29847	0.038917	serine-type endopeptidase activity	null
LmjF.04.0920	hypothetical protein	1.29481	0.022735	null	null
LmjF.04.0960	adenylate kinase putative	-1.24765	0.0270722	ATP binding nucleobase-containing compound kinase activity	nucleobase-containing compound metabolic process
LmjF.04.0990	hypothetical protein conserved	-1.20402	0.043609	null	null
LmjF.04.1010	hypothetical protein conserved	-1.19463	0.0320927	null	null
LmjF.04.1040	acyltransferase-like protein copy 1	1.37996	0.00668705	null	metabolic process
LmjF.04.1060	hypothetical protein	1.29796	0.0116037	null	null
LmjF.04.1120	hypothetical protein conserved	-1.31837	0.00911838	null	null
LmjF.04.1140	hypothetical protein	1.31516	0.0384871	null	null
LmjF.04.1165	hypothetical protein	-1.33813	0.00879143	null	null
LmjF.04.1165	hypothetical protein	-1.27099	0.0274901	null	null
LmjF.04.1190	tRNA nucleotidyltransferase putative	-1.25129	0.0304806	RNA binding nucleotidyltransferase activity	RNA processing
LmjF.04.1210	casein kinase I putative	2.45613	0.000295751	ATP binding protein kinase activity protein tyrosine kinase activity	protein phosphorylation
LmjF.04.1230	actin (ACT)	-1.49341	0.000671324	null	null
LmjF.05.0030	ras-like small GTPases putative	-1.33472	0.0065748	GTP binding	intracellular protein transport small GTPase mediated signal transduction
LmjF.05.0050	hypothetical protein conserved	-1.44376	0.00117066	phosphorus-oxygen lyase activity	cyclic nucleotide biosynthetic process intracellular signal transduction
LmjF.05.0070	dynein light chain putative	-1.40511	0.00152007	null	microtubule-based process
LmjF.05.0090	NUDIX hydrolase dihydroneopterin triphosphate pyrophosphohydrolase/hydrolase putative	-1.30788	0.00716114	hydrolase activity	null
LmjF.05.0130	protein kinase putative	1.34625	0.00315311	ATP binding protein kinase activity protein tyrosine kinase activity	protein phosphorylation
LmjF.05.0190	hypothetical protein conserved	-1.3723	0.0198247	nucleic acid binding zinc ion binding	null
LmjF.05.0220	dual specificity phosphatase-like protein	1.34323	0.043119	phosphatase activity protein tyrosine/serine/threonine phosphatase activity	dephosphorylation protein dephosphorylation
LmjF.05.0230	hydrogenase putative	1.28405	0.0170309	null	null
LmjF.05.0250	hypothetical protein conserved	-1.3469	0.012838	null	null
LmjF.05.0285	ARP2/3 complex 16kDa subunit putative	1.45444	0.0100157	null	regulation of actin filament polymerization
LmjF.05.0300	hypothetical protein conserved	1.19924	0.0418559	null	null
LmjF.05.0320	hypothetical protein unknown function	-1.43063	0.0329636	null	null
LmjF.05.0360	ATP-dependent RNA helicase putative	1.47096	0.00258328	ATP binding ATP-dependent helicase activity helicase activity nucleic acid binding	null
LmjF.05.0380	microtubule-associated protein putative	1.7511	0.00854921	null	null
LmjF.05.0390	protein kinase putative	1.39787	0.000996681	ATP binding protein kinase activity protein tyrosine kinase activity	protein phosphorylation
LmjF.05.0450	hypothetical protein conserved	-1.69543	0.000677377	null	null
LmjF.05.0490	hypothetical protein conserved	-1.41118	0.00416091	null	null
LmjF.05.0500	ATPase alpha subunit	-1.2885	0.0126244	ATP binding	ATP hydrolysis coupled proton transport ATP synthesis coupled proton transport
LmjF.05.0510	ATPase alpha subunit	-1.30721	0.0079346	ATP binding	ATP hydrolysis coupled proton transport ATP synthesis coupled proton transport
LmjF.05.0550	cdc2-related kinase putative	-1.55702	0.00050544	ATP binding protein kinase activity protein tyrosine kinase activity	protein phosphorylation
LmjF.05.0610	hypothetical protein conserved	1.60279	0.00130297	RNA binding	RNA processing
LmjF.05.0620	hypothetical protein conserved	-1.34029	0.00726584	null	null
LmjF.05.0630	kinesin putative	-1.2952	0.0435467	ATP binding microtubule motor activity	microtubule-based movement
LmjF.05.0650	hypothetical protein conserved	1.31756	0.0186533	null	null
LmjF.05.0710	CYC2-like cyclin putative	1.48551	0.00251777	protein kinase binding	regulation of cyclin-dependent protein kinase activity
LmjF.05.0730	hypothetical protein conserved	1.41922	0.00244711	null	null
LmjF.05.0760	kinesin-like protein	1.37148	0.0105279	ATP binding microtubule motor activity	microtubule-based movement
LmjF.05.0800	MYND zinc finger (ZnF) domain-like protein	-1.23856	0.0201477	zinc ion binding	null
LmjF.05.0830	methylthioadenosine phosphorylase putative	-1.51577	0.0156894	S-methyl-5-thioadenosine phosphorylase activity catalytic activity phosphorylase activity	nucleoside metabolic process
LmjF.05.0850	hypothetical protein conserved	1.25449	0.0391833	null	null
LmjF.05.0860	hypothetical protein conserved	-1.24252	0.0399905	null	null
LmjF.05.0870	hypothetical protein conserved	1.30635	0.0342621	null	null
LmjF.05.0900	surface antigen-like protein	1.44667	0.00234817	null	null
LmjF.05.0910	hypothetical protein conserved	1.26018	0.0333047	null	null
LmjF.05.0930	ubiquitin-conjugating enzyme putative	1.52039	0.00189098	acid-amino acid ligase activity	null
LmjF.05.0940	hypothetical protein conserved	1.28373	0.00264812	null	null
LmjF.05.0960	metallo-peptidase Clan M- Family M49	-1.67348	0.0039328	dipeptidyl-peptidase activity	proteolysis
LmjF.05.0990	hypothetical protein conserved	-1.37555	0.0332787	null	null
LmjF.05.1000	hypothetical protein conserved	1.28394	0.00761034	null	null
LmjF.05.1040	stomatin-like protein	-1.50102	0.000706376	null	null
LmjF.05.1050	hypothetical protein unknown function	-1.69986	0.000671324	null	null
LmjF.05.1070	hypothetical protein conserved	-1.35632	0.00766463	null	null
LmjF.05.1090	double-strand-break repair protein rad21 homolog putative	-1.49282	0.00906742	protein binding	null
LmjF.05.1130	hypothetical protein conserved	-2.20222	0.00865911	null	null
LmjF.05.1160	hypothetical protein unknown function	-1.72678	0.00182663	protein binding	null
LmjF.05.1160	hypothetical protein unknown function	-1.46119	0.0149788	protein binding	null
LmjF.05.1170	fatty acid elongase putative	-1.41289	0.000726603	null	null
LmjF.05.1200	prefoldin subunit putative	-1.55887	0.000345704	unfolded protein binding	protein folding
LmjF.05.1210	protein phosphatase type 1 regulator-like protein	-1.23136	0.0311105	protein binding	null
LmjF.05.1215	surface antigen-like protein	1.71913	0.00203997	protein binding	null
LmjF.06.0020	hypothetical protein conserved	2.0291	0.00133745	null	null
LmjF.06.0030	hypothetical protein conserved	1.50116	0.0011023	protein binding	null
LmjF.06.0050	pumilio/PUF RNA binding protein 5 putative (PUF5)	1.38494	0.00752002	RNA binding binding	null
LmjF.06.0070	hypothetical protein conserved	1.30862	0.00412292	null	null
LmjF.06.0080	ATP-binding cassette protein subfamily G member 1 putative (ABCG1)	1.55769	0.00122236	ATP binding ATPase activity nucleoside-triphosphatase activity nucleotide binding	null
LmjF.06.0090	ATP-binding cassette protein subfamily G member 2 putative (ABCG2)	1.25806	0.0158468	ATP binding ATPase activity nucleoside-triphosphatase activity nucleotide binding	null
LmjF.06.0110	hypothetical protein conserved	-1.22883	0.0356001	null	null
LmjF.06.0210	hypothetical protein conserved	-1.50891	0.00196269	protein binding	null
LmjF.06.0230	hypothetical protein conserved	-1.28584	0.0256091	null	null
LmjF.06.0290	ribonuclease H1 putative	-1.34387	0.0130216	nucleic acid binding ribonuclease H activity	null
LmjF.06.0300	MYND finger domain-like protein	-1.27546	0.0198209	zinc ion binding	null
LmjF.06.0320	hypothetical protein conserved	-1.40519	0.00299523	null	null
LmjF.06.0330	hypothetical protein conserved	-1.24384	0.0384726	null	null
LmjF.06.0350	NAD(p)-dependent steroid dehydrogenase-like protein	-1.83966	0.000618468	3-beta-hydroxy-delta5-steroid dehydrogenase activity	oxidation-reduction process steroid biosynthetic process
LmjF.06.0390	hypothetical protein conserved	-1.48855	0.00171806	null	null
LmjF.06.0400	fructose biphosphate aldolase (pseudogene) putative	-1.44606	0.00411466	fructose-bisphosphate aldolase activity	glycolysis
LmjF.06.0400	fructose biphosphate aldolase (pseudogene) putative	-1.37002	0.0346739	fructose-bisphosphate aldolase activity	glycolysis
LmjF.06.0490	hypothetical protein conserved	-1.24285	0.0141622	null	null
LmjF.06.0510	hypothetical protein unknown function	1.32204	0.0139568	ubiquitin-protein ligase activity	protein ubiquitination
LmjF.06.0520	hypothetical protein conserved	1.4739	0.000661967	null	null
LmjF.06.0560	deoxyuridine triphosphatase putative (DUT)	-1.53163	0.00044569	null	null
LmjF.06.0610	carbonic anhydrase family protein putative	-1.25294	0.00791177	carbonate dehydratase activity zinc ion binding	null
LmjF.06.0630	hypothetical protein unknown function	-1.57329	0.0301991	null	null
LmjF.06.0670	hypothetical protein conserved	1.43397	0.0040011	null	null
LmjF.06.0685	hypothetical protein conserved	1.30914	0.0150237	null	null
LmjF.06.0690	hypothetical protein conserved	1.30846	0.0304616	null	null
LmjF.06.0730	serine-threonine dehydratase putative	1.29849	0.00938626	null	null
LmjF.06.0770	RNA-binding protein-like protein	1.78424	0.000362313	nucleic acid binding	null
LmjF.06.0780	hypothetical protein unknown function	1.61276	0.00376419	null	null
LmjF.06.0800	hypothetical protein conserved	1.30946	0.00702062	null	null
LmjF.06.0830	lipin putative	1.28937	0.0103628	null	null
LmjF.06.0860	dihydrofolate reductase-thymidylate synthase (DHFR-TS)	-1.71026	0.00038781	dihydrofolate reductase activity thymidylate synthase activity	dTMP biosynthetic process glycine biosynthetic process nucleotide biosynthetic process one-carbon metabolic process oxidation-reduction process
LmjF.06.0870	arginine N-methyltransferase type III putative (PRMT7)	-1.31085	0.0120819	null	null
LmjF.06.0920	hypothetical protein conserved	1.2918	0.0240688	null	null
LmjF.06.0940	hypothetical protein conserved	1.3835	0.00917629	null	null
LmjF.06.0960	cell cycle associated protein MOB1 putative (MOB1)	-1.22851	0.0311273	null	null
LmjF.06.0970	hypothetical protein conserved	1.35189	0.010148	null	null
LmjF.06.0990	hypothetical protein conserved	1.16849	0.0456968	protein binding	null
LmjF.06.1050	protein disulfide isomerase (PDI-1)	-1.25786	0.0142761	isomerase activity	cell redox homeostasis
LmjF.06.1060	hypothetical protein conserved	-1.54278	0.0011023	oxidoreductase activity	oxidation-reduction process
LmjF.06.1070	deoxyribose-phosphate aldolase putative	-1.32111	0.0472273	deoxyribose-phosphate aldolase activity lyase activity	deoxyribonucleotide catabolic process
LmjF.06.1080	hypothetical protein unknown function	-1.33019	0.00828736	nucleic acid binding	null
LmjF.06.1190	hypothetical protein conserved	-1.30596	0.00679825	null	cell redox homeostasis
LmjF.06.1200	hypothetical protein unknown function	-1.45592	0.011162	null	null
LmjF.06.1260	pteridine transporter putative	-1.3937	0.0108834	null	null
LmjF.06.1270	coproporphyrinogen III oxidase	-1.44061	0.00577611	coproporphyrinogen oxidase activity	oxidation-reduction process porphyrin-containing compound biosynthetic process
LmjF.06.1280	protoporphyrinogen oxidase-like protein	-1.44154	0.0100018	null	null
LmjF.06.1290	hypothetical protein unknown function	-1.45365	0.00250911	heme binding	null
LmjF.06.1300	hypothetical protein conserved	1.36444	0.0246613	null	null
LmjF.07.0025	hypothetical protein conserved	-1.97154	0.000402481	histone-lysine N-methyltransferase activity	null
LmjF.07.0030	hypothetical protein conserved	-1.48868	0.00562315	null	null
LmjF.07.0040	hypothetical protein conserved	-1.9661	0.000345704	null	null
LmjF.07.0060	cytochrome c1 heme protein mitochondrial precursor putative	-1.23873	0.02014	electron carrier activity heme binding iron ion binding	null
LmjF.07.0070	hypothetical protein conserved	-1.49475	0.00172202	null	null
LmjF.07.0080	Golgi/lysosome glycoprotein putative	-1.22698	0.035667	null	null
LmjF.07.0090	methionine synthase putative	-1.24257	0.0201292	cobalamin binding homocysteine S-methyltransferase activity metal ion binding methionine synthase activity zinc ion binding	cellular metabolic process methionine biosynthetic process pteridine-containing compound metabolic process
LmjF.07.0100	metallo-peptidase Clan ME Family M16C	-1.28201	0.00668527	catalytic activity metal ion binding metalloendopeptidase activity metallopeptidase activity zinc ion binding	proteolysis
LmjF.07.0180	hypothetical protein unknown function	1.57776	0.00212703	null	null
LmjF.07.0220	hypothetical protein conserved	-1.34797	0.0221729	null	null
LmjF.07.0250	protein kinase putative	1.32518	0.013089	ATP binding protein kinase activity protein tyrosine kinase activity	protein phosphorylation
LmjF.07.0270	acetylornithine deacetylase-like protein	-1.21997	0.0408125	acetylornithine deacetylase activity cobalt ion binding hydrolase activity zinc ion binding	arginine biosynthetic process metabolic process
LmjF.07.0300	hypothetical protein conserved	1.21711	0.022222	protein binding	null
LmjF.07.0330	hypothetical protein conserved	1.21542	0.027733	null	null
LmjF.07.0350	hypothetical protein conserved	-1.25417	0.0206489	null	null
LmjF.07.0420	hypothetical protein conserved	-1.32883	0.0106992	null	null
LmjF.07.0430	3-hydroxyacyl-ACP dehydratase putative (HTD2-2)	-1.31147	0.00576642	oxidoreductase activity	metabolic process
LmjF.07.0450	hypothetical protein conserved	-1.30007	0.00914999	null	null
LmjF.07.0460	acyl-CoA dehydrogenase mitochondrial precursor putative	-1.79142	0.0002149	acyl-CoA dehydrogenase activity	metabolic process oxidation-reduction process
LmjF.07.0470	hypothetical protein conserved	-1.43752	0.0031982	null	ribosome biogenesis
LmjF.07.0475	hypothetical protein conserved	-1.48825	0.00599694	null	null
LmjF.07.0490	hypothetical protein conserved	1.23034	0.0226661	protein binding	null
LmjF.07.0640	hypothetical protein conserved	-1.50146	0.00251078	null	null
LmjF.07.0690	protein kinase putative	2.0634	0.000544883	ATP binding protein kinase activity protein tyrosine kinase activity	protein phosphorylation
LmjF.07.0710	centrin putative	-1.32891	0.0347767	calcium ion binding	null
LmjF.07.0715	hypothetical protein	-1.45973	0.00103024	null	null
LmjF.07.0730	malonyl-coa decarboxylase-like protein	1.43009	0.00121739	malonyl-CoA decarboxylase activity	fatty acid biosynthetic process
LmjF.07.0743	hypothetical protein conserved	1.39282	0.00888792	null	null
LmjF.07.0760	6-phosphofructo-2-kinase/fructose-26-biphosphatase putative	1.40776	0.00165381	6-phosphofructo-2-kinase activity ATP binding	fructose metabolic process
LmjF.07.0770	DNAJ-domain transmembrane-like protein	1.30775	0.00550129	heat shock protein binding	null
LmjF.07.0800	flavoprotein subunit-like protein	-1.51157	0.0152118	heme binding	null
LmjF.07.0802	hypothetical protein conserved	-1.87535	0.00363038	nucleic acid binding	null
LmjF.07.0860	hypothetical protein unknown function	1.37199	0.0203355	null	null
LmjF.07.0870	splicing factor ptsr1-like protein	-1.46771	0.0156149	null	null
LmjF.07.0880	protein kinase putative	1.31067	0.00832704	ATP binding protein kinase activity protein tyrosine kinase activity	protein phosphorylation
LmjF.07.0890	hypothetical protein unknown function	1.39038	0.00109441	null	null
LmjF.07.0920	hypothetical protein conserved	1.23326	0.0239088	null	null
LmjF.07.0960	hypothetical protein conserved	1.30275	0.00385452	null	null
LmjF.07.0980	RNA binding protein putative	-1.63246	0.000527779	nucleic acid binding	null
LmjF.07.1020	DNA repair and recombination helicase protein PIF7 putative	1.26613	0.00654192	ATP binding helicase activity nucleoside-triphosphatase activity nucleotide binding	null
LmjF.07.1030	peptidyl-prolyl cis-trans isomerase/rotamase putative (PIN1)	-1.56388	0.00131683	isomerase activity	null
LmjF.07.1070	RNA-editing complex protein putative	-1.46577	0.00238794	zinc ion binding	null
LmjF.07.1080	hypothetical protein conserved	-1.3416	0.00659251	null	null
LmjF.07.1090	delta-5 fatty acid desaturase	-1.30159	0.00642373	heme binding	lipid metabolic process
LmjF.07.1105	ATPase subunit 9 putative pseudogene	-1.78808	0.000210704	hydrogen ion transmembrane transporter activity	ATP hydrolysis coupled proton transport
LmjF.07.1105	ATPase subunit 9 putative pseudogene	-1.30448	0.00711326	hydrogen ion transmembrane transporter activity	ATP hydrolysis coupled proton transport
LmjF.07.1110	hypothetical protein conserved	-1.54749	0.000655418	null	null
LmjF.07.1170	phosphoglycan beta 13 galactosyltransferase 1 (SCG1)	1.38366	0.0242265	galactosyltransferase activity	protein glycosylation
LmjF.08.0010	adaptor complex protein (AP) 3 delta subunit 1 putative	-1.66496	0.00159997	ATP binding protein binding	chromosome organization
LmjF.08.0020	hypothetical protein conserved	-1.70877	0.000519512	null	null
LmjF.08.0060	phosphoglycerate mutase protein putative	-1.57321	0.000425434	null	null
LmjF.08.0080	ATP-dependent DEAD/H RNA helicase putative	-1.24934	0.013363	ATP binding ATP-dependent helicase activity helicase activity nucleic acid binding	null
LmjF.08.0100	dual-specificity protein phosphatase putative	1.33998	0.0147896	phosphatase activity protein tyrosine/serine/threonine phosphatase activity	dephosphorylation protein dephosphorylation
LmjF.08.0120	hypothetical protein conserved	-1.28949	0.00657232	null	null
LmjF.08.0135	hypothetical protein conserved (pseudogene)	-1.53509	0.00830319	null	null
LmjF.08.0200	inositol phosphosphingolipid phospholipase C-Like (ISCL)	1.51726	0.000513586	null	null
LmjF.08.0230	hypothetical protein conserved	-1.33397	0.00743347	null	null
LmjF.08.0240	hypothetical protein conserved	-1.29867	0.0104552	null	null
LmjF.08.0250	hypothetical protein conserved	-1.59534	0.000965798	null	null
LmjF.08.0370	hypothetical protein conserved	1.34221	0.0113118	null	null
LmjF.08.0450	signal peptidase type I putative	-1.25946	0.0460785	peptidase activity	signal peptide processing
LmjF.08.0460	hypothetical protein unknown function	1.46471	0.00100551	null	null
LmjF.08.0470	small ubiquitin protein putative	-1.43524	0.00500072	protein binding	null
LmjF.08.0550	eukaryotic translation initiation factor 2 beta subunit putative	-1.39498	0.0362079	translation initiation factor activity	translational initiation
LmjF.08.0570	hypothetical protein conserved	1.44014	0.0355919	null	null
LmjF.08.0580	hypothetical protein unknown function	1.76397	0.00154579	null	null
LmjF.08.0590	hypothetical protein unknown function	1.89663	0.000393227	null	null
LmjF.08.0600	hypothetical protein unknown function	1.60294	0.0101988	null	null
LmjF.08.0640	hypothetical protein unknown function	1.45213	0.00217834	null	null
LmjF.08.0660	protein kinase putative	1.29691	0.0392633	ATP binding protein kinase activity protein tyrosine kinase activity	protein phosphorylation
LmjF.08.0670	amastin-like protein	1.96583	0.00145449	null	null
LmjF.08.0680	amastin-like protein	1.96726	0.00116927	null	null
LmjF.08.0690	amastin-like protein	1.947	0.00131328	null	null
LmjF.08.0700	amastin-like protein	1.79206	0.00410554	null	null
LmjF.08.0710	amastin-like protein	1.86327	0.00134185	null	null
LmjF.08.0720	amastin-like protein	1.73337	0.00653912	null	null
LmjF.08.0730	amastin-like protein	1.78734	0.0030354	null	null
LmjF.08.0750	amastin-like protein	1.80628	0.00136651	null	null
LmjF.08.0760	amastin-like protein	1.71385	0.0100665	null	null
LmjF.08.0770	amastin-like protein	1.63796	0.00770636	null	null
LmjF.08.0795	tuzin putative (pseudogene)	-1.40875	0.0109934	null	null
LmjF.08.0800	amastin-like protein	1.31049	0.0355903	null	null
LmjF.08.0810	amastin-like protein	1.44024	0.0198535	null	null
LmjF.08.0820	amastin-like protein	1.53689	0.00236543	null	null
LmjF.08.0850	amastin-like protein	1.55256	0.00502253	null	null
LmjF.08.0860	hypothetical protein unknown function	1.26734	0.0294087	null	null
LmjF.08.0890	mitochondrial DNA polymerase beta	-1.70518	0.000612113	DNA binding DNA-directed DNA polymerase activity catalytic activity nucleotidyltransferase activity	null
LmjF.08.0930	protein kinase putative	1.78385	0.000420078	ATP binding protein kinase activity protein tyrosine kinase activity	protein phosphorylation
LmjF.08.0950	hypothetical protein conserved	-1.29022	0.00990356	null	null
LmjF.08.0980	hypothetical protein unknown function	1.49683	0.0117881	null	null
LmjF.08.0990	hypothetical protein conserved	-1.322	0.044665	heat shock protein binding	null
LmjF.08.1100	hypothetical protein conserved	-1.29105	0.0174819	null	null
LmjF.08.1110	stress-induced protein sti1	-1.2881	0.0116828	protein binding	null
LmjF.08.1140	suppressive immunomodulating factor putative (TSIF)	-1.40953	0.00126406	protein binding	null
LmjF.08.1200	MIX protein (MIX)	-1.24448	0.0179508	null	null
LmjF.08.1222	hypothetical protein conserved	-1.74334	0.000210704	null	null
LmjF.08.1225	hypothetical protein unknown function	1.84216	0.000317121	null	null
LmjF.08.1228	protein kinase putative	1.21855	0.0302438	ATP binding protein kinase activity protein tyrosine kinase activity	protein phosphorylation
LmjF.08.1260	hypothetical protein conserved	-1.73955	0.000210704	null	null
LmjF.08.1270	hypothetical protein unknown function	1.82499	0.000345704	null	null
LmjF.08.1280	protein kinase putative	1.20159	0.0479981	ATP binding protein kinase activity protein tyrosine kinase activity	protein phosphorylation
LmjF.09.0003	hypothetical protein conserved	-1.47799	0.0198752	null	null
LmjF.09.0040	N-acetyl-D-acetylglucosaminylphosphatidylinositol deacetylase (GPI12)	-1.26964	0.00982134	null	null
LmjF.09.0050	endonuclease III putative	-1.61632	0.00234157	DNA binding catalytic activity endonuclease activity	DNA repair base-excision repair
LmjF.09.0070	RNA helicase putative	-1.24491	0.0323954	ATP binding ATP-dependent helicase activity helicase activity nucleic acid binding protein binding zinc ion binding	null
LmjF.09.0080	RNA-binding protein 5-like protein	1.71258	0.0101193	nucleic acid binding	null
LmjF.09.0100	calmodulin-like protein containing EF hand domain	-1.44592	0.00104147	calcium ion binding	null
LmjF.09.0110	hypothetical protein conserved	-1.22048	0.0355306	null	null
LmjF.09.0120	kinesin putative	1.3469	0.00426184	ATP binding microtubule motor activity	microtubule-based movement
LmjF.09.0270	integral membrane transport protein putative	-1.29604	0.0149105	null	transmembrane transport
LmjF.09.0300	hypothetical protein conserved	-1.30091	0.0366337	null	null
LmjF.09.0320	hypothetical protein conserved	2.17964	0.00583508	null	null
LmjF.09.0330	hypothetical protein conserved	1.56827	0.000468711	null	null
LmjF.09.0340	hypothetical protein conserved	1.61993	0.000480893	null	null
LmjF.09.0345	hypothetical protein conserved	1.26127	0.021349	null	null
LmjF.09.0350	hypothetical protein conserved	1.32895	0.00901765	protein binding zinc ion binding	null
LmjF.09.0367	hypothetical protein	-1.76441	0.00135021	null	null
LmjF.09.0390	hypothetical protein conserved	1.27575	0.0143116	null	null
LmjF.09.0410	protein kinase putative	-1.2956	0.00509641	ATP binding protein kinase activity protein tyrosine kinase activity	protein phosphorylation
LmjF.09.0420	tyrosine phosphatase putative	1.36648	0.00264812	phosphatase activity protein tyrosine/serine/threonine phosphatase activity	dephosphorylation protein dephosphorylation
LmjF.09.0500	hypothetical protein conserved	1.33506	0.00818298	null	null
LmjF.09.0510	hypothetical protein conserved	-1.20233	0.0219403	null	null
LmjF.09.0540	hypothetical protein unknown function	1.34357	0.00152373	null	null
LmjF.09.0620	hypothetical protein conserved	1.27518	0.015652	null	null
LmjF.09.0630	hypothetical protein conserved	1.29228	0.00461486	phospholipid binding protein binding	null
LmjF.09.0640	palmitoyl acyltransferase 5 putative	-1.22838	0.043819	zinc ion binding	null
LmjF.09.0650	hypothetical protein conserved	1.23482	0.0149564	ATP binding kinase activity	null
LmjF.09.0670	prefoldin subunit 2 putative	-1.21503	0.0258305	unfolded protein binding	protein folding
LmjF.09.0830	DEAD/DEAH box helicase-like protein	-1.26228	0.0426595	ATP binding ATP-dependent helicase activity helicase activity nucleic acid binding	null
LmjF.09.0850	ras family protein-like protein	-1.37943	0.0355552	GTP binding GTPase activity	GTP catabolic process protein transport signal transduction small GTPase mediated signal transduction
LmjF.09.0870	hypothetical protein conserved	1.24733	0.0274901	null	null
LmjF.09.0890	phospholipid transporting ATPase-like protein putative	1.20446	0.041224	ATP binding catalytic activity metal ion binding nucleotide binding	cation transport metabolic process
LmjF.09.0910	calmodulin putative	-1.48618	0.000529539	calcium ion binding	null
LmjF.09.0920	calmodulin putative	-1.53075	0.000322919	calcium ion binding	null
LmjF.09.0930	calmodulin putative	-1.58936	0.000272827	calcium ion binding	null
LmjF.09.0970	elongation factor-1 gamma (EF1G)	-1.64382	0.00035181	protein binding translation elongation factor activity	translational elongation
LmjF.09.0980	hypothetical protein conserved	1.29662	0.011558	null	null
LmjF.09.0990	hypothetical protein conserved	-1.30626	0.0370197	null	null
LmjF.09.1010	hypothetical protein conserved	-1.28655	0.035667	null	null
LmjF.09.1060	DNA-directed RNA polymerase III subunit putative	1.46647	0.00583508	DNA-directed RNA polymerase activity	null
LmjF.09.1070	eukaryotic translation initiation factor 2 subunit putative	-1.54435	0.00251078	GTP binding GTPase activity	null
LmjF.09.1100	hypothetical protein conserved	-1.2305	0.0257008	null	null
LmjF.09.1110	hypothetical protein conserved	1.58702	0.00200826	null	null
LmjF.09.1140	hypothetical protein conserved	-1.26348	0.0426595	null	null
LmjF.09.1150	hypothetical protein conserved	-1.38219	0.00750715	null	null
LmjF.09.1160	hypothetical protein conserved	1.24902	0.0306721	null	null
LmjF.09.1180	hypothetical protein conserved	1.31142	0.00451577	null	null
LmjF.09.1190	hypothetical protein conserved	-1.18961	0.0460785	null	null
LmjF.09.1210	hypothetical protein unknown function	1.29035	0.00671601	protein binding zinc ion binding	null
LmjF.09.1230	hypothetical protein conserved	-1.20464	0.0471718	null	null
LmjF.09.1250	hypothetical protein conserved	-1.31429	0.0415082	null	null
LmjF.09.1260	hypothetical protein conserved	1.23793	0.0356033	protein binding	null
LmjF.09.1315	hypothetical protein	-1.19802	0.0168168	null	null
LmjF.09.1330	hypothetical protein conserved	1.57746	0.00260317	null	null
LmjF.09.1340	histone H2B	1.21	0.0167369	DNA binding protein heterodimerization activity	nucleosome assembly
LmjF.09.1360	hypothetical protein unknown function	-1.27717	0.0405379	null	null
LmjF.09.1430	ubiquinone biosynthesis protein-like protein putative	-1.32698	0.00473842	null	ubiquinone biosynthetic process
LmjF.09.1450	hypothetical protein conserved	-1.40295	0.00166166	null	null
LmjF.09.1460	hypothetical protein conserved	-1.48875	0.00176798	null	null
LmjF.09.1470	hypothetical protein conserved	-1.49211	0.00038781	null	null
LmjF.09.1480	DNA J-binding protein putative (JBP1)	-1.64362	0.000205969	null	null
LmjF.09.1490	cytochrome b5-like protein putative	-1.29833	0.00332245	heme binding	null
LmjF.09.1500	cytochrome b5-like protein (pseudogene)	-1.69046	0.000513586	heme binding	null
LmjF.09.1505	hypothetical protein conserved	-1.50468	0.000679467	null	null
LmjF.09.1520	hypothetical protein conserved	-1.43259	0.00244711	null	null
LmjF.09.1540	hypothetical protein conserved	-1.42952	0.0144651	null	null
LmjF.09.1550	hypothetical protein conserved	-1.45451	0.00352764	null	null
LmjF.10.0030	phosphate-Repressible Phosphate Permease-like protein	1.3502	0.00879924	inorganic phosphate transmembrane transporter activity	phosphate ion transport
LmjF.10.0040	hypothetical protein conserved	-1.70244	0.00127437	null	null
LmjF.10.0050	hypothetical protein conserved	-1.26358	0.00673469	null	null
LmjF.10.0060	thymidylate kinase-like protein	-1.30563	0.010081	null	null
LmjF.10.0080	hypothetical protein unknown function	-1.31114	0.0111695	null	null
LmjF.10.0090	dehydrogenase-like protein	1.54877	0.00141856	oxidoreductase activity	metabolic process
LmjF.10.0100	hypothetical protein conserved	-1.25212	0.0363249	null	null
LmjF.10.0130	hypothetical protein conserved	1.22924	0.0302849	null	null
LmjF.10.0150	hypothetical protein conserved	1.55285	0.00100551	null	null
LmjF.10.0160	hypothetical protein conserved	1.31244	0.0168738	null	null
LmjF.10.0240	hypothetical protein conserved	1.32332	0.01303	null	null
LmjF.10.0280	hypothetical protein conserved	1.25297	0.0420332	null	null
LmjF.10.0290	isocitrate dehydrogenase [NADP] mitochondrial precursor putative	-1.28747	0.00851927	isocitrate dehydrogenase (NADP+) activity	isocitrate metabolic process oxidation-reduction process
LmjF.10.0310	protein transport protein Sec23 putative	1.28377	0.00711326	zinc ion binding	ER to Golgi vesicle-mediated transport intracellular protein transport
LmjF.10.0350	pteridine transporter ft5 putative (pseudogene)	-1.24803	0.0182048	null	null
LmjF.10.0360	folate/biopterin transporter putative	1.41193	0.00789872	null	null
LmjF.10.0380	folate/biopterin transporter putative	1.66603	0.00839893	null	null
LmjF.10.0385	folate/biopterin transporter putative	-1.34781	0.00500914	null	null
LmjF.10.0390	folate/biopterin transporter putative	1.26517	0.0450295	null	null
LmjF.10.0400	folate/biopterin transporter putative	1.68625	0.000345704	null	null
LmjF.10.0440	hypothetical protein unknown function	1.49182	0.00136421	protein binding zinc ion binding	null
LmjF.10.0450	hypothetical protein unknown function	-1.43769	0.00242912	null	null
LmjF.10.0465	GP63 leishmanolysin (GP63-2)	1.35	0.0149564	metalloendopeptidase activity zinc ion binding	cell adhesion proteolysis
LmjF.10.0470	GP63 leishmanolysin (GP63-3)	1.63517	0.00223978	metalloendopeptidase activity zinc ion binding	cell adhesion proteolysis
LmjF.10.0480	GP63 leishmanolysin (GP63-4)	1.5365	0.021836	metalloendopeptidase activity zinc ion binding	cell adhesion proteolysis
LmjF.10.0500	hypothetical protein conserved	-1.38299	0.0350565	null	null
LmjF.10.0550	hypothetical protein conserved	-1.26591	0.0189885	null	null
LmjF.10.0560	zinc binding dehydrogenase-like protein	-1.28951	0.0120648	oxidoreductase activity zinc ion binding	oxidation-reduction process
LmjF.10.0610	endonuclease G putative	-1.38241	0.00959049	hydrolase activity metal ion binding nucleic acid binding	null
LmjF.10.0710	amino acid permease putative (AAT20.1)	1.22857	0.0236736	null	null
LmjF.10.0730	deaminase putative	1.21696	0.0469472	catalytic activity hydrolase activity zinc ion binding	null
LmjF.10.0750	hypothetical protein conserved	1.71838	0.000336834	null	null
LmjF.10.0760	hypothetical protein conserved	1.20645	0.044742	null	null
LmjF.10.0800	hypothetical protein conserved	-1.5222	0.0052	null	null
LmjF.10.0830	protein kinase putative	1.35161	0.00238794	ATP binding protein kinase activity	protein phosphorylation
LmjF.10.0850	nuclear transport factor 2 putative	-1.55731	0.00038781	null	transport
LmjF.10.0880	hypothetical protein conserved	1.3536	0.00233884	null	null
LmjF.10.0890	FKBP-type peptidyl-prolyl cis-trans isomerase putative	-1.46297	0.00159003	null	protein folding
LmjF.10.0900	hypothetical protein conserved	1.23989	0.0302739	protein binding	null
LmjF.10.0930	hypothetical protein conserved (pseudogene)	1.46572	0.015432	null	null
LmjF.10.0935	hypothetical protein	1.51167	0.000544883	null	null
LmjF.10.0940	hypothetical protein conserved	1.32364	0.00342511	null	null
LmjF.10.0945	hypothetical protein conserved	-1.21282	0.0413355	null	null
LmjF.10.0960	hypothetical protein conserved	1.29702	0.00459099	null	null
LmjF.10.0980	hypothetical protein unknown function	1.97104	0.000321637	null	null
LmjF.10.1030	RNA-binding protein-like protein	-1.35973	0.0133416	nucleic acid binding	null
LmjF.10.1040	hypothetical protein conserved	1.24396	0.0167369	null	null
LmjF.10.1130	hypothetical protein conserved	1.28948	0.0387349	null	null
LmjF.10.1140	hypothetical protein conserved	1.34284	0.00586971	protein binding zinc ion binding	null
LmjF.10.1160	rab1 small GTP-binding protein putative	1.27911	0.00523963	GTP binding GTPase activity	GTP catabolic process intracellular protein transport nucleocytoplasmic transport protein transport signal transduction small GTPase mediated signal transduction
LmjF.10.1200	hypothetical protein conserved	-1.35599	0.00170868	null	null
LmjF.10.1227	hypothetical protein	-1.95219	0.00029247	null	null
LmjF.10.1228	hypothetical protein	-1.69881	0.00451935	null	null
LmjF.10.1280	hypothetical protein conserved	1.38096	0.0233699	null	null
LmjF.10.1290	hypothetical protein conserved	1.24883	0.029329	null	null
LmjF.10.1300	phosphate-Repressible Phosphate Permease-like protein	1.32543	0.0129087	inorganic phosphate transmembrane transporter activity	phosphate ion transport
LmjF.11.0020	hypothetical protein conserved	-1.33793	0.00831579	null	null
LmjF.11.0040	ATP-binding cassette protein subfamily H member 1 putative (ABCH1)	1.54973	0.0225924	ATP binding ATPase activity nucleoside-triphosphatase activity nucleotide binding	null
LmjF.11.0050	SNF2/RAD54 related DNA helicase putative	-1.26643	0.0123924	ATP binding DNA binding endonuclease activity helicase activity nucleic acid binding	null
LmjF.11.0060	protein kinase putative	1.22621	0.0408089	ATP binding protein kinase activity protein tyrosine kinase activity	protein phosphorylation
LmjF.11.0120	hypothetical protein conserved	1.3981	0.0220511	null	null
LmjF.11.0130	NGG1 interacting factor 3-like protein	-1.21921	0.0261174	null	null
LmjF.11.0180	cytoplasmic translation machinery associated protein putative	-1.37961	0.00583464	RNA binding	null
LmjF.11.0240	proteasome alpha 7 subunit putative	-1.29049	0.0294437	endopeptidase activity threonine-type endopeptidase activity	proteolysis involved in cellular protein catabolic process ubiquitin-dependent protein catabolic process
LmjF.11.0250	serine/threonine protein kinase putative	1.65709	0.000747197	ATP binding protein kinase activity protein tyrosine kinase activity	protein phosphorylation
LmjF.11.0290	hypothetical protein unknown function	-1.33622	0.00792568	null	null
LmjF.11.0310	hypothetical protein conserved	1.2234	0.0392646	null	null
LmjF.11.0330	PIF1 helicase-like protein putative	-1.267	0.0214506	nucleoside-triphosphatase activity nucleotide binding	null
LmjF.11.0340	hypothetical protein unknown function	1.39686	0.0326984	null	null
LmjF.11.0350	14-3-3 protein putative	-1.37893	0.0102396	protein domain specific binding	null
LmjF.11.0380	hypothetical protein conserved	-1.26459	0.0129669	null	null
LmjF.11.0400	tubulin-tyrsoine ligase-like protein	1.66606	0.000210704	tubulin-tyrosine ligase activity	cellular protein modification process
LmjF.11.0440	hypothetical protein conserved	-1.25542	0.0379968	protein binding	null
LmjF.11.0450	DNA ligase putative	-1.37393	0.00252093	null	null
LmjF.11.0475	hypothetical protein	-1.37199	0.0461347	null	null
LmjF.11.0520	amino acid permease/transporter putative (AAT15)	-1.28877	0.0156894	amino acid transmembrane transporter activity	amino acid transmembrane transport
LmjF.11.0530	hypothetical protein conserved	-1.19945	0.0398557	RNA binding pseudouridine synthase activity	RNA modification pseudouridine synthesis
LmjF.11.0540	hypothetical protein conserved	-1.35942	0.00186884	null	null
LmjF.11.0570	argonaute like protein (pseudogene)	-1.45916	0.00646329	null	null
LmjF.11.0570	argonaute like protein (pseudogene)	-1.28868	0.044229	null	null
LmjF.11.0580	cytochrome b5 putative	-1.30792	0.0332252	heme binding	null
LmjF.11.0610	hypothetical protein conserved	1.82283	0.00029247	null	null
LmjF.11.0630	aminopeptidase putative	-1.33684	0.0151513	aminopeptidase activity	proteolysis
LmjF.11.0650	hypothetical protein conserved	1.5622	0.000940677	null	transmembrane transport
LmjF.11.0660	protein associated with differentiation 4 putative	-1.75605	0.000881062	null	transmembrane transport
LmjF.11.0680	hypothetical protein conserved in leishmania	-1.38378	0.0438409	null	null
LmjF.11.0690	hypothetical protein conserved	-1.52205	0.00310639	protein binding	null
LmjF.11.0730	hypothetical protein conserved	1.28535	0.0132937	null	null
LmjF.11.0790	hypothetical protein conserved	-1.39019	0.00613853	null	null
LmjF.11.0810	hypothetical protein conserved	1.30905	0.0129168	null	null
LmjF.11.0830	hypothetical protein conserved	1.88234	0.000307954	null	null
LmjF.11.0840	hypothetical protein conserved	-1.27434	0.0164055	carboxylesterase activity	null
LmjF.11.0870	kinesin putative	1.55132	0.00532735	ATP binding microtubule motor activity	microtubule-based movement
LmjF.11.0880	hypothetical protein conserved	-1.54968	0.00197529	null	null
LmjF.11.0900	60S ribosomal protein L24 putative	-1.29421	0.033675	null	null
LmjF.11.1000	pyruvate phosphate dikinase putative	1.21203	0.0485861	ATP binding catalytic activity kinase activity	phosphorylation pyruvate metabolic process
LmjF.11.1020	hypothetical protein conserved	1.40737	0.00391478	null	null
LmjF.11.1030	hypothetical protein conserved	-1.20376	0.043819	null	null
LmjF.11.1050	SEC61-like (pretranslocation process) protein putative	-1.22862	0.0318119	null	protein transport
LmjF.11.1080	palmitoyl acyltransferase 7 putative	1.16235	0.0457982	zinc ion binding	null
LmjF.11.1090	palmitoyl acyltransferase 7 putative	1.61985	0.00182663	zinc ion binding	null
LmjF.11.1100	sterol 14-alpha-demethylase putative (CYP51)	-1.39237	0.0390131	electron carrier activity heme binding iron ion binding	oxidation-reduction process
LmjF.11.1170	eukaryotic release factor 3 putative	1.19304	0.0409072	GTP binding GTPase activity	null
LmjF.11.1180	hypothetical protein conserved	-1.36915	0.00238794	null	protein insertion into membrane
LmjF.11.1200	hypothetical protein conserved	-1.23321	0.0126869	null	null
LmjF.11.1210	S-phase kinase-associated protein putative	1.24748	0.016973	null	ubiquitin-dependent protein catabolic process
LmjF.11.1220	ATP-binding cassette protein subfamily A member 2 putative (ABCA2)	1.3361	0.00784209	ATP binding ATPase activity nucleoside-triphosphatase activity nucleotide binding	null
LmjF.11.1230	ABC transporter-like protein	-1.43297	0.00888639	null	null
LmjF.11.1240	ATP-binding cassette protein subfamily A member 3 putative (ABCA3)	1.37502	0.00460969	ATP binding ATPase activity nucleoside-triphosphatase activity nucleotide binding	null
LmjF.11.1250	ATP-binding cassette protein subfamily A member 4 putative (ABCA4)	1.35192	0.00761999	ATP binding ATPase activity nucleoside-triphosphatase activity nucleotide binding	null
LmjF.11.1260	ABC transporter-like protein	-1.32509	0.0135196	null	null
LmjF.11.1260	ABC transporter-like protein	-1.31011	0.0320384	null	null
LmjF.11.1270	ATP-binding cassette protein subfamily A member 5 putative (ABCA5)	1.51212	0.0228565	ATP binding ATPase activity nucleoside-triphosphatase activity nucleotide binding	null
LmjF.11.1290	ATP-binding cassette protein subfamily A member 6 putative (ABCA6)	1.68742	0.00231587	ATP binding ATPase activity nucleoside-triphosphatase activity nucleotide binding	null
LmjF.11.1320	hypothetical protein conserved	-1.32312	0.00826904	null	null
LmjF.11.1340	hypothetical protein conserved	1.30125	0.0144953	null	transmembrane transport
LmjF.11.1370	hypothetical protein conserved	-1.37529	0.00268055	RNA binding pseudouridine synthase activity	RNA modification pseudouridine synthesis
LmjF.12.0020	hypothetical protein conserved	-1.2848	0.0246047	null	null
LmjF.12.0030	proteasome beta-1 subunit putative	-1.24968	0.0213269	threonine-type endopeptidase activity	proteolysis involved in cellular protein catabolic process
LmjF.12.0045	hypothetical protein conserved	-1.41015	0.0052629	null	null
LmjF.12.0050	hypothetical protein conserved	-1.31781	0.00309192	hydrolase activity	null
LmjF.12.0070	hypothetical protein conserved	-1.72914	0.000210704	null	null
LmjF.12.0080	hypothetical protein conserved	-1.6393	0.00361676	null	null
LmjF.12.0100	hypothetical protein conserved	1.29501	0.0207805	DNA binding protein binding zinc ion binding	histone modification
LmjF.12.0160	dolichyl-P-Man:GDP-Man5GlcNAc2-PP-dolichyl alpha-12-mannosyltransferase putative (ALG9)	-1.31106	0.0283078	null	GPI anchor biosynthetic process
LmjF.12.0180	hypothetical protein conserved	1.50316	0.00911736	null	null
LmjF.12.0200	hypothetical protein unknown function	1.23515	0.0162973	null	null
LmjF.12.0240	hypothetical protein unknown function	-1.30857	0.0222553	null	null
LmjF.12.0250	cysteinyl-tRNA synthetase putative	-1.61841	0.000757348	ATP binding aminoacyl-tRNA ligase activity cysteine-tRNA ligase activity nucleotide binding	cysteinyl-tRNA aminoacylation tRNA aminoacylation for protein translation
LmjF.12.0330	hypothetical protein unknown function	1.26558	0.0290997	null	null
LmjF.12.0340	hypothetical protein unknown function	1.34783	0.00129379	null	null
LmjF.12.0380	pumillio protein 4 putative (PUF4)	1.2904	0.0154463	RNA binding binding	null
LmjF.12.0400	3 -nucleotidase/nuclease putative	-1.66515	0.00474216	endonuclease activity nucleic acid binding	DNA catabolic process
LmjF.12.0410	hypothetical protein conserved	-1.21811	0.0318615	null	null
LmjF.12.0420	hypothetical protein unknown function	-1.22029	0.0345941	metal ion binding oxidoreductase activity	oxidation-reduction process
LmjF.12.0440	hypothetical protein conserved	-1.26826	0.0369927	null	null
LmjF.12.0460	hypothetical protein unknown function	2.31251	0.00038781	null	null
LmjF.12.0470	hypothetical protein unknown function	2.20968	0.000881062	null	null
LmjF.12.0480	hypothetical protein unknown function	2.72647	0.000267728	null	null
LmjF.12.0490	hypothetical protein unknown function	1.98759	0.00168747	null	null
LmjF.12.0500	hypothetical protein unknown function	1.7867	0.00194863	null	null
LmjF.12.0510	hypothetical protein conserved	-1.43139	0.0331788	protein binding	null
LmjF.12.0520	vacuolar ATP synthase subunit putative	-1.27708	0.0188675	null	ATP hydrolysis coupled proton transport
LmjF.12.0550	hypothetical protein unknown function	-1.2737	0.0142761	null	null
LmjF.12.0570	hypothetical protein conserved	1.31949	0.00837216	null	null
LmjF.12.0600	hypothetical protein conserved	-1.48495	0.00138804	catalytic activity	metabolic process
LmjF.12.0640	primase 2 putative	-1.32903	0.015335	null	null
LmjF.12.0660	serine/threonine protein phosphatase-like protein	1.47353	0.00117628	hydrolase activity	null
LmjF.12.0690	hypothetical protein conserved	-1.31623	0.00391478	null	null
LmjF.12.0740	surface antigen protein putative	1.26971	0.0293933	null	null
LmjF.12.0760	surface antigen protein 2 putative	1.5437	0.00792568	null	null
LmjF.12.0850	surface antigen protein 2 putative	1.25819	0.0493428	null	null
LmjF.12.0870	surface antigen protein 2 putative	1.32419	0.02721	null	null
LmjF.12.0890	surface antigen protein 2 putative	1.58355	0.00178893	null	null
LmjF.12.0970	hypothetical protein conserved	1.51067	0.00192143	null	null
LmjF.12.0990	surface antigen protein putative	1.31989	0.00244971	null	null
LmjF.12.0995	hypothetical protein	1.42684	0.00188112	null	null
LmjF.12.1005	surface antigen protein 2 putative	1.23576	0.0378648	null	null
LmjF.12.1100	hypothetical protein conserved	1.37949	0.00486464	null	null
LmjF.12.1125	N-acyl-L-amino acid amidohydrolase	-1.5557	0.00588908	hydrolase activity	null
LmjF.12.1130	NADH:flavin oxidoreductase/NADH oxidase putative	-1.29394	0.0029057	FMN binding oxidoreductase activity	oxidation-reduction process
LmjF.12.1170	hypothetical protein conserved	1.20363	0.0240966	null	null
LmjF.12.1210	hypothetical protein unknown function	1.40016	0.00217834	null	null
LmjF.12.1270	arginine N-methyltransferase-like protein	-1.62743	0.000552248	null	null
LmjF.12.1300	hypothetical protein conserved	-1.3872	0.0019246	protein binding zinc ion binding	null
LmjF.12.1340	hypothetical protein conserved	-1.33651	0.0101248	null	null
LmjF.13.0020	cis-prenyltransferase-like protein	1.19692	0.0316804	null	null
LmjF.13.0080	mitochondrial DNA polymerase I protein B putative (POLIB)	-1.38958	0.00186884	DNA binding DNA-directed DNA polymerase activity exonuclease activity nucleic acid binding	DNA replication
LmjF.13.0090	carboxypeptidase putative	-1.61179	0.00079971	metallocarboxypeptidase activity	proteolysis
LmjF.13.0100	hypothetical protein unknown function	1.73358	0.00116757	null	null
LmjF.13.0140	hypothetical protein conserved	-1.21551	0.0219097	null	null
LmjF.13.0190	hypothetical protein unknown function	1.68156	0.00896531	null	null
LmjF.13.0200	hypothetical protein unknown function	2.11274	0.000295751	triglyceride lipase activity	lipid metabolic process
LmjF.13.0210	class 3 lipase putative	1.41456	0.00189287	triglyceride lipase activity	lipid metabolic process
LmjF.13.0230	hypothetical protein conserved	1.24489	0.0390241	protein binding zinc ion binding	null
LmjF.13.0420	long-chain-fatty-acid-CoA ligase putative	-1.54366	0.0005174	catalytic activity	metabolic process
LmjF.13.0430	flagellar radial spoke protein putative	-1.22586	0.0268588	null	null
LmjF.13.0450	hypothetical protein conserved	-1.57129	0.0011057	nucleic acid binding	null
LmjF.13.0480	hypothetical protein conserved	-1.43765	0.00066278	null	null
LmjF.13.0490	hypothetical protein conserved	-1.24562	0.0123924	null	null
LmjF.13.0510	hypothetical protein conserved	-1.30375	0.0175331	null	null
LmjF.13.0520	hypothetical protein conserved	-1.30317	0.00513822	null	null
LmjF.13.0530	hypothetical protein conserved	-1.22533	0.0246041	null	null
LmjF.13.0580	hypothetical protein conserved	1.31834	0.0175761	null	null
LmjF.13.0630	hypothetical protein conserved	1.22392	0.0462247	null	null
LmjF.13.0660	hypothetical protein conserved	-1.31506	0.0280116	ubiquitin-protein ligase activity	protein ubiquitination
LmjF.13.0690	hypothetical protein conserved	-1.28425	0.0473962	null	null
LmjF.13.0790	hypothetical protein conserved	1.32549	0.0151525	null	null
LmjF.13.0800	hypothetical protein conserved	1.32474	0.0111538	null	null
LmjF.13.0810	hypothetical protein conserved	1.39435	0.0029948	null	null
LmjF.13.0830	hypothetical protein conserved	1.20028	0.0326067	null	null
LmjF.13.0870	mitochondrial processing peptidase alpha subunit putative	-1.24304	0.0212807	catalytic activity metal ion binding metalloendopeptidase activity zinc ion binding	proteolysis
LmjF.13.0890	hypothetical protein conserved	1.46034	0.00318547	null	null
LmjF.13.0920	hypothetical protein conserved	1.28968	0.00363418	null	null
LmjF.13.0990	hypothetical protein conserved	1.55773	0.00100551	null	null
LmjF.13.1020	hypothetical protein unknown function	-1.2777	0.0402303	null	null
LmjF.13.1100	leucyl-tRNA synthetase putative	-1.23527	0.0302736	ATP binding aminoacyl-tRNA editing activity aminoacyl-tRNA ligase activity leucine-tRNA ligase activity nucleotide binding	leucyl-tRNA aminoacylation tRNA aminoacylation for protein translation
LmjF.13.1130	hypothetical protein conserved	1.3248	0.00624629	null	null
LmjF.13.1150	hypothetical protein conserved	-1.17538	0.0345941	null	metabolic process
LmjF.13.1260	hypothetical protein unknown function	1.36787	0.0490951	null	null
LmjF.13.1310	hypothetical protein unknown function	1.44941	0.0064873	null	null
LmjF.13.1320	hypothetical protein conserved	1.41814	0.0146055	null	null
LmjF.13.1360	hypothetical protein conserved	-1.20565	0.0384871	null	null
LmjF.13.1370	hypothetical protein conserved	-1.23722	0.0323163	DNA-directed RNA polymerase activity	null
LmjF.13.1380	endomembrane protein putative	-1.33488	0.0154453	null	null
LmjF.13.1390	hypothetical protein conserved	-1.77263	0.00280099	null	null
LmjF.13.1430	hypothetical protein conserved	1.22547	0.0169384	protein binding	null
LmjF.13.1480	Ran-binding protein 1 putative	-1.49502	0.00109373	null	intracellular transport
LmjF.13.1490	hypothetical protein conserved	-1.25369	0.0182286	null	null
LmjF.13.1500	hypothetical protein conserved	1.39946	0.00252523	null	null
LmjF.13.1510	phosphoprotein phosphatase putative	1.59574	0.000555919	hydrolase activity	null
LmjF.13.1530	phospholipid-transporting ATPase 1-like protein	1.35547	0.00910539	ATP binding catalytic activity magnesium ion binding metal ion binding nucleotide binding phospholipid-translocating ATPase activity	cation transport metabolic process phospholipid transport
LmjF.13.1540	hypothetical protein unknown function	-1.4918	0.000552753	null	null
LmjF.13.1560	ras-like small GTPases putative	1.4918	0.00384398	GTP binding	null
LmjF.13.1570	phosphoprotein phosphatase-like protein	1.64515	0.00998094	hydrolase activity	null
LmjF.13.1580	ubiquitin-conjugating enzyme-like protein	-1.21956	0.0392646	acid-amino acid ligase activity	null
LmjF.13.1590	hypothetical protein conserved	1.20865	0.0385399	null	null
LmjF.13.1600	hypothetical protein conserved	-1.47706	0.00752002	null	null
LmjF.13.1610	MCAK-like kinesin putative	1.29766	0.0120623	ATP binding microtubule motor activity protein binding	microtubule-based movement
LmjF.13.1620	squalene monooxygenase-like protein	-1.37839	0.00384085	flavin adenine dinucleotide binding squalene monooxygenase activity	oxidation-reduction process
LmjF.13.1630	mitochondrial DNA polymerase I protein D putative	-1.19436	0.0389933	DNA binding DNA-directed DNA polymerase activity nucleic acid binding	DNA replication
LmjF.13.1640	mitogen-activated protein kinase putative (MPK7)	-1.30883	0.00331915	ATP binding protein kinase activity protein tyrosine kinase activity	protein phosphorylation
LmjF.13.1660	chaperonin TCP20 putative	-1.56554	0.00050544	ATP binding unfolded protein binding	cellular protein metabolic process protein folding
LmjF.14.0010	exosome complex exonuclease putative	-1.29868	0.0287055	null	null
LmjF.14.0020	phosphatidylinositol 3-kinase 2 putative	-1.38204	0.00284057	binding	null
LmjF.14.0020	phosphatidylinositol 3-kinase 2 putative	-1.37597	0.00341601	binding	null
LmjF.14.0020	phosphatidylinositol 3-kinase 2 putative	-1.37481	0.0169442	binding	null
LmjF.14.0060	hypothetical protein conserved	-1.30991	0.0160445	GTP binding	null
LmjF.14.0080	hypothetical protein conserved	-1.40902	0.00104147	null	null
LmjF.14.0110	hypothetical protein conserved	-1.30427	0.0285469	heat shock protein binding	null
LmjF.14.0130	inosine-guanine nucleoside hydrolase putative (IG-NH)	1.20961	0.023652	null	null
LmjF.14.0140	histone acetyltransferase putative	-1.1863	0.042303	null	null
LmjF.14.0150	60S ribosomal protein putative	-1.38932	0.00200392	structural constituent of ribosome	translation
LmjF.14.0180	carboxypeptidase putative	-1.28842	0.0409229	metallocarboxypeptidase activity	proteolysis
LmjF.14.0190	hypothetical protein conserved	-1.4658	0.00111269	null	null
LmjF.14.0220	hypothetical protein conserved	1.3286	0.0116734	phosphatidylinositol binding protein binding	cell communication
LmjF.14.0250	hypothetical protein conserved	-1.3268	0.0177177	null	null
LmjF.14.0330	hypothetical protein unknown function	1.29695	0.0137729	null	null
LmjF.14.0340	inositol polyphosphate kinase-like protein putative	1.27398	0.0121625	null	null
LmjF.14.0380	hypothetical protein conserved	1.452	0.00583508	null	null
LmjF.14.0440	hypothetical protein conserved	-1.20976	0.0472336	flavin adenine dinucleotide binding oxidoreductase activity	oxidation-reduction process
LmjF.14.0470	hypothetical protein conserved	-2.6944	0.000425907	null	metabolic process
LmjF.14.0480	hypothetical protein unknown function	1.28938	0.0394068	null	null
LmjF.14.0510	stearic acid desaturase putative	1.63643	0.00312254	heme binding stearoyl-CoA 9-desaturase activity	fatty acid biosynthetic process lipid metabolic process oxidation-reduction process
LmjF.14.0520	hypothetical protein conserved	-1.38588	0.0255819	null	null
LmjF.14.0540	ion transport protein-like protein	-1.30748	0.00882774	null	null
LmjF.14.0560	hypothetical protein unknown function	1.39556	0.0272663	null	null
LmjF.14.0600	hypothetical protein conserved	-1.28512	0.00752354	null	null
LmjF.14.0610	hypothetical protein conserved	-1.29003	0.00537277	null	null
LmjF.14.0630	fatty acid elongase putative	1.37885	0.0438234	null	null
LmjF.14.0660	fatty acid elongase putative (ELO1.3)	-1.23957	0.0151513	null	null
LmjF.14.0665	fatty acid elongase putative	-1.35442	0.00225323	null	null
LmjF.14.0700	fatty acid elongase putative (ELO3.3)	1.73352	0.00079971	null	null
LmjF.14.0705	fatty acid elongase putative (ELO3.4)	1.30568	0.0211439	null	null
LmjF.14.0730	fatty acid elongase putative (ELO4.3)	1.50469	0.0218277	null	null
LmjF.14.0770	hypothetical protein unknown function	1.71861	0.00148696	null	null
LmjF.14.0810	kinesin putative	1.2285	0.0288371	ATP binding microtubule motor activity	microtubule-based movement
LmjF.14.0870	hypothetical protein conserved	-1.23552	0.0378132	null	null
LmjF.14.0880	hypothetical protein conserved	1.20436	0.022335	null	null
LmjF.14.0900	protein phosphatase 2C-like protein	1.40672	0.00150979	catalytic activity	null
LmjF.14.0920	mitochondrial DNA polymerase I protein C putative	-1.29867	0.027225	DNA binding DNA-directed DNA polymerase activity	DNA replication
LmjF.14.0940	hypothetical protein conserved	1.85664	0.0002149	null	null
LmjF.14.0970	hypothetical protein conserved	-1.34527	0.0282274	ATP binding kinase activity	metabolic process
LmjF.14.1000	hypothetical protein conserved	-1.21544	0.0452055	null	null
LmjF.14.1010	hypothetical protein conserved	-1.24383	0.0169458	null	null
LmjF.14.1030	hypothetical protein conserved	-1.65274	0.000379978	null	null
LmjF.14.1040	hypothetical protein conserved	-1.33115	0.0274083	null	null
LmjF.14.1045	hypothetical protein conserved	-1.37771	0.0324052	null	null
LmjF.14.1070	protein kinase putative	1.27262	0.0176063	ATP binding protein kinase activity protein tyrosine kinase activity	protein phosphorylation
LmjF.14.1090	hypothetical protein conserved	-1.17464	0.0473141	null	null
LmjF.14.1100	kinesin K39 putative	1.49615	0.000943909	ATP binding microtubule motor activity	microtubule-based movement
LmjF.14.1110	kinesin K39 putative	1.62982	0.00194135	ATP binding microtubule motor activity	microtubule-based movement
LmjF.14.1150	tub family protein-like protein	1.35432	0.0179154	null	null
LmjF.14.1170	ras-like small GTPases putative	1.35574	0.00237364	GTP binding metal ion binding protein binding	small GTPase mediated signal transduction
LmjF.14.1200	phosphatidylserine synthase putative	-1.35507	0.00397104	null	phosphatidylserine biosynthetic process
LmjF.14.1250	hypothetical protein unknown function	1.20821	0.0348508	null	null
LmjF.14.1300	protein kinase putative	1.44987	0.0022919	ATP binding protein kinase activity protein tyrosine kinase activity	protein phosphorylation
LmjF.14.1350	hypothetical protein conserved	-1.17532	0.0389933	null	null
LmjF.14.1355	pteridine transporter	-1.25689	0.00792236	null	null
LmjF.14.1370	tyrosyl-tRNA synthetase putative (TyrS)	-1.59017	0.00198412	ATP binding aminoacyl-tRNA ligase activity nucleotide binding	tRNA aminoacylation for protein translation
LmjF.14.1390	hypothetical protein conserved	-1.23905	0.0399726	null	transport
LmjF.14.1410	protein kinase putative	1.3998	0.0044388	ATP binding protein kinase activity protein tyrosine kinase activity	protein phosphorylation
LmjF.15.0010	histone H4	1.24415	0.0318405	DNA binding protein heterodimerization activity	nucleosome assembly
LmjF.15.0020	hypothetical protein conserved	1.2393	0.0364042	null	null
LmjF.15.0030	ATP diphosphohydrolase	-1.19782	0.0319488	hydrolase activity	null
LmjF.15.0050	cytochrome-b5 reductase putative	1.32635	0.026066	oxidoreductase activity	oxidation-reduction process
LmjF.15.0080	hypothetical protein conserved	-1.18678	0.0247583	null	null
LmjF.15.0160	zinc finger (CCCH type) protein putative	1.25287	0.0206782	nucleic acid binding zinc ion binding	null
LmjF.15.0180	serine/threonine-protein kinase putative	1.19001	0.0458556	ATP binding protein kinase activity protein tyrosine kinase activity	protein phosphorylation
LmjF.15.0190	hypothetical protein conserved	-1.67419	0.000438361	heme binding	null
LmjF.15.0220	protein phosphatase 1 catalitic subunit putative	-1.45243	0.0251225	hydrolase activity	null
LmjF.15.0223	hypothetical protein conserved	-1.28864	0.0203689	null	null
LmjF.15.0230	lysyl-tRNA synthetase putative	-1.29198	0.0118283	ATP binding aminoacyl-tRNA ligase activity lysine-tRNA ligase activity nucleic acid binding nucleotide binding	lysyl-tRNA aminoacylation tRNA aminoacylation for protein translation
LmjF.15.0280	ribonucleoprotein p18 mitochondrial precursor putative	-1.51213	0.000527779	null	null
LmjF.15.0310	hypothetical protein conserved	1.29133	0.0108956	null	null
LmjF.15.0320	hypothetical protein conserved	-1.18923	0.0246538	hydrolase activity	metabolic process
LmjF.15.0400	hypothetical protein conserved	1.39138	0.00472679	null	null
LmjF.15.0420	hypothetical protein conserved	-1.52021	0.00194072	null	null
LmjF.15.0430	hypothetical protein conserved	1.34125	0.035819	null	null
LmjF.15.0490	hypothetical protein conserved	1.22952	0.0267169	null	null
LmjF.15.0500	metalloprotease putative	1.28733	0.0113709	ATP binding nucleoside-triphosphatase activity nucleotide binding	null
LmjF.15.0530	hypothetical protein conserved	1.21807	0.0332252	null	null
LmjF.15.0570	hypothetical protein unknown function	1.51541	0.000881062	null	null
LmjF.15.0580	hypothetical protein conserved	-1.2902	0.0364291	peptidase activity	signal peptide processing
LmjF.15.0600	hypothetical protein conserved	1.43961	0.00127437	null	null
LmjF.15.0610	hypothetical protein unknown function	-1.23181	0.0432329	null	null
LmjF.15.0630	hypothetical protein unknown function	1.31612	0.0207805	null	null
LmjF.15.0640	hypothetical protein conserved	1.32321	0.00343769	null	null
LmjF.15.0650	hypothetical protein unknown function	1.82647	0.00013609	null	null
LmjF.15.0660	hypothetical protein conserved	1.43362	0.00550129	null	null
LmjF.15.0680	hypothetical protein conserved	-1.18709	0.0385399	null	null
LmjF.15.0750	hypothetical protein unknown function	1.48504	0.00162016	null	null
LmjF.15.0770	protein kinase putative	1.53833	0.00038781	ATP binding protein kinase activity protein tyrosine kinase activity	protein phosphorylation
LmjF.15.0840	hypothetical protein conserved	1.37465	0.00802804	sugar:hydrogen symporter activity	carbohydrate transport
LmjF.15.0870	hypothetical protein conserved	-1.22837	0.0149788	transmembrane transporter activity	transmembrane transport
LmjF.15.0890	ATP-binding cassette protein subfamily G member 4 putative (ABCG4)	1.52736	0.00038781	ATP binding ATPase activity nucleoside-triphosphatase activity nucleotide binding	null
LmjF.15.0900	hypothetical protein conserved	1.23363	0.034779	null	null
LmjF.15.0920	protein phosphatase 2A regulatory subunit putative	1.55523	0.000936516	binding protein binding	null
LmjF.15.0970	E1-like ubiquitin-activating enzyme putative (UBA5)	1.21736	0.0341426	catalytic activity	null
LmjF.15.1055	CMP-sialic acid transporter putative	-1.45366	0.000642568	sugar:hydrogen symporter activity	carbohydrate transport
LmjF.15.1190	hypothetical protein conserved	1.25463	0.00651685	scavenger receptor activity	null
LmjF.15.1210	inositol/phosphatidylinositol phosphatase putative	1.2747	0.0127733	null	phosphatidylinositol phosphorylation signal transduction
LmjF.15.1250	E2-like ubiquitin-conjugation enzyme putative (UFC1)	-1.19982	0.0487789	null	null
LmjF.15.1260	hypothetical protein conserved	-1.36534	0.0100204	protein binding	null
LmjF.15.1270	hypothetical protein conserved	-1.34662	0.00216234	null	null
LmjF.15.1290	mitochondrial DNA topoisomerase II (TOP2)	-1.25715	0.0221968	ATP binding DNA binding DNA topoisomerase (ATP-hydrolyzing) activity	DNA topological change
LmjF.15.1300	ubiquitin hydrolase putative	1.36586	0.00189453	ubiquitin thiolesterase activity	ubiquitin-dependent protein catabolic process
LmjF.15.1340	hypothetical protein conserved	1.41012	0.00326658	null	null
LmjF.15.1430	hypothetical protein conserved	1.48403	0.0242026	null	null
LmjF.15.1440	glutaminyl-tRNA synthetase putative	-1.41602	0.00266197	ATP binding aminoacyl-tRNA ligase activity glutamine-tRNA ligase activity nucleotide binding	glutaminyl-tRNA aminoacylation tRNA aminoacylation tRNA aminoacylation for protein translation translation
LmjF.15.1450	proliferative cell nuclear antigen (PCNA) putative	-1.84848	0.000255705	DNA binding DNA polymerase processivity factor activity	regulation of DNA replication
LmjF.15.1460	phosphomevalonate kinase protein putative	-1.24852	0.0119109	ATP binding	null
LmjF.15.1470	ribosomal protein S6 putative	-1.22553	0.0325387	null	null
LmjF.15.1490	hypothetical protein conserved	-2.1436	0.000158925	null	null
LmjF.15.1510	hypothetical protein conserved	-1.38174	0.00723355	null	null
LmjF.15.1560	condensin subunit 1 putative	-1.80971	0.000642568	binding	null
LmjF.15.1570	hypothetical protein conserved	-1.39069	0.0318161	null	null
LmjF.16.0010	hypothetical protein conserved	-1.28573	0.00652556	null	null
LmjF.16.0090	hypothetical protein conserved	2.31446	0.00126146	null	null
LmjF.16.0130	hypothetical protein unknown function	-1.24021	0.0107429	null	null
LmjF.16.0160	50S ribosomal protein L17 putative	-1.44866	0.000952168	structural constituent of ribosome	translation
LmjF.16.0200	mitochondrial ornithine carrier protein-like protein	-1.52543	0.000425434	null	null
LmjF.16.0220	hypothetical protein unknown function	-1.39426	0.00136651	null	null
LmjF.16.0230	protein tyrosine phosphatase-like protein	1.26906	0.0135468	phosphatase activity protein tyrosine/serine/threonine phosphatase activity	dephosphorylation protein dephosphorylation
LmjF.16.0300	protein kinase putative	-1.19289	0.0466909	ATP binding protein kinase activity protein tyrosine kinase activity	protein phosphorylation
LmjF.16.0320	hypothetical protein conserved	1.22373	0.008412	protein binding	null
LmjF.16.0330	hypothetical protein conserved	-1.19886	0.0295941	null	null
LmjF.16.0340	3-Beta-hydroxysteroid-delta(8) delta(7)-isomerase putative	-1.35476	0.00909193	cholestenol delta-isomerase activity	sterol metabolic process
LmjF.16.0380	tubulin tyrosine ligase putative	1.17654	0.0279262	tubulin-tyrosine ligase activity	cellular protein modification process
LmjF.16.0420	hypothetical protein conserved	1.30589	0.0304554	carboxy-lyase activity pyridoxal phosphate binding	carboxylic acid metabolic process
LmjF.16.0430	hypothetical protein conserved	1.2054	0.0385919	null	null
LmjF.16.0440	fucose kinase putative	1.45536	0.00514866	ATP binding	null
LmjF.16.0470	hypothetical protein conserved	1.33513	0.0295941	null	null
LmjF.16.0480	fucose kinase putative	1.4752	0.00212703	ATP binding	null
LmjF.16.0500	hypothetical protein unknown function	2.71376	0.000827819	null	null
LmjF.16.0540	aspartate carbamoyltransferase putative	-1.33872	0.00736397	amino acid binding aspartate carbamoyltransferase activity carboxyl- or carbamoyltransferase activity	de novo pyrimidine nucleobase biosynthetic process cellular amino acid metabolic process
LmjF.16.0630	hypothetical protein conserved	1.42712	0.00426184	ATP binding DNA binding catalytic activity	DNA metabolic process
LmjF.16.0670	hypothetical protein conserved	1.4589	0.00524862	null	null
LmjF.16.0680	apurinic/apyrimidinic endonuclease-redox protein	-1.26494	0.0258305	nuclease activity	DNA repair
LmjF.16.0690	hypothetical protein conserved	-1.41396	0.00164808	null	null
LmjF.16.0770	hypothetical protein conserved	1.40536	0.0339446	electron carrier activity protein disulfide oxidoreductase activity	cell redox homeostasis
LmjF.16.0870	protein kinase putative	1.18828	0.0403081	ATP binding protein kinase activity protein tyrosine kinase activity	protein phosphorylation
LmjF.16.0895	hypothetical protein conserved	1.47289	0.0151513	null	null
LmjF.16.0930	hypothetical protein conserved	-1.27423	0.0213269	null	protein transport
LmjF.16.0960	hypothetical protein conserved	-1.3422	0.00735542	methyltransferase activity	metabolic process
LmjF.16.0980	hypothetical protein conserved	-1.4007	0.0030432	null	null
LmjF.16.0990	protein kinase putative (CRK)	1.62202	0.00038781	ATP binding protein kinase activity protein tyrosine kinase activity	protein phosphorylation
LmjF.16.1005	hypothetical protein unknown function	1.25495	0.0418559	null	null
LmjF.16.1050	hypothetical protein conserved	2.51644	1.12083e-05	null	null
LmjF.16.1060	hypothetical protein unknown function	-1.22315	0.0472273	null	null
LmjF.16.1070	hypothetical protein conserved	1.3726	0.0042719	null	null
LmjF.16.1080	hypothetical protein conserved	1.32533	0.00270538	null	null
LmjF.16.1090	hypothetical protein unknown function	1.25372	0.0097376	null	null
LmjF.16.1100	hypothetical protein conserved	1.21055	0.0160713	null	null
LmjF.16.1120	hypothetical protein conserved	-1.20003	0.0481827	null	null
LmjF.16.1160	hypothetical protein unknown function	1.47347	0.0106756	null	null
LmjF.16.1240	hypothetical protein unknown function	1.34436	0.00218188	null	null
LmjF.16.1250	hypothetical protein conserved	-1.4897	0.00249131	null	null
LmjF.16.1260	hypothetical protein conserved	1.54546	0.000317121	null	null
LmjF.16.1330	hypothetical protein conserved	1.35911	0.00160278	null	null
LmjF.16.1370	hypothetical protein conserved	-1.27747	0.0210741	null	null
LmjF.16.1420	hypothetical protein conserved	-1.28454	0.010389	null	null
LmjF.16.1470	kinesin putative	-1.39173	0.0477765	ATP binding microtubule motor activity	microtubule-based movement
LmjF.16.1490	hypothetical protein conserved	-1.62602	0.000665195	null	null
LmjF.16.1530	endoplasmic reticulum oxidoreductin putative	-1.5302	0.00133745	flavin adenine dinucleotide binding	oxidation-reduction process protein thiol-disulfide exchange
LmjF.16.1540	DNA polymerase I alpha catalytic subunit putative	-1.47752	0.000886415	DNA binding DNA-directed DNA polymerase activity nucleic acid binding nucleotide binding	DNA replication nucleobase-containing compound metabolic process
LmjF.16.1580	kinesin putative	-1.25971	0.0154463	ATP binding microtubule motor activity	microtubule-based movement
LmjF.16.1590	U1 small nuclear ribonucleoprotein putative	-1.21786	0.0339043	nucleic acid binding	null
LmjF.16.1610	prohibitin	-1.24932	0.031854	null	null
LmjF.16.1650	hypothetical protein conserved	1.3995	0.00144614	null	null
LmjF.17.0010	hypothetical protein conserved	-1.22822	0.0338267	null	null
LmjF.17.0020	hypothetical protein conserved	1.48692	0.00268055	null	null
LmjF.17.0030	hypothetical protein conserved	1.50464	0.00378296	protein binding zinc ion binding	null
LmjF.17.0060	mitogen-activated protein kinase kinase 3 putative	1.33023	0.0153735	ATP binding protein binding protein kinase activity protein tyrosine kinase activity	protein phosphorylation
LmjF.17.0070	ADP-ribosylation factor-like protein 1 (ARL-1)	-1.27086	0.012243	GTP binding	intracellular protein transport small GTPase mediated signal transduction
LmjF.17.0080	elongation factor 1-alpha	-1.26863	0.0246339	GTP binding GTPase activity translation elongation factor activity	translational elongation
LmjF.17.0081	elongation factor 1-alpha	-1.31324	0.00991928	GTP binding GTPase activity translation elongation factor activity	translational elongation
LmjF.17.0082	elongation factor 1-alpha	-1.32757	0.00668705	GTP binding GTPase activity translation elongation factor activity	translational elongation
LmjF.17.0083	elongation factor 1-alpha	-1.33427	0.00769312	GTP binding GTPase activity translation elongation factor activity	translational elongation
LmjF.17.0084	elongation factor 1-alpha	-1.34904	0.00662356	GTP binding GTPase activity translation elongation factor activity	translational elongation
LmjF.17.0085	elongation factor 1-alpha	-1.33804	0.00854921	GTP binding GTPase activity translation elongation factor activity	translational elongation
LmjF.17.0086	elongation factor 1-alpha	-1.32537	0.00960232	GTP binding GTPase activity translation elongation factor activity	translational elongation
LmjF.17.0120	hypothetical protein conserved	-1.35692	0.00634919	protein binding	null
LmjF.17.0150	hypothetical protein conserved	1.30062	0.0115893	null	null
LmjF.17.0180	receptor-type adenylate cyclase b (RAC-B1)	1.36797	0.0145928	phosphorus-oxygen lyase activity	cyclic nucleotide biosynthetic process intracellular signal transduction
LmjF.17.0190	receptor-type adenylate cyclase putative	1.62566	0.000371523	phosphorus-oxygen lyase activity	cyclic nucleotide biosynthetic process intracellular signal transduction
LmjF.17.0230	receptor-type adenylate cyclase b (RAC-B2)	1.26092	0.0471514	phosphorus-oxygen lyase activity	cyclic nucleotide biosynthetic process intracellular signal transduction
LmjF.17.0235	receptor-type adenylate cyclase b (RAC-B3)	1.29401	0.0261174	phosphorus-oxygen lyase activity	cyclic nucleotide biosynthetic process intracellular signal transduction
LmjF.17.0237	receptor-type adenylate cyclase b (RAC-B4)	1.35561	0.00252234	phosphorus-oxygen lyase activity	cyclic nucleotide biosynthetic process intracellular signal transduction
LmjF.17.0240	hypothetical protein conserved	1.27418	0.0342886	null	null
LmjF.17.0250	cystathionine beta-synthase (CYSB)	-1.24244	0.0233778	null	null
LmjF.17.0280	histone H2A putative	-1.73592	0.000390494	DNA binding protein heterodimerization activity	nucleosome assembly
LmjF.17.0290	hypothetical protein conserved	-1.36526	0.0083447	protein binding zinc ion binding	null
LmjF.17.0300	hypothetical protein conserved	-1.30415	0.0203118	null	null
LmjF.17.0340	hypothetical protein conserved	1.44598	0.00363418	null	null
LmjF.17.0350	hypothetical protein conserved	-1.36413	0.00392325	flavin adenine dinucleotide binding tRNA dihydrouridine synthase activity	oxidation-reduction process tRNA processing
LmjF.17.0360	cytidine deaminase-like protein	-1.27006	0.0405001	catalytic activity hydrolase activity zinc ion binding	null
LmjF.17.0370	hypothetical protein unknown function	1.2449	0.0136054	null	null
LmjF.17.0390	protein kinase putative	1.67829	0.000514538	ATP binding protein kinase activity protein tyrosine kinase activity	protein phosphorylation
LmjF.17.0400	hypothetical protein unknown function	1.19237	0.0487364	protein binding zinc ion binding	null
LmjF.17.0410	hypothetical protein conserved	1.53765	0.0102451	null	null
LmjF.17.0440	hypothetical protein conserved	1.42434	0.00079971	null	null
LmjF.17.0460	hypothetical protein conserved	-1.33689	0.0125369	heat shock protein binding	null
LmjF.17.0480	hypothetical protein unknown function	1.53826	0.00120813	catalytic activity	biosynthetic process
LmjF.17.0510	hypothetical protein unknown function	1.51673	0.00295588	null	null
LmjF.17.0520	hypothetical protein unknown function	1.71768	0.000514209	null	null
LmjF.17.0530	hypothetical protein conserved	-1.31159	0.0240964	null	null
LmjF.17.0570	hypothetical protein conserved	-1.41023	0.00348835	null	null
LmjF.17.0610	hypothetical protein unknown function	1.45709	0.00352707	fatty-acyl-CoA binding	null
LmjF.17.0630	hypothetical protein unknown function	2.39473	0.000963442	null	null
LmjF.17.0660	hypothetical protein conserved	1.50472	0.00640647	null	null
LmjF.17.0670	protein kinase putative	1.49678	0.000317121	ATP binding protein kinase activity	protein phosphorylation
LmjF.17.0680	hypothetical protein conserved	-1.23855	0.0188435	null	null
LmjF.17.0720	hypothetical protein conserved	-1.2404	0.0228571	null	null
LmjF.17.0725	guanosine monophosphate reductase	-1.2423	0.0292034	IMP dehydrogenase activity catalytic activity protein binding	oxidation-reduction process purine nucleotide biosynthetic process
LmjF.17.0735	ysine decarboxylase-like protein	-1.36578	0.00266583	null	null
LmjF.17.0760	hypothetical protein conserved	-1.32849	0.00517855	null	null
LmjF.17.0790	polo-like protein kinase putative	-1.55992	0.00152324	ATP binding protein binding protein kinase activity protein tyrosine kinase activity	protein phosphorylation
LmjF.17.0800	OSM3-like kinesin putative	1.39205	0.00847001	ATP binding microtubule motor activity	microtubule-based movement
LmjF.17.0820	hypothetical protein conserved	1.50564	0.00542546	null	null
LmjF.17.0830	hypothetical protein conserved	-1.2683	0.0321215	null	null
LmjF.17.0860	hypothetical protein unknown function	1.62537	0.00352764	null	null
LmjF.17.0870	META domain containing protein (META2)	-1.26997	0.0177273	null	null
LmjF.17.0880	hypothetical protein conserved	-1.42512	0.00689866	null	null
LmjF.17.0890	META domain containing protein (META1)	3.06537	0.00360811	null	null
LmjF.17.0910	hypothetical protein conserved	-1.26046	0.0185188	null	metabolic process
LmjF.17.0930	formin putative	1.59341	0.000431722	actin binding	actin cytoskeleton organization cellular component organization
LmjF.17.0950	hypothetical protein conserved	1.30665	0.0109094	null	signal transduction
LmjF.17.0980	hypothetical protein conserved	-1.31632	0.00705306	null	null
LmjF.17.1010	hydrolase alpha/beta fold family-like protein	1.70355	0.000552248	null	null
LmjF.17.1060	esterase-like protein	1.43803	0.000886415	null	null
LmjF.17.1070	hypothetical protein conserved	1.26078	0.0404554	null	null
LmjF.17.1110	kinesin putative	1.30514	0.0097741	ATP binding binding microtubule motor activity protein binding	microtubule-based movement
LmjF.17.1160	UDP-sugar pyrophosphorylase (USP)	-1.3209	0.00830848	nucleotidyltransferase activity	metabolic process
LmjF.17.1190	hypothetical protein unknown function	2.11137	0.000638517	null	null
LmjF.17.1220	histone H2B	1.81332	0.000345704	DNA binding protein heterodimerization activity	nucleosome assembly
LmjF.17.1240	hypothetical protein conserved	-1.26393	0.0477765	protein binding	null
LmjF.17.1260	hypothetical protein conserved	1.39292	0.00680655	null	null
LmjF.17.1270	hypothetical protein conserved	1.22636	0.0137444	electron carrier activity iron-sulfur cluster binding	null
LmjF.17.1280	hypothetical protein conserved	-1.3388	0.00366162	null	null
LmjF.17.1290	translation initiation factor putative	-1.46845	0.0020431	null	null
LmjF.17.1315	hypothetical protein	1.30644	0.0150935	null	null
LmjF.17.1320	hypothetical protein conserved	1.32916	0.00600031	null	null
LmjF.17.1330	hypothetical protein conserved	-1.22055	0.0203171	null	null
LmjF.17.1340	hypothetical protein conserved	-1.29452	0.00788073	nucleotidyltransferase activity	biosynthetic process
LmjF.17.1360	L-gulonolactone oxidase putative	-1.39774	0.00545626	UDP-N-acetylmuramate dehydrogenase activity catalytic activity flavin adenine dinucleotide binding oxidoreductase activity	oxidation-reduction process
LmjF.17.1375	hypothetical protein conserved	-1.36168	0.00340186	null	null
LmjF.17.1430	hypothetical protein unknown function	1.48785	0.00332245	null	transmembrane transport
LmjF.17.1470	hypothetical protein conserved	-1.28817	0.0347398	null	null
LmjF.18.0070	hypothetical protein conserved	1.52199	0.00098212	null	null
LmjF.18.0080	hypothetical protein conserved	1.31521	0.00325517	3-beta-hydroxy-delta5-steroid dehydrogenase activity	oxidation-reduction process steroid biosynthetic process
LmjF.18.0090	alpha glucosidase II subunit putative	-1.48237	0.00277895	carbohydrate binding catalytic activity	carbohydrate metabolic process
LmjF.18.0100	hypothetical protein conserved	1.29682	0.011905	null	null
LmjF.18.0120	ARF-like 2-binding protein putative	-1.57212	0.00176798	null	null
LmjF.18.0150	serine/threonine protein phosphatase type 5 putative	-1.31683	0.00328142	hydrolase activity phosphoprotein phosphatase activity protein binding	protein dephosphorylation
LmjF.18.0160	hypothetical protein conserved	1.33728	0.0192524	triglyceride lipase activity	lipid metabolic process
LmjF.18.0170	hypothetical protein unknown function	1.5419	0.00865615	nucleic acid binding	null
LmjF.18.0200	UDP-galactopyranose mutase (GLF)	-1.45938	0.000840744	null	null
LmjF.18.0310	hypothetical protein conserved	-1.41181	0.00200392	null	null
LmjF.18.0340	hypothetical protein conserved	1.42655	0.00583508	null	null
LmjF.18.0350	hypothetical protein conserved	-1.24923	0.0137943	null	proton-transporting ATP synthase complex assembly
LmjF.18.0400	UDP-galactose transporter (LPG5B)	1.28089	0.0122368	sugar:hydrogen symporter activity	carbohydrate transport
LmjF.18.0410	hypothetical protein conserved	1.41982	0.00233884	null	null
LmjF.18.0450	serine carboxypeptidase (CBP1) putative	-1.20264	0.0447818	serine-type carboxypeptidase activity	proteolysis
LmjF.18.0520	hypothetical protein conserved	-1.28215	0.0146284	null	null
LmjF.18.0550	hypothetical protein conserved	-1.22509	0.0327291	null	null
LmjF.18.0560	vacuolar ATP synthase subunit c putative	-1.26631	0.0212785	null	ATP hydrolysis coupled proton transport
LmjF.18.0580	peroxisomal enoyl-coa hydratase putative	-1.24825	0.0149564	catalytic activity	metabolic process
LmjF.18.0595	hypothetical protein	-1.64758	0.000352715	null	null
LmjF.18.0600	hypothetical protein conserved	1.34153	0.0106526	metal ion binding zinc ion binding	null
LmjF.18.0640	serine/threonine kinase-like protein putative	1.61112	0.000952964	ATP binding protein kinase activity protein tyrosine kinase activity	protein phosphorylation
LmjF.18.0650	hypothetical protein conserved	1.26865	0.0289165	null	cell cycle arrest
LmjF.18.0670	citrate synthase putative	1.75133	0.000286719	null	cellular carbohydrate metabolic process
LmjF.18.0680	citrate synthase putative	1.45581	0.00210819	citrate (Si)-synthase activity	cellular carbohydrate metabolic process
LmjF.18.0710	hypothetical protein unknown function	1.52743	0.00108498	null	null
LmjF.18.0740	elongation factor Tu putative	-1.21825	0.026066	GTP binding GTPase activity	null
LmjF.18.0770	hypothetical protein conserved	1.21233	0.015432	null	null
LmjF.18.0780	DNA-directed RNA polymerase II/III subunit putative	1.40497	0.0245245	DNA binding DNA-directed RNA polymerase activity	null
LmjF.18.0800	hypothetical protein conserved	-1.23734	0.0118283	structural constituent of ribosome	translation
LmjF.18.0850	hypothetical protein conserved	1.53281	0.00029247	null	null
LmjF.18.0860	hypothetical protein conserved	1.21903	0.0318066	null	null
LmjF.18.0870	hypothetical protein conserved	-1.22427	0.0328601	null	null
LmjF.18.0960	mannosyltransferase-II putative (GPI18)	-1.26308	0.0168738	null	GPI anchor biosynthetic process
LmjF.18.1000	hypothetical protein conserved	-1.19166	0.0270825	null	null
LmjF.18.1030	hypothetical protein conserved	1.40612	0.00217834	null	null
LmjF.18.1040	5-oxoprolinase putative	1.32007	0.00450163	catalytic activity hydrolase activity	null
LmjF.18.1060	calpain-like cysteine peptidase putative	-1.30628	0.0477174	calcium-dependent cysteine-type endopeptidase activity	proteolysis
LmjF.18.1120	hypothetical protein conserved	1.35969	0.027646	zinc ion binding	null
LmjF.18.1130	ras-related protein rab-5 putative	1.24737	0.027609	GTP binding GTPase activity	GTP catabolic process intracellular protein transport nucleocytoplasmic transport protein transport signal transduction small GTPase mediated signal transduction
LmjF.18.1140	hypothetical protein conserved	-1.34105	0.0147896	null	null
LmjF.18.1210	prolyl-tRNA synthetase putative	-1.27968	0.0472273	ATP binding aminoacyl-tRNA ligase activity nucleotide binding proline-tRNA ligase activity	prolyl-tRNA aminoacylation tRNA aminoacylation for protein translation
LmjF.18.1220	bifunctional aminoacyl-tRNA synthetase putative	-1.30191	0.0112856	ATP binding aminoacyl-tRNA ligase activity nucleotide binding proline-tRNA ligase activity	prolyl-tRNA aminoacylation tRNA aminoacylation for protein translation
LmjF.18.1230	hypothetical protein conserved	1.37158	0.00990072	protein binding	null
LmjF.18.1250	ttaggg binding factor putative	1.38544	0.00206056	null	null
LmjF.18.1300	hypothetical protein conserved	-1.47269	0.005449	null	null
LmjF.18.1320	hypothetical protein conserved	1.35388	0.00419108	null	null
LmjF.18.1340	hypothetical protein conserved	1.6858	0.000178617	nucleic acid binding zinc ion binding	null
LmjF.18.1350	hypothetical protein conserved	1.9637	0.00322686	nucleic acid binding zinc ion binding	null
LmjF.18.1380	pyruvate dehydrogenase E1 component alpha subunit putative	-1.23258	0.020323	null	metabolic process
LmjF.18.1420	pumilio protein 2 putative (PUF2)	1.43951	0.0471514	RNA binding binding	null
LmjF.18.1430	chaperone DNAJ protein putative	1.37155	0.00267395	heat shock protein binding	null
LmjF.18.1450	hypothetical protein conserved	1.37453	0.00237396	null	null
LmjF.18.1460	hypothetical protein conserved	1.24646	0.0115563	protein binding	null
LmjF.18.1470	hypothetical protein conserved	-1.22856	0.0320288	null	null
LmjF.18.1540	hypothetical protein conserved	-1.50892	0.00343769	null	transmembrane transport
LmjF.18.1550	hypothetical protein unknown function	-1.23167	0.0394679	null	null
LmjF.18.1560	hypothetical protein conserved	-1.23986	0.0105722	null	null
LmjF.18.1580	nonspecific nucleoside hydrolase (NH)	-1.92998	0.000345704	null	null
LmjF.18.1600	kinesin putative	-1.44352	0.00242912	ATP binding microtubule motor activity	microtubule-based movement
LmjF.18.1660	gamma-glutamylcysteine synthetase putative (GSH1)	1.34488	0.0187312	glutamate-cysteine ligase activity	glutathione biosynthetic process
LmjF.18.1670	hypothetical protein unknown function	1.2453	0.0172614	null	null
LmjF.19.0030	histone H2B	-1.46184	0.000679467	DNA binding protein heterodimerization activity	nucleosome assembly
LmjF.19.0040	histone H2B	-1.41244	0.00108472	DNA binding protein heterodimerization activity	nucleosome assembly
LmjF.19.0050	histone H2B	-1.77783	0.000272827	DNA binding protein heterodimerization activity	nucleosome assembly
LmjF.19.0070	peroxin 13 putative (PEX13)	1.2489	0.02366	protein binding	null
LmjF.19.0130	hypothetical protein conserved	-1.1711	0.0419685	null	null
LmjF.19.0160	aminopeptidase putative	-1.88176	0.0002149	null	cellular process
LmjF.19.0190	hypothetical protein conserved	-1.45397	0.000815948	DNA binding sequence-specific DNA binding	null
LmjF.19.0200	ADPATP carrier protein 1 mitochondrial precursor putative (ANC1)	-1.52187	0.000671324	null	null
LmjF.19.0210	ADPATP carrier protein 1 mitochondrial precursor putative (ANC2)	-1.67267	0.00038781	null	null
LmjF.19.0270	hypothetical protein conserved	1.57805	0.00544982	null	null
LmjF.19.0360	protein kinase putative	1.35391	0.00200392	ATP binding protein kinase activity	protein phosphorylation
LmjF.19.0370	hypothetical protein conserved	1.47279	0.00122977	null	null
LmjF.19.0380	hypothetical protein conserved	1.25487	0.00942636	protein binding	null
LmjF.19.0430	hypothetical protein conserved	1.44433	0.00289962	null	null
LmjF.19.0440	nucleosome assembly protein putative	-1.46562	0.00167269	null	nucleosome assembly
LmjF.19.0450	hypothetical protein conserved	1.26322	0.0106928	null	null
LmjF.19.0480	hypothetical protein unknown function	1.56233	0.00606172	null	null
LmjF.19.0490	hypothetical protein conserved	-1.22791	0.0166547	null	null
LmjF.19.0530	hypothetical protein conserved	1.35741	0.0298671	null	null
LmjF.19.0540	hypothetical protein conserved	1.59749	0.0064873	null	null
LmjF.19.0550	methionine aminopeptidase putative	-1.50157	0.00630021	aminopeptidase activity metalloexopeptidase activity zinc ion binding	cellular process proteolysis
LmjF.19.0590	protein kinase putative	1.5468	0.00200136	ATP binding protein kinase activity protein tyrosine kinase activity	protein phosphorylation
LmjF.19.0600	hypothetical protein unknown function	1.45793	0.0133002	null	null
LmjF.19.0610	hypothetical protein conserved	-1.38545	0.0095298	null	null
LmjF.19.0680	kinesin putative	1.40861	0.00994184	ATP binding microtubule motor activity	microtubule-based movement
LmjF.19.0690	kinesin putative	1.32712	0.0210461	ATP binding microtubule motor activity	microtubule-based movement
LmjF.19.0720	hypothetical protein conserved	-1.45809	0.000849297	null	null
LmjF.19.0730	hypothetical protein conserved	1.54712	0.00147452	null	null
LmjF.19.0820	ATG8/AUT7/APG8/PAZ2 putative (ATG8B.1)	1.70607	0.00388191	null	null
LmjF.19.0830	hypothetical protein	1.47992	0.00358973	null	null
LmjF.19.0840	ATG8/AUT7/APG8/PAZ2 putative (ATG8A.1)	1.33708	0.0356001	null	null
LmjF.19.0842	ATG8/AUT7/APG8/PAZ2 putative (ATG8B.2)	1.80349	0.00123843	null	null
LmjF.19.0843	hypothetical protein	1.46253	0.00341049	null	null
LmjF.19.0844	ATG8/AUT7/APG8/PAZ2 putative (ATG8A.2)	1.38968	0.0275507	null	null
LmjF.19.0846	ATG8/AUT7/APG8/PAZ2 putative (ATG8B.3)	1.82649	0.00129362	null	null
LmjF.19.0847	hypothetical protein	1.52853	0.00280803	null	null
LmjF.19.0848	ATG8/AUT7/APG8/PAZ2 putative (ATG8A.3)	1.38262	0.0124654	null	null
LmjF.19.0860	ATG8/AUT7/APG8/PAZ2 putative (ATG8B.5)	1.66256	0.00436846	null	null
LmjF.19.0870	ATG8/AUT7/APG8/PAZ2 putative (ATG8B.6)	1.71286	0.00270113	null	null
LmjF.19.0880	ATG8/AUT7/APG8/PAZ2 putative (ATG8B.7)	1.3757	0.027225	null	null
LmjF.19.0900	ATG8/AUT7/APG8/PAZ2 putative (ATG8B.8)	1.65115	0.00412292	null	null
LmjF.19.0910	ATG8/AUT7/APG8/PAZ2 putative (ATG8B.9)	1.46824	0.0166197	null	null
LmjF.19.0920	folate/biopterin transporter putative	2.00093	0.00104147	null	null
LmjF.19.0980	hypothetical protein conserved	1.59448	0.00116861	metal ion binding	null
LmjF.19.0985	4-coumarate:coa ligase-like protein	1.52927	0.0055385	catalytic activity	metabolic process
LmjF.19.1005	4-coumarate:coa ligase-like protein	2.16856	0.000255705	catalytic activity	metabolic process
LmjF.19.1040	phenylalanyl-tRNA synthetase putative	-1.41079	0.00980292	ATP binding RNA binding magnesium ion binding nucleotide binding phenylalanine-tRNA ligase activity	phenylalanyl-tRNA aminoacylation
LmjF.19.1060	hypothetical protein conserved	-1.30768	0.0342886	null	null
LmjF.19.1090	hypothetical protein unknown function	-1.51758	0.005373	null	null
LmjF.19.1110	mitochondrial carrier protein putative	-1.2	0.0419972	null	null
LmjF.19.1140	hypothetical protein unknown function	1.38998	0.00226032	null	null
LmjF.19.1170	hypothetical protein unknown function	-1.36367	0.00682736	null	null
LmjF.19.1280	hypothetical protein conserved	-1.24758	0.0156886	null	null
LmjF.19.1300	hypothetical protein unknown function	1.26892	0.0180008	ATP binding protein kinase activity	protein phosphorylation
LmjF.19.1330	glycerol uptake protein putative	-1.22973	0.0497034	null	null
LmjF.19.1347	hypothetical protein conserved	1.58213	0.00237396	null	null
LmjF.19.1350	phosphatidic acid phosphatase protein-like protein	1.2329	0.0330127	catalytic activity	null
LmjF.19.1365	hypothetical protein conserved	-1.58299	0.00236003	null	null
LmjF.19.1380	cation transporter putative	-1.33507	0.0031816	cation transmembrane transporter activity	cation transport transmembrane transport
LmjF.19.1420	cysteine peptidase A (CPA) (CPA)	1.6036	0.000458729	cysteine-type peptidase activity	proteolysis
LmjF.19.1430	hypothetical protein conserved	-1.30383	0.0318642	null	null
LmjF.19.1450	oxidoreductase-like protein	-1.30786	0.00803614	oxidoreductase activity	oxidation-reduction process
LmjF.19.1460	hypothetical protein conserved	-1.66931	0.000378862	null	null
LmjF.19.1470	protein kinase putative	1.3249	0.0226873	ATP binding protein kinase activity protein tyrosine kinase activity	protein phosphorylation
LmjF.19.1480	eukaryotic translation initiation factor-like protein	-1.54296	0.000963442	RNA binding translation initiation factor activity	translational initiation
LmjF.19.1500	eukaryotic translation initiation factor 4e putative	-1.52647	0.00102506	RNA binding translation initiation factor activity	translational initiation
LmjF.19.1560	inosine-5 -monophosphate dehydrogenase	-1.37277	0.0119638	IMP dehydrogenase activity catalytic activity protein binding	oxidation-reduction process purine nucleotide biosynthetic process
LmjF.19.1630	ATG8/AUT7/APG8/PAZ2 putative (ATG8)	1.44682	0.00543066	null	null
LmjF.20.0030	histone-lysine N-methyltransferase putative (DOT1)	-2.19547	0.00109844	histone-lysine N-methyltransferase activity	null
LmjF.20.0040	hypothetical protein conserved	-1.34001	0.0477601	null	null
LmjF.20.0050	anti-silencing protein asf 1-like protein	-2.03802	0.00038781	null	chromatin assembly or disassembly
LmjF.20.0080	hypothetical protein conserved	1.2622	0.0168559	null	null
LmjF.20.0100	phosphoglycerate kinase C glycosomal (PGKC)	-1.41109	0.005373	phosphoglycerate kinase activity	glycolysis
LmjF.20.0110	phosphoglycerate kinase B cytosolic (PGKB)	-1.5123	0.00357669	phosphoglycerate kinase activity	glycolysis
LmjF.20.0120	hypothetical protein conserved	-1.18077	0.0471419	null	null
LmjF.20.0160	hypothetical protein conserved	-1.20492	0.027763	protein binding	null
LmjF.20.0190	hypothetical protein unknown function	-1.25335	0.0158272	null	null
LmjF.20.0230	hypothetical protein conserved	-1.23267	0.0283295	null	null
LmjF.20.0310	hypothetical protein conserved	-1.26475	0.0208797	null	null
LmjF.20.0330	hypothetical protein conserved	-1.27805	0.0239178	null	null
LmjF.20.0346	hypothetical protein conserved	-1.29203	0.00335819	null	null
LmjF.20.0360	hypothetical protein conserved	1.99579	0.00129146	null	null
LmjF.20.0430	glycerol-3-phosphate dehydrogenase-like protein	1.43187	0.0080499	oxidoreductase activity	oxidation-reduction process
LmjF.20.0460	hypothetical protein conserved	-1.32309	0.00863415	null	null
LmjF.20.0470	zeta tubulin putative	-1.30548	0.00752002	null	protein polymerization
LmjF.20.0490	DNA-directed RNA polymerase 2 RPB12 subunit putative	-1.2819	0.00786747	null	null
LmjF.20.0510	hypothetical protein conserved	-1.36712	0.00131683	null	null
LmjF.20.0530	hypothetical protein conserved	-1.40645	0.00196649	null	null
LmjF.20.0560	cytidine triphosphate synthase putative	-1.23851	0.0166895	CTP synthase activity	pyrimidine nucleotide biosynthetic process
LmjF.20.0580	hypothetical protein	1.83086	0.00044569	null	null
LmjF.20.0600	hypothetical protein conserved	-1.31588	0.00876966	null	null
LmjF.20.0630	hypothetical protein conserved	-1.29307	0.0101248	null	null
LmjF.20.0670	hypothetical protein conserved	-1.36452	0.00544982	null	null
LmjF.20.0705	hypothetical protein conserved	1.51233	0.0469472	null	null
LmjF.20.0780	hypothetical protein conserved	-1.24953	0.00743922	null	protein polymerization
LmjF.20.0820	hypothetical protein conserved	-1.67167	0.0184471	null	null
LmjF.20.0830	phosphopantetheinyl transferase-like protein	-1.79672	0.0005174	holo-[acyl-carrier-protein] synthase activity magnesium ion binding	macromolecule biosynthetic process
LmjF.20.0840	cytochrome c oxidase assembly factor-like protein	-1.26428	0.0352539	null	null
LmjF.20.0850	hypothetical protein conserved	-1.23866	0.0357205	RNA binding pseudouridine synthase activity	RNA modification pseudouridine synthesis
LmjF.20.0860	hypothetical protein conserved	-1.31702	0.0177135	null	null
LmjF.20.0890	hypothetical protein conserved	-1.37177	0.00412292	null	null
LmjF.20.0960	protein kinase putative	1.5395	0.00186794	ATP binding protein kinase activity protein tyrosine kinase activity	protein phosphorylation
LmjF.20.0970	12-Dihydroxy-3-keto-5-methylthiopentene dioxygenase putative	-1.41767	0.00496335	acireductone dioxygenase [iron(II)-requiring] activity	oxidation-reduction process
LmjF.20.1010	glutaredoxin putative	-1.2376	0.0302875	electron carrier activity protein disulfide oxidoreductase activity	cell redox homeostasis
LmjF.20.1020	hypothetical protein unknown function	1.66406	0.00150979	null	null
LmjF.20.1040	hypothetical protein conserved	1.67202	0.0126158	null	null
LmjF.20.1050	hypothetical protein unknown function	1.4198	0.00457654	null	null
LmjF.20.1080	hypothetical protein conserved	1.23122	0.0272183	protein binding	null
LmjF.20.1090	hypothetical protein conserved	-1.18756	0.0309226	null	null
LmjF.20.1170	endo-14-beta-xylanase z precursor-like protein	-1.56348	0.0311903	null	null
LmjF.20.1190	calpain-like cysteine peptidase putative	1.58537	0.000278786	calcium-dependent cysteine-type endopeptidase activity	proteolysis
LmjF.20.1260	hypothetical protein unknown function	1.2046	0.0472273	null	null
LmjF.20.1290	hypothetical protein conserved	-1.41685	0.00325888	null	nucleosome assembly
LmjF.20.1450	hypothetical protein conserved	-1.44424	0.00572038	null	null
LmjF.20.1460	hypothetical protein unknown function	1.22956	0.0181615	null	null
LmjF.20.1470	hypothetical protein unknown function	1.32457	0.0374273	null	null
LmjF.20.1480	zinc-binding phosphatase putative	1.23343	0.0181262	phosphatase activity	dephosphorylation
LmjF.20.1570	N-acyl-L-amino acid amidohydrolase putative	-1.38543	0.0163385	hydrolase activity	metabolic process
LmjF.20.1660	hypothetical protein conserved	1.57015	0.00363038	null	null
LmjF.20.1670	ribosome biogenesis protein putative	-1.25864	0.0333047	null	null
LmjF.20.1710	hypothetical protein conserved	-1.26951	0.00769312	RNA methyltransferase activity	RNA processing
LmjF.20.1730	mitochondrial RNA ligase 2 (REL2)	-1.30154	0.00353208	ATP binding RNA ligase (ATP) activity ligase activity	null
LmjF.21.0010	phosphoglycan beta 13 galactosyltransferase 2 (SCG2)	1.22358	0.0466214	galactosyltransferase activity	protein glycosylation
LmjF.21.0015	histone H4	-1.9945	0.00183836	DNA binding protein heterodimerization activity	nucleosome assembly
LmjF.21.0020	hypothetical protein conserved	-1.25042	0.0310366	methyltransferase activity	null
LmjF.21.0090	hypothetical protein conserved	-1.43889	0.0121964	null	null
LmjF.21.0100	hypothetical protein conserved	-1.4816	0.000840025	null	null
LmjF.21.0110	hypothetical protein conserved	-1.30996	0.00662356	null	null
LmjF.21.0125	DNA topoisomerase 1A	-1.40564	0.00163546	DNA binding DNA topoisomerase activity	DNA topological change
LmjF.21.0140	hypothetical protein conserved	-1.18667	0.0439074	null	null
LmjF.21.0190	hypothetical protein conserved	1.2429	0.02176	null	null
LmjF.21.0260	hypothetical protein conserved	1.36067	0.0104633	null	null
LmjF.21.0290	hypothetical protein conserved	1.25788	0.038453	null	null
LmjF.21.0320	U1 small nuclear ribonucleoprotein C putative	-1.27915	0.0148206	nucleic acid binding zinc ion binding	null
LmjF.21.0330	hypothetical protein conserved	1.20469	0.0377679	null	null
LmjF.21.0390	hypothetical protein conserved	-1.19759	0.0313371	null	null
LmjF.21.0400	ubiquitin hydrolase putative	1.32488	0.00524862	ubiquitin thiolesterase activity	ubiquitin-dependent protein catabolic process
LmjF.21.0410	argonaut-like protein putative	1.56302	0.00242912	nucleic acid binding protein binding	null
LmjF.21.0440	ubiquitin-conjugating enzyme-like protein	-1.63296	0.0012275	null	null
LmjF.21.0490	DnaJ protein putative	-1.1713	0.0468804	heat shock protein binding unfolded protein binding	protein folding
LmjF.21.0500	hypothetical protein conserved	-1.45418	0.00449869	null	null
LmjF.21.0530	hypothetical protein conserved	1.30874	0.0449647	protein binding	null
LmjF.21.0540	la RNA binding protein putative	-1.6374	0.00141856	nucleic acid binding	null
LmjF.21.0560	Qc-SNARE protein putative	1.28439	0.0347227	protein binding	null
LmjF.21.0570	hypothetical protein conserved	-1.36254	0.00318109	null	null
LmjF.21.0620	DNA polymerase eta putative	-1.22828	0.0141307	DNA-directed DNA polymerase activity damaged DNA binding	DNA repair
LmjF.21.0680	histone deacetylase putative	-1.30142	0.0117737	histone deacetylase activity	histone deacetylation
LmjF.21.0710	ATP-binding cassette protein subfamily E member 1 putative (ABCE1)	-1.41951	0.0100774	ATP binding ATPase activity electron carrier activity iron-sulfur cluster binding nucleoside-triphosphatase activity nucleotide binding	null
LmjF.21.0720	hypothetical protein conserved	-1.22565	0.0177089	null	null
LmjF.21.0735	hypothetical protein conserved	-1.23356	0.0356033	null	null
LmjF.21.0740	ATPase subunit 9 putative	-2.57532	0.000205969	hydrogen ion transmembrane transporter activity	ATP hydrolysis coupled proton transport
LmjF.21.0760	proteasome regulatory non-ATP-ase subunit 5 putative	-1.33728	0.00346517	protein binding	null
LmjF.21.0770	hypothetical protein conserved	1.62696	0.00027262	null	null
LmjF.21.0780	hypothetical protein conserved	-1.22485	0.0236982	null	null
LmjF.21.0791	putative PfkB family sugar kinase	-1.99943	0.0012797	null	null
LmjF.21.0791	putative PfkB family sugar kinase	-1.71481	0.0324157	null	null
LmjF.21.0791	putative PfkB family sugar kinase	-1.63517	0.00302876	null	null
LmjF.21.0800	hypothetical protein conserved	1.30861	0.00935525	null	null
LmjF.21.0810	methionyl-tRNA synthetase (MetRS)	-1.29493	0.0186888	ATP binding aminoacyl-tRNA ligase activity methionine-tRNA ligase activity nucleotide binding	methionyl-tRNA aminoacylation tRNA aminoacylation for protein translation
LmjF.21.0823	hypothetical protein conserved	1.63096	0.000659155	ATP binding protein kinase activity protein tyrosine kinase activity	protein phosphorylation
LmjF.21.0830	hypothetical protein conserved	1.29277	0.0370197	null	null
LmjF.21.0870	hypothetical protein	1.32784	0.0129168	null	null
LmjF.21.0875	hypothetical protein conserved	1.3356	0.0109094	binding	null
LmjF.21.0880	hypothetical protein conserved	1.30413	0.0109497	ATP binding ATPase activity	null
LmjF.21.0883	hypothetical protein conserved	-1.32408	0.00470805	null	null
LmjF.21.0885	mis-match repair protein putative	1.43477	0.0223091	ATP binding mismatched DNA binding	mismatch repair
LmjF.21.0940	hypothetical protein conserved	-1.34979	0.00394723	null	null
LmjF.21.1030	hypothetical protein conserved	1.37663	0.00453262	null	null
LmjF.21.1040	kinesin putative	-1.46313	0.00128745	ATP binding microtubule motor activity	microtubule-based movement
LmjF.21.1080	cell division protein kinase 2 (CRK1)	1.23249	0.0180208	ATP binding protein kinase activity protein tyrosine kinase activity	protein phosphorylation
LmjF.21.1090	T-complex protein 1 delta subunit putative	-1.45178	0.00744769	ATP binding unfolded protein binding	cellular protein metabolic process protein folding
LmjF.21.1110	hypothetical protein conserved	1.33694	0.00513822	protein binding	null
LmjF.21.1150	hypothetical protein conserved	-1.31334	0.0114137	null	null
LmjF.21.1160	hypothetical protein conserved	1.74205	0.00223559	null	null
LmjF.21.1170	surface antigen-like protein	2.07504	0.000553505	null	null
LmjF.21.1180	hypothetical protein conserved	1.63572	0.00234817	RNA binding structural constituent of ribosome	translation
LmjF.21.1210	thymidine kinase putative	-1.3138	0.0195777	ATP binding thymidine kinase activity	null
LmjF.21.1220	hypothetical protein conserved	-1.4428	0.000840477	null	null
LmjF.21.1240	hypothetical protein conserved	1.34171	0.00348763	protein binding	null
LmjF.21.1250	adenylate kinase putative	1.22961	0.0169887	ATP binding adenylate kinase activity nucleobase-containing compound kinase activity nucleotide kinase activity	nucleobase-containing compound metabolic process nucleotide phosphorylation
LmjF.21.1260	hypothetical protein conserved	1.30351	0.00985879	null	null
LmjF.21.1290	R-SNARE protein putative	1.26069	0.00857718	null	vesicle-mediated transport
LmjF.21.1340	ATP synthase putative	-1.20701	0.0201477	binding	ATP hydrolysis coupled proton transport
LmjF.21.1370	hypothetical protein unknown function	1.1728	0.0354106	null	null
LmjF.21.1450	arginine N-methyltransferase type II putative (PRMT5)	1.42803	0.00134743	methyltransferase activity	protein methylation
LmjF.21.1460	hypothetical protein conserved	1.18482	0.043819	null	null
LmjF.21.1470	hypothetical protein conserved	-1.2548	0.0255819	null	null
LmjF.21.1490	hypothetical protein unknown function	1.45983	0.00894577	null	null
LmjF.21.1510	hypothetical protein conserved	1.29561	0.0055656	null	null
LmjF.21.1520	hypothetical protein unknown function	1.32598	0.0104783	protein binding	null
LmjF.21.1552	RNA helicase putative	-1.47273	0.000431722	ATP binding ATP-dependent helicase activity helicase activity nucleic acid binding	null
LmjF.21.1555	hypothetical protein conserved	-1.54055	0.00100551	null	null
LmjF.21.1558	hypothetical protein conserved	1.35742	0.0160713	null	null
LmjF.21.1560	hypothetical protein conserved	1.2172	0.0350254	null	null
LmjF.21.1561	hypothetical protein conserved	1.43947	0.0151511	null	null
LmjF.21.1565	NIMA-related kinase putative	1.41893	0.000662591	ATP binding protein kinase activity protein tyrosine kinase activity	protein phosphorylation
LmjF.21.1568	hypothetical protein conserved	-1.35513	0.0107785	null	null
LmjF.21.1569	hypothetical protein conserved	-1.17158	0.0361275	protein binding	null
LmjF.21.1570	hypothetical protein unknown function	1.57085	0.0159078	null	null
LmjF.21.1590	hypothetical protein conserved	1.65068	0.00450163	protein binding	null
LmjF.21.1610	hypothetical protein conserved	1.26279	0.0368164	null	null
LmjF.21.1620	mitochondrial RNA binding complex 1 subunit putative	-1.29785	0.00223978	null	null
LmjF.21.1650	protein kinase putative	1.34242	0.0139568	ATP binding protein kinase activity protein tyrosine kinase activity	protein phosphorylation
LmjF.21.1660	mitochondrial structure specific endonuclease I (SSE-1) putative	-1.72061	0.000274405	5 -3 exonuclease activity DNA binding catalytic activity	null
LmjF.21.1670	hypothetical protein conserved	-1.23967	0.0259204	null	null
LmjF.21.1675	hypothetical protein conserved	1.53557	0.0261834	zinc ion binding	null
LmjF.21.1680	pumillio protein 3 putative (PUF3)	1.61785	0.00163889	RNA binding binding	null
LmjF.21.1690	hypothetical protein conserved	-1.20256	0.041479	null	null
LmjF.21.1700	proteasome alpha 2 subunit putative	-1.28916	0.0110334	endopeptidase activity threonine-type endopeptidase activity	proteolysis involved in cellular protein catabolic process ubiquitin-dependent protein catabolic process
LmjF.21.1710	cytochrome c oxidase subunit VI putative (COX6)	-1.40704	0.0029057	cytochrome-c oxidase activity	null
LmjF.21.1740	RNA polymerase II putative	-1.39079	0.0297152	null	null
LmjF.21.1760	centromere/microtubule binding protein cbf5 putative	-1.24558	0.0238388	RNA binding pseudouridine synthase activity	RNA modification RNA processing pseudouridine synthesis
LmjF.21.1770	ATP synthase F1 subunit gamma protein putative	-1.48575	0.00166166	null	ATP synthesis coupled proton transport
LmjF.21.1790	vacuolar ATP synthase putative	-1.58606	0.00562315	hydrogen ion transmembrane transporter activity	ATP hydrolysis coupled proton transport
LmjF.21.1800	vacuolar ATP synthase putative	-1.36522	0.00897687	hydrogen ion transmembrane transporter activity	ATP hydrolysis coupled proton transport
LmjF.21.1830	20S proteasome subunit alpha 5 (putative)	-1.19035	0.0328601	endopeptidase activity threonine-type endopeptidase activity	proteolysis involved in cellular protein catabolic process ubiquitin-dependent protein catabolic process
LmjF.21.1860	beta tubulin	-1.25753	0.0181615	GTP binding GTPase activity	GTP catabolic process protein polymerization
LmjF.21.1880	hypothetical protein conserved	-1.309	0.0414775	null	null
LmjF.22.0010	hypothetical protein conserved	1.36603	0.0222192	null	null
LmjF.22.0020	hypothetical protein unknown function	-1.9444	0.00152594	null	null
LmjF.22.0050	hypothetical protein conserved	-1.212	0.0185188	null	null
LmjF.22.0100	hypothetical protein conserved	1.698	0.0117867	null	null
LmjF.22.0110	glutamine amidotransferase putative	-1.36842	0.00135093	ATP binding GMP synthase (glutamine-hydrolyzing) activity pyrophosphatase activity	GMP biosynthetic process purine nucleotide biosynthetic process
LmjF.22.0120	hypothetical protein conserved	-1.63898	0.00743922	null	null
LmjF.22.0150	hypothetical protein conserved	-1.24195	0.0172522	null	null
LmjF.22.0160	hypothetical protein conserved	1.40532	0.00117949	nucleic acid binding zinc ion binding	null
LmjF.22.0170	hypothetical protein conserved	-1.34142	0.00492112	null	null
LmjF.22.0180	hypothetical protein conserved	1.37612	0.0192524	null	null
LmjF.22.0250	phosphoinositide phosphatase	2.63347	0.0005174	phosphatase activity	dephosphorylation
LmjF.22.0260	hypothetical protein conserved	-1.35885	0.00650691	null	null
LmjF.22.0275	hypothetical protein conserved	-1.3339	0.0185566	null	null
LmjF.22.0290	hypothetical protein conserved	-1.22526	0.0166197	null	null
LmjF.22.0300	hypothetical protein conserved	-1.36029	0.0095978	null	null
LmjF.22.0330	hypothetical protein unknown function	1.38944	0.00158757	null	null
LmjF.22.0360	hypothetical protein conserved	1.32758	0.0138054	null	null
LmjF.22.0390	DNA primase small subunit putative	-1.22939	0.0118364	DNA primase activity	null
LmjF.22.0410	hypothetical protein conserved	1.35228	0.011266	null	null
LmjF.22.0440	hypothetical protein conserved	1.17719	0.0460131	null	null
LmjF.22.0450	hypothetical protein conserved	-1.40698	0.00194863	N-acetyltransferase activity	null
LmjF.22.0490	protein kinase putative	1.84021	0.000205969	ATP binding protein kinase activity protein tyrosine kinase activity	protein phosphorylation
LmjF.22.0520	hypothetical protein conserved	1.25184	0.00846676	Rab GTPase activator activity	regulation of Rab GTPase activity
LmjF.22.0540	hypothetical protein conserved	1.28204	0.0088632	null	null
LmjF.22.0610	ubiquitin-conjugating enzyme-like protein	1.35094	0.022395	acid-amino acid ligase activity	null
LmjF.22.0630	hypothetical protein unknown function	1.67517	0.00031642	null	null
LmjF.22.0650	guide RNA associated protein GAP2 putative	-1.18827	0.0354271	null	null
LmjF.22.0670	prefoldin 5-like protein	-1.27649	0.0109137	unfolded protein binding	protein folding
LmjF.22.0740	hypothetical protein conserved	1.63572	0.011423	nucleic acid binding zinc ion binding	null
LmjF.22.0750	hypothetical protein conserved	1.52855	0.0312301	nucleic acid binding zinc ion binding	null
LmjF.22.0780	NADH-cytochrome b5 reductase putative	-1.38938	0.00677769	oxidoreductase activity	oxidation-reduction process
LmjF.22.0790	hypothetical protein conserved	-1.23035	0.0490071	translation initiation factor activity	translational initiation
LmjF.22.0820	hypothetical protein conserved	-1.25861	0.0420332	GTP binding	null
LmjF.22.0950	protein kinase putative	1.34322	0.00523963	ATP binding protein kinase activity protein tyrosine kinase activity	protein phosphorylation
LmjF.22.0960	kinesin putative	1.31731	0.0119813	ATP binding microtubule motor activity	microtubule-based movement
LmjF.22.0980	hypothetical protein conserved	1.22032	0.0175288	protein binding	null
LmjF.22.1000	hypothetical protein conserved	-1.31308	0.0105452	null	null
LmjF.22.1030	hypothetical protein conserved	1.42576	0.00207808	protein binding	null
LmjF.22.1050	hypothetical protein conserved	1.29092	0.0055385	null	transmembrane transport
LmjF.22.1060	small nuclear ribonucleoprotein putative	-1.37564	0.00131683	null	null
LmjF.22.1090	hypothetical protein conserved	1.29696	0.0135203	null	null
LmjF.22.1170	hypothetical protein conserved	1.45463	0.000604484	ATP binding protein kinase activity protein tyrosine kinase activity	protein phosphorylation
LmjF.22.1180	hypothetical protein unknown function	-1.60983	0.00152007	null	null
LmjF.22.1200	hypothetical protein conserved	1.38605	0.0367194	null	null
LmjF.22.1260	hypothetical protein conserved	1.53939	0.00617185	null	null
LmjF.22.1270	hypothetical protein conserved	1.22661	0.0313397	null	null
LmjF.22.1280	hypothetical protein unknown function	1.2558	0.0312943	null	null
LmjF.22.1350	palmitoyl acyltransferase 11 putative	1.22862	0.0354096	zinc ion binding	null
LmjF.22.1360	farnesyl pyrophosphate synthase (FPPS)	-1.90836	0.000297689	null	isoprenoid biosynthetic process
LmjF.22.1390	hypothetical protein conserved	-1.32291	0.00888836	null	null
LmjF.22.1410	centrin putative	-1.92501	0.0002149	calcium ion binding	null
LmjF.22.1440	hypothetical protein conserved	1.74706	0.00116757	null	null
LmjF.22.1450	cyclophilin 6 putative (CYP6)	-1.38891	0.00702062	peptidyl-prolyl cis-trans isomerase activity	protein folding
LmjF.22.1460	i/6 autoantigen-like protein	-1.34222	0.0115703	null	null
LmjF.22.1470	hypothetical protein conserved	-1.39381	0.00218188	null	null
LmjF.22.1480	hypothetical protein conserved	-1.4048	0.00726584	null	null
LmjF.22.1490	Serine-threonin protein phosphatase putative	-1.43881	0.00475189	hydrolase activity	null
LmjF.22.1500	ATP-dependent DEAD/H RNA helicase putative	-1.2272	0.0375134	ATP binding ATP-dependent helicase activity helicase activity nucleic acid binding	null
LmjF.22.1540	alanyl-tRNA synthetase putative	-1.3695	0.00160287	ATP binding alanine-tRNA ligase activity nucleic acid binding nucleotide binding	alanyl-tRNA aminoacylation tRNA aminoacylation
LmjF.22.1640	hypothetical protein conserved	-1.74478	0.000239728	null	null
LmjF.22.1670	hypothetical protein conserved	-1.2372	0.0127018	null	null
LmjF.23.0010	hypothetical protein conserved	-1.40169	0.0138627	null	null
LmjF.23.0030	beta propeller protein putative	-1.32259	0.0362391	protein binding	rRNA processing
LmjF.23.0040	peroxidoxin	-1.25029	0.047949	antioxidant activity oxidoreductase activity peroxiredoxin activity	oxidation-reduction process
LmjF.23.0050	cyclophilin 11 putative (CYP11)	-1.47068	0.010264	peptidyl-prolyl cis-trans isomerase activity	protein folding
LmjF.23.0080	hypothetical protein conserved	-1.23605	0.0222553	null	null
LmjF.23.0190	hypothetical protein conserved	-1.28228	0.0416636	null	null
LmjF.23.0200	endoribonuclease L-PSP (pb5) putative	-2.20383	0.00013609	null	null
LmjF.23.0223	hypothetical protein conserved	-1.45974	0.00511656	null	null
LmjF.23.0225	hypothetical protein conserved	-1.47251	0.00411466	null	null
LmjF.23.0230	hypothetical protein conserved	-1.35074	0.00426184	null	null
LmjF.23.0260	argininosuccinate synthase putative	1.96754	0.000552753	ATP binding argininosuccinate synthase activity	arginine biosynthetic process
LmjF.23.0300	tryptophanyl-tRNA synthetase putative	-1.24528	0.0312151	ATP binding aminoacyl-tRNA ligase activity nucleotide binding tryptophan-tRNA ligase activity	tRNA aminoacylation for protein translation tryptophanyl-tRNA aminoacylation
LmjF.23.0340	(H )-ATPase G subunit putative	-1.32824	0.0090124	null	proton transport
LmjF.23.0460	trypanothione synthetase putative	1.44766	0.0302875	null	null
LmjF.23.0510	hypothetical protein conserved	-1.33374	0.0237806	null	null
LmjF.23.0547	hypothetical protein conserved	1.29654	0.00388143	null	null
LmjF.23.0560	kinesin putative	1.23669	0.0343516	ATP binding microtubule motor activity	microtubule-based movement
LmjF.23.0570	hypothetical protein conserved	1.21	0.0203863	null	null
LmjF.23.0610	hypothetical protein conserved	1.30378	0.0312518	null	null
LmjF.23.0660	hypothetical protein unknown function	1.2046	0.0219669	null	null
LmjF.23.0680	mitochondrial DNA primase putative (PRI1)	-1.53103	0.000933787	null	null
LmjF.23.0690	3-ketoacyl-CoA thiolase putative	-1.99949	0.00038781	catalytic activity	metabolic process
LmjF.23.0730	RNA-binding protein putative	2.78228	0.00038781	nucleic acid binding	null
LmjF.23.0740	hypothetical protein conserved	1.28841	0.0420431	GTP binding	null
LmjF.23.0750	hypothetical protein conserved	1.30766	0.0161844	null	null
LmjF.23.0760	mitochondrial RNA binding protein putative (RBP38)	-1.54866	0.00109441	null	null
LmjF.23.0780	hypothetical protein conserved	2.68434	0.000205969	null	null
LmjF.23.0840	hypothetical protein unknown function	1.36708	0.0496593	null	null
LmjF.23.0910	hypothetical protein unknown function (pseudogene)	-1.55996	0.00524862	ATP binding DNA binding helicase activity nucleic acid binding	null
LmjF.23.0910	hypothetical protein unknown function (pseudogene)	-1.27159	0.0461966	ATP binding DNA binding helicase activity nucleic acid binding	null
LmjF.23.0940	hypothetical protein conserved	-1.45266	0.00565343	null	null
LmjF.23.0970	hypothetical protein conserved	1.24104	0.0336568	null	null
LmjF.23.0980	hypothetical protein unknown function	1.39234	0.00760539	null	null
LmjF.23.1000	hypothetical protein unknown function	-1.58561	0.00478008	null	null
LmjF.23.1010	hypothetical protein conserved	1.3903	0.00519793	null	null
LmjF.23.1040	hydrophilic acylated surface protein a (HASPA1)	1.77263	0.00660513	null	null
LmjF.23.1050	small hydrophilic endoplasmic reticulum-associated protein (sherp) (SHERP)	1.88138	0.00571463	null	null
LmjF.23.1060	hydrophilic acylated surface protein b (HASPB1)	2.37266	0.0013399	null	null
LmjF.23.1065	hypothetical protein conserved	1.3616	0.0379473	null	null
LmjF.23.1070	hydrophilic acylated surface protein b (HASPB2)	2.21876	0.00168803	null	null
LmjF.23.1075	hypothetical protein	1.92566	0.00426184	null	null
LmjF.23.1080	small hydrophilic endoplasmic reticulum-associated protein (sherp) (SHERP1)	1.8768	0.00528796	null	null
LmjF.23.1082	hydrophilic acylated surface protein a (HASPA2)	1.71437	0.00878943	null	null
LmjF.23.1084	hypothetical protein	1.97755	0.00358973	null	null
LmjF.23.1086	small hydrophilic endoplasmic reticulum-associated protein (sherp) (SHERP2)	1.89965	0.00561763	null	null
LmjF.23.1088	hydrophilic acylated surface protein a (HASPA2)	1.75645	0.00725018	null	null
LmjF.23.1100	hypothetical protein conserved	1.58724	0.000747197	null	null
LmjF.23.1110	hypothetical protein unknown function	1.42358	0.00268055	null	null
LmjF.23.1130	hypothetical protein conserved	-1.47377	0.000579806	protein binding	null
LmjF.23.1155	hypothetical protein unknown function	-1.51779	0.0226661	null	null
LmjF.23.1160	hypothetical protein conserved	-1.36471	0.00956203	null	null
LmjF.23.1210	sir2-family protein-like protein	-1.22367	0.0231413	NAD+ binding	null
LmjF.23.1220	T-complex protein 1 gamma subunit putative	-1.51404	0.000908155	ATP binding unfolded protein binding	cellular protein metabolic process protein folding
LmjF.23.1230	hypothetical protein conserved	-1.28301	0.0167369	null	null
LmjF.23.1250	hypothetical protein conserved	-1.31006	0.00958655	null	null
LmjF.23.1267	hypothetical protein unknown function	1.93635	0.00079971	null	null
LmjF.23.1290	hypothetical protein unknown function	1.63575	0.00050544	null	null
LmjF.23.1300	lathosterol oxidase-like protein	-1.4152	0.00951817	iron ion binding oxidoreductase activity	fatty acid biosynthetic process oxidation-reduction process
LmjF.23.1340	hypothetical protein conserved	1.22915	0.0436428	null	null
LmjF.23.1405	aminoacyclase putative	-1.38629	0.0185038	null	null
LmjF.23.1405	aminoacyclase putative	-1.37346	0.0446403	null	null
LmjF.23.1430	DHHC zinc finger domain-like protein	1.28614	0.00803614	zinc ion binding	null
LmjF.23.1480	alanine racemase putative	-1.26278	0.010602	null	null
LmjF.23.1570	neutral sphingomyelinase activation associated factor-like protein	-1.26839	0.0315259	protein binding	null
LmjF.23.1580	hypothetical protein conserved	-1.32279	0.0112637	deoxyribonucleoside 5 -monophosphate N-glycosidase activity nucleoside deoxyribosyltransferase activity	deoxyribonucleoside monophosphate catabolic process
LmjF.23.1610	hypothetical protein conserved	-1.66573	0.00786747	null	null
LmjF.23.1650	hypothetical protein	-1.48431	0.00246412	tRNA binding zinc ion binding	null
LmjF.23.1665	hypothetical protein	2.36698	0.013551	catalytic activity	null
LmjF.23.1670	hypothetical protein unknown function	-1.22832	0.0206782	zinc ion binding	null
LmjF.23.1740	Qb-SNARE protein putative	1.19604	0.0413355	null	intracellular protein transport
LmjF.24.0050	hypothetical protein conserved	-1.35362	0.00205214	null	null
LmjF.24.0080	hypothetical protein conserved	-1.16784	0.0414508	protein binding zinc ion binding	null
LmjF.24.0090	hypothetical protein conserved	-1.34935	0.00251777	null	null
LmjF.24.0130	guanine nucleotide-binding protein beta subunit- like protein	1.23159	0.0347004	protein binding	null
LmjF.24.0140	ankyrin/TPR repeat protein	-1.88885	0.000626195	protein binding	null
LmjF.24.0160	hypothetical protein conserved	-1.20923	0.0439087	null	null
LmjF.24.0190	hypothetical protein conserved	1.33439	0.0263303	binding	null
LmjF.24.0270	protein phosphotase putative	1.81396	0.00139401	hydrolase activity	null
LmjF.24.0290	hypothetical protein conserved	-1.36736	0.0392124	protein binding	null
LmjF.24.0310	hypothetical protein conserved	-1.41963	0.00201509	null	null
LmjF.24.0340	ethanolamine phosphotransferase putative	-1.29869	0.0127073	catalytic activity	metabolic process
LmjF.24.0480	hypothetical predicted Kelch-domain protein	1.69333	0.000480893	null	null
LmjF.24.0520	DNAJ domain protein putative	-1.28233	0.0479981	heat shock protein binding	null
LmjF.24.0530	hypothetical protein conserved	-1.24075	0.0468167	null	null
LmjF.24.0540	hypothetical protein unknown function	-1.24011	0.0261016	methyltransferase activity	tRNA processing
LmjF.24.0550	hypothetical protein conserved	-1.42322	0.00131683	methyltransferase activity	tRNA processing
LmjF.24.0580	hypothetical predicted transmembrane protein	1.3412	0.0185038	null	null
LmjF.24.0610	DNA helicase putative	1.19549	0.0208699	ATP binding DNA binding helicase activity nucleic acid binding	chromatin modification
LmjF.24.0620	ubiquitin hydrolase putative	1.23507	0.0390102	ubiquitin thiolesterase activity	ubiquitin-dependent protein catabolic process
LmjF.24.0630	ATPase subunit 9 putative	-1.95256	0.000205969	hydrogen ion transmembrane transporter activity	ATP hydrolysis coupled proton transport
LmjF.24.0650	hypothetical protein conserved	1.30743	0.0124875	null	null
LmjF.24.0680	myo-inositol/proton symporter (MIT)	1.35299	0.0248491	substrate-specific transmembrane transporter activity transmembrane transporter activity	transmembrane transport
LmjF.24.0710	hypothetical protein conserved	-1.25925	0.0325387	null	null
LmjF.24.0720	mitochondrial translocase subunit putative	-1.44032	0.000995105	null	protein import into mitochondrial inner membrane protein targeting to mitochondrion
LmjF.24.0740	hypothetical protein conserved	-1.3251	0.0132272	null	null
LmjF.24.0750	hypothetical protein conserved	-1.32206	0.00564862	null	null
LmjF.24.0770	malic enzyme putative	-1.43182	0.016342	NAD binding	oxidation-reduction process
LmjF.24.0830	mitochondrial RNA binding protein 1mitochondrial edited mRNA stability factor 1Mitochondrial poly(A) polymerase 1	-1.33597	0.0102168	null	null
LmjF.24.0850	triosephosphate isomerase	-1.45116	0.00358973	triose-phosphate isomerase activity	metabolic process
LmjF.24.0880	hypothetical predicted transmembrane protein	1.42095	0.00292054	null	null
LmjF.24.0900	hypothetical protein conserved	1.23919	0.0425743	null	null
LmjF.24.0910	DNA replication licensing factor MCM5 putative	-1.42101	0.00118669	ATP binding DNA binding	DNA replication
LmjF.24.0940	hypothetical protein conserved	-1.65639	0.000706376	null	null
LmjF.24.0990	replication factor C subunit 1 putative	-1.29516	0.00878943	ATP binding DNA binding DNA clamp loader activity nucleoside-triphosphatase activity nucleotide binding	DNA replication
LmjF.24.1010	hypothetical protein conserved	1.35625	0.00439927	null	null
LmjF.24.1020	hypothetical protein unknown function	1.33587	0.004064	protein binding	null
LmjF.24.1040	hypothetical protein unknown function	1.27639	0.0076552	null	null
LmjF.24.1080	DNAJ domain protein putative	-1.32803	0.0136054	heat shock protein binding	null
LmjF.24.1090	hypothetical predicted multipass transmembrane protein	-1.22698	0.0342518	null	null
LmjF.24.1100	pre-mRNA splicing factor putative	-1.26862	0.00935553	ATP binding ATP-dependent helicase activity helicase activity nucleic acid binding	null
LmjF.24.1120	hypothetical protein conserved	1.25749	0.0198091	null	null
LmjF.24.1150	mitochondrial DNA-directed RNA polymerase putative	1.31638	0.00282115	DNA binding DNA-directed RNA polymerase activity	null
LmjF.24.1160	hypothetical protein unknown function	1.30099	0.00583464	null	null
LmjF.24.1180	hypothetical protein conserved	-1.53159	0.0015513	null	null
LmjF.24.1210	translation factor sui1 putative	-1.60944	0.0055656	translation initiation factor activity	translational initiation
LmjF.24.1260	amastin-like surface protein-like protein	1.67335	0.00626102	null	null
LmjF.24.1300	DNAJ-domain protein putative	-1.41907	0.0208182	heat shock protein binding	null
LmjF.24.1310	hypothetical protein conserved	-1.2338	0.0236856	null	null
LmjF.24.1340	translation initiation factor IF-2 putative	-1.5235	0.00276244	GTP binding GTPase activity	null
LmjF.24.1400	hypothetical protein conserved	-1.47907	0.00978924	null	null
LmjF.24.1470	hypothetical protein conserved	1.46372	0.00206056	protein binding	null
LmjF.24.1480	hypothetical protein conserved	1.40503	0.00435984	null	null
LmjF.24.1500	translationally controlled tumor protein (TCTP) putative	-1.8072	0.000210704	null	null
LmjF.24.1510	translationally controlled tumor protein (TCTP) putative	-1.83239	0.000205969	null	null
LmjF.24.1580	hypothetical protein conserved	-1.21495	0.016219	protein binding	null
LmjF.24.1600	hypothetical protein unknown function	1.75319	0.000425434	null	null
LmjF.24.1680	hypothetical protein conserved	-1.28601	0.0142394	protein binding	null
LmjF.24.1700	hypothetical protein conserved	-1.22501	0.0126349	null	null
LmjF.24.1730	calcium/calmodulin-dependent protein kinase putative	1.44922	0.00219412	ATP binding protein binding protein kinase activity protein tyrosine kinase activity zinc ion binding	protein phosphorylation
LmjF.24.1760	hypothetical protein conserved	-1.29004	0.021612	null	null
LmjF.24.1790	hypothetical protein conserved	-1.68578	0.000474255	nucleic acid binding	null
LmjF.24.1820	short chain dehydrogenase/reductase putative	-1.1777	0.0374273	oxidoreductase activity	metabolic process
LmjF.24.1830	hypothetical protein conserved	-1.18122	0.0404554	null	null
LmjF.24.1840	lysophospholipase putative	-1.32201	0.0154183	hydrolase activity	null
LmjF.24.1860	hypothetical protein conserved	1.68263	0.00313535	null	null
LmjF.24.1870	hypothetical protein conserved	1.33156	0.00865911	null	null
LmjF.24.1905	hypothetical protein conserved	-1.32934	0.0473141	null	null
LmjF.24.1910	hypothetical protein conserved	-1.8793	0.000376447	heat shock protein binding	null
LmjF.24.1930	hypothetical protein conserved	1.38778	0.0092108	null	null
LmjF.24.1940	hypothetical protein conserved	-1.35249	0.00396077	null	null
LmjF.24.1990	hypothetical protein conserved	1.21504	0.0168738	null	null
LmjF.24.2010	phosphatidylinositol 3-kinase putative	1.17896	0.0464968	binding protein binding	null
LmjF.24.2045	hypothetical protein	-1.30363	0.00651685	receptor activity	null
LmjF.24.2090	hypothetical protein conserved	1.35356	0.00648994	null	null
LmjF.24.2110	hypothetical protein conserved	-1.88355	0.00180032	catalytic activity hydroxymethylglutaryl-CoA synthase activity	isoprenoid biosynthetic process metabolic process
LmjF.24.2190	hypothetical protein conserved	-1.54645	0.00038781	null	null
LmjF.24.2220	hypothetical protein conserved	-1.60019	0.000210704	null	null
LmjF.24.2230	hypothetical predicted multi-pass transmembrane protein	-1.30043	0.0207128	null	null
LmjF.24.2270	zinc-finger multi-pass transmembrane protein	-1.31028	0.00341049	zinc ion binding	null
LmjF.24.2280	TFIIH basal transcription factor complex helicase subunit putative	-1.4165	0.00271229	ATP binding ATP-dependent DNA helicase activity ATP-dependent helicase activity DNA binding nucleic acid binding	nucleobase-containing compound metabolic process
LmjF.24.2300	hypothetical protein unknown function	-1.28266	0.0436357	null	null
LmjF.24.2320	mitogen-activated protein kinase	-1.39418	0.0127018	ATP binding protein kinase activity protein tyrosine kinase activity	protein phosphorylation
LmjF.24.2340	hypothetical protein conserved	-1.27774	0.0472273	RNA binding RNA methyltransferase activity	RNA processing
LmjF.25.0010	beta galactofuranosyl transferase (LPG1)	-1.30094	0.0477628	null	null
LmjF.25.0040	hypothetical protein conserved	1.41363	0.00422552	null	null
LmjF.25.0080	poly(A)-binding protein 3 (PABP3)	-1.2482	0.0130886	RNA binding nucleic acid binding	null
LmjF.25.0130	elongation factor putative	-1.42373	0.00391478	GTP binding GTPase activity	null
LmjF.25.0160	hypothetical protein conserved	-1.89562	0.000837683	null	null
LmjF.25.0210	mitochondrial carrier protein putative	1.17941	0.0311456	null	null
LmjF.25.0230	hypothetical protein conserved	1.31619	0.0268905	phosphatase activity protein tyrosine/serine/threonine phosphatase activity	dephosphorylation protein dephosphorylation
LmjF.25.0250	hypothetical protein conserved	-1.19726	0.0217813	DNA binding	null
LmjF.25.0280	hypothetical protein conserved	-1.18894	0.0370578	null	null
LmjF.25.0320	hypothetical protein conserved	-1.43737	0.00206392	null	null
LmjF.25.0330	hypothetical protein conserved	1.23101	0.0456352	null	null
LmjF.25.0340	hypothetical protein conserved	1.32426	0.0182096	protein binding zinc ion binding	null
LmjF.25.0370	hypothetical protein conserved	-1.25902	0.0498707	null	null
LmjF.25.0410	hypothetical protein conserved	-1.29385	0.00412292	translation initiation factor activity	translational initiation
LmjF.25.0460	hypothetical protein conserved	1.33968	0.0181937	null	null
LmjF.25.0480	hypothetical protein conserved	-1.294	0.0126495	protein binding	null
LmjF.25.0490	RNA-binding protein putative UPB1	1.82225	0.00134915	nucleic acid binding	null
LmjF.25.0500	RNA-binding protein putative UPB2	1.47082	0.00837894	nucleic acid binding	null
LmjF.25.0520	RNA-binding protein putative	1.51058	0.00157479	nucleic acid binding	null
LmjF.25.0540	hypothetical protein SCD6.10	1.25056	0.0265831	null	null
LmjF.25.0550	hypothetical protein conserved	1.2148	0.0345941	null	null
LmjF.25.0590	hypothetical protein conserved	-1.50173	0.000612501	null	null
LmjF.25.0670	epsin putative	1.38396	0.00620746	null	null
LmjF.25.0680	myosin heavy chain kinase c-like protein	1.54946	0.00068194	ATP binding protein serine/threonine kinase activity	protein phosphorylation
LmjF.25.0690	hypothetical protein conserved	1.17519	0.0421092	null	null
LmjF.25.0715	hypothetical protein conserved	-1.51607	0.00381164	null	null
LmjF.25.0730	eukaryotic initiation factor 5a putative (EIF5A2)	-1.21693	0.0237021	RNA binding ribosome binding translation elongation factor activity	peptidyl-lysine modification to hypusine positive regulation of translational elongation positive regulation of translational termination translational frameshifting
LmjF.25.0740	DNA repair protein putative	-1.34331	0.0149564	ATP binding DNA binding helicase activity nucleic acid binding protein binding zinc ion binding	null
LmjF.25.0760	hypothetical protein conserved	-1.29481	0.0118364	null	null
LmjF.25.0770	hypothetical protein unknown function	1.25703	0.00882488	null	null
LmjF.25.0780	hypothetical protein unknown function	1.36671	0.0289451	null	null
LmjF.25.0800	hypothetical protein conserved	-1.17752	0.0439074	zinc ion binding	null
LmjF.25.0820	hypothetical protein conserved	-1.31869	0.00715855	chaperone binding unfolded protein binding	protein folding
LmjF.25.0830	hypothetical protein conserved	1.27483	0.00891512	null	null
LmjF.25.0890	hypothetical protein conserved	-1.22552	0.0392646	null	null
LmjF.25.0900	hypothetical protein unknown function	-1.29935	0.0198528	null	null
LmjF.25.0910	cyclophilin a (CYPA)	-1.34579	0.00310056	peptidyl-prolyl cis-trans isomerase activity	protein folding
LmjF.25.0920	hypothetical protein conserved	-1.47547	0.00275892	null	null
LmjF.25.0940	hypothetical protein conserved	1.27252	0.0185424	null	null
LmjF.25.0950	hypothetical protein conserved	1.2682	0.0232194	null	null
LmjF.25.0970	hypothetical protein conserved	-1.31096	0.00839893	null	null
LmjF.25.1010	hypothetical protein conserved	-1.2685	0.0324173	oxidoreductase activity	oxidation-reduction process
LmjF.25.1015	protein transport protein Sec61 gamma subunit putative	-1.45123	0.0031982	P-P-bond-hydrolysis-driven protein transmembrane transporter activity	intracellular protein transport protein targeting protein transport
LmjF.25.1030	hypothetical protein conserved	1.44083	0.00118942	null	null
LmjF.25.1060	hypothetical protein conserved	1.32388	0.00472679	null	null
LmjF.25.1110	hypothetical protein conserved	1.27621	0.0466741	null	null
LmjF.25.1130	cytochrome c oxidase VII putative	-1.26842	0.0101193	null	null
LmjF.25.1170	ATPase beta subunit putative	-1.64811	0.00284304	ATP binding nucleoside-triphosphatase activity nucleotide binding	ATP hydrolysis coupled proton transport ATP metabolic process ATP synthesis coupled proton transport proton transport
LmjF.25.1180	ATPase beta subunit putative	-1.66153	0.00218381	ATP binding nucleoside-triphosphatase activity nucleotide binding	ATP hydrolysis coupled proton transport ATP metabolic process ATP synthesis coupled proton transport proton transport
LmjF.25.1250	hypothetical protein conserved	1.28536	0.0354777	null	null
LmjF.25.1270	hypothetical protein conserved	1.3279	0.0133108	null	null
LmjF.25.1290	hypothetical protein conserved	1.20787	0.038939	null	null
LmjF.25.1443	hypothetical protein conserved	1.65897	0.00132043	null	null
LmjF.25.1445	hypothetical protein conserved	-1.5498	0.00038781	null	lipid metabolic process
LmjF.25.1450	peptide chain release factor-like protein	-1.63579	0.003555	translation release factor activity	translational termination
LmjF.25.1470	cyclin (CYCA)	-2.28222	0.000489235	protein kinase binding	regulation of cell cycle regulation of cyclin-dependent protein kinase activity
LmjF.25.1480	calpain family cysteine protease-like protein	1.95758	0.00120957	calcium-dependent cysteine-type endopeptidase activity	proteolysis
LmjF.25.1520	protein kinase putative	1.32703	0.00487833	ATP binding protein kinase activity protein tyrosine kinase activity	protein phosphorylation
LmjF.25.1550	hypothetical protein conserved	-1.25777	0.0421092	null	protein import into mitochondrial inner membrane protein targeting to mitochondrion
LmjF.25.1580	casein kinase I putative	1.20583	0.0364712	ATP binding protein kinase activity	protein phosphorylation
LmjF.25.1610	hypothetical protein conserved	-1.30367	0.00347967	null	null
LmjF.25.1620	hypothetical protein conserved	-1.65732	0.000402481	null	null
LmjF.25.1640	hypothetical protein conserved	-1.23698	0.0123067	null	null
LmjF.25.1670	rev7 putative	-1.37903	0.00148483	null	null
LmjF.25.1700	hypothetical protein conserved	1.50936	0.00042414	null	null
LmjF.25.1705	hypothetical protein conserved	-1.36261	0.00398421	null	null
LmjF.25.1710	pyruvate dehydrogenase E1 beta subunit putative	-1.24013	0.0167259	catalytic activity	metabolic process
LmjF.25.1780	hypothetical protein conserved	-1.63552	0.000503348	ATP binding metal ion binding protein binding	null
LmjF.25.1790	hypothetical protein conserved	-1.3737	0.0112926	null	null
LmjF.25.1830	hypothetical protein conserved	1.3382	0.00424048	null	null
LmjF.25.1860	hypothetical protein conserved	-1.39044	0.00326658	null	null
LmjF.25.1970	kinesin putative	-1.26811	0.0293415	ATP binding microtubule motor activity	microtubule-based movement
LmjF.25.1990	protein kinase putative	1.35179	0.00467297	ATP binding protein kinase activity protein tyrosine kinase activity	protein phosphorylation
LmjF.25.2010	24-dihydroxyhept-2-ene-17-dioic acid aldolase putative	-1.63415	0.00341603	carbon-carbon lyase activity catalytic activity	cellular aromatic compound metabolic process
LmjF.25.2030	hypothetical protein conserved	1.24854	0.0254176	phosphatase activity protein binding	null
LmjF.25.2060	hypothetical protein conserved	-1.38577	0.0074004	catalytic activity	null
LmjF.25.2080	elongation factor 2-like protein	-1.4404	0.00142567	GTP binding GTPase activity	null
LmjF.25.2090	hypothetical protein conserved	-1.56966	0.00068287	null	null
LmjF.25.2095	RNA triphosphatase putative (CET1)	-1.22726	0.0442324	polynucleotide 5 -phosphatase activity transferase activity	null
LmjF.25.2100	hypothetical protein conserved	-1.37704	0.00448689	protein binding	null
LmjF.25.2110	hypothetical protein conserved	-1.43925	0.000527779	null	null
LmjF.25.2120	hypothetical protein conserved	-1.46421	0.000806565	null	null
LmjF.25.2130	succinyl-CoA synthetase alpha subunit putative	-1.28395	0.0402881	catalytic activity cofactor binding	metabolic process
LmjF.25.2140	succinyl-CoA synthetase alpha subunit putative	-1.32722	0.0232194	catalytic activity cofactor binding	metabolic process
LmjF.25.2155	hypothetical protein conserved	-1.38822	0.0460131	null	null
LmjF.25.2170	hypothetical protein conserved	-1.29943	0.0210165	null	null
LmjF.25.2190	hypothetical protein conserved	-1.25456	0.0323954	heat shock protein binding nucleic acid binding zinc ion binding	null
LmjF.25.2200	hypothetical protein conserved	-1.32728	0.00667705	null	null
LmjF.25.2220	hypothetical protein conserved	-1.25332	0.0219403	null	null
LmjF.25.2235	hypothetical protein conserved	-1.37167	0.00269788	null	null
LmjF.25.2260	hypothetical protein conserved	-1.28284	0.015328	null	null
LmjF.25.2270	hypothetical protein conserved	-1.36064	0.0146649	null	null
LmjF.25.2320	hypothetical protein conserved	1.49621	0.00781865	peptidase activity	signal peptide processing
LmjF.25.2330	hypothetical protein conserved	1.34294	0.0121163	null	null
LmjF.25.2360	pumillio protein 8 putative (PUF8)	-1.22833	0.0250711	RNA binding binding	null
LmjF.25.2375	hypothetical protein	-1.40999	0.0356033	null	null
LmjF.25.2410	hypothetical protein conserved	1.29936	0.0206782	DNA binding	null
LmjF.25.2450	histone H4	-2.45918	0.000205969	DNA binding protein heterodimerization activity	nucleosome assembly
LmjF.26.0005	Lsm7p protein putative	-1.42961	0.00263452	null	null
LmjF.26.0058	hypothetical protein	-1.34099	0.0103106	null	null
LmjF.26.0160	nuclear lim interactor-interacting factor-like protein	2.14029	0.000886415	phosphatase activity protein binding	null
LmjF.26.0190	hypothetical protein conserved	-1.26845	0.0109094	iron ion binding iron-sulfur cluster binding	iron-sulfur cluster assembly
LmjF.26.0200	eukaryotic peptide chain release factor subunit 1 putative	-1.24973	0.00784209	null	null
LmjF.26.0210	silent information regulator 2 putative (SIR2RP1)	-1.20831	0.0356001	NAD binding NAD+ binding zinc ion binding	protein deacetylation
LmjF.26.0240	hypothetical protein conserved	-1.32781	0.00646329	RNA binding translation initiation factor activity	translational initiation
LmjF.26.0290	hypothetical protein conserved	-1.3385	0.00431721	mRNA binding	mRNA polyadenylation
LmjF.26.0320	C-1-tetrahydrofolate synthase cytoplasmic putative	-1.49356	0.00148696	catalytic activity methylenetetrahydrofolate dehydrogenase (NADP+) activity	folic acid-containing compound biosynthetic process oxidation-reduction process
LmjF.26.0330	mitotic cyclin putative (CYC8)	-1.54379	0.000810665	protein kinase binding	regulation of cell cycle regulation of cyclin-dependent protein kinase activity
LmjF.26.0340	hypothetical protein conserved	-1.32618	0.0152046	null	null
LmjF.26.0430	nucleotide binding protein-like protein	-1.57919	0.000922295	null	null
LmjF.26.0460	ATPase subunit 9 putative	-1.73848	0.000642568	hydrogen ion transmembrane transporter activity	ATP hydrolysis coupled proton transport
LmjF.26.0520	hypothetical protein conserved (pseudogene)	1.39128	0.0131008	null	null
LmjF.26.0660	protein disulfide isomerase putative	-1.48969	0.00259753	isomerase activity	cell redox homeostasis
LmjF.26.0680	hypothetical protein conserved	-1.23894	0.0181799	null	null
LmjF.26.0710	sphingosine kinase A B putative	1.49398	0.00117628	diacylglycerol kinase activity	protein kinase C-activating G-protein coupled receptor signaling pathway
LmjF.26.0730	hypothetical protein conserved	1.29891	0.0304806	null	null
LmjF.26.0740	hypothetical protein conserved	1.35196	0.00378153	null	null
LmjF.26.0790	hypothetical protein conserved	-1.17477	0.0485861	null	null
LmjF.26.0830	aspartate--ammonia ligase putative	-1.2406	0.0143528	ATP binding aminoacyl-tRNA ligase activity aspartate-ammonia ligase activity nucleotide binding	asparagine biosynthetic process tRNA aminoacylation for protein translation
LmjF.26.0850	hypothetical protein conserved	-1.48374	0.000811128	null	null
LmjF.26.0960	hypothetical protein conserved	1.4278	0.00951817	null	null
LmjF.26.0980	protein kinase putative	1.26777	0.0309958	ATP binding protein kinase activity protein tyrosine kinase activity	protein phosphorylation
LmjF.26.0990	hypothetical protein conserved	-1.22546	0.015048	null	null
LmjF.26.1010	hypothetical protein conserved	-1.46991	0.0304646	null	null
LmjF.26.1015	hypothetical protein	-1.59617	0.00907484	null	null
LmjF.26.1030	hypothetical protein conserved	-1.34104	0.0122335	null	null
LmjF.26.1040	hypothetical protein conserved	-1.36878	0.0147997	peptidase activity	proteolysis
LmjF.26.1060	hypothetical protein conserved	-1.3256	0.0052	nucleic acid binding	null
LmjF.26.1080	hypothetical protein conserved	1.25088	0.0352539	null	null
LmjF.26.1100	hypothetical protein conserved	-1.30208	0.0218401	null	null
LmjF.26.1130	hypothetical protein unknown function	1.25002	0.0122714	null	null
LmjF.26.1190	hypothetical protein conserved	-1.23	0.0291195	null	null
LmjF.26.1200	hypothetical protein conserved	-1.23083	0.025042	heat shock protein binding	null
LmjF.26.1240	heat shock protein 70-related protein (HSP70.4)	-1.28484	0.00984425	null	null
LmjF.26.1260	hypothetical protein unknown function	1.78376	0.000205969	null	null
LmjF.26.1280	hypothetical protein conserved	1.28655	0.00788603	null	null
LmjF.26.1310	hypothetical protein conserved	-1.4328	0.00500914	null	null
LmjF.26.1320	hypothetical protein conserved	-1.19625	0.0219333	null	null
LmjF.26.1340	DNA ligase k alpha putative	-1.53563	0.0243344	ATP binding DNA ligase (ATP) activity	DNA recombination DNA repair
LmjF.26.1350	mitochondrial DNA ligase homolog putative	-1.41761	0.00370982	ATP binding DNA ligase (ATP) activity	DNA recombination DNA repair
LmjF.26.1380	prefoldin-like protein	-1.38806	0.00194863	unfolded protein binding	protein folding
LmjF.26.1400	hypothetical protein conserved	1.3118	0.0184426	protein binding	null
LmjF.26.1420	hypothetical protein conserved	1.23985	0.0124975	metal ion binding	null
LmjF.26.1430	hypothetical protein conserved	1.61424	0.0188721	heme binding	null
LmjF.26.1440	hypothetical protein conserved	1.82854	0.000431722	null	null
LmjF.26.1450	hypothetical protein conserved	1.56867	0.0026564	null	null
LmjF.26.1460	hypothetical protein unknown function	1.49828	0.0235426	null	null
LmjF.26.1480	hypothetical protein conserved	1.28803	0.0172522	null	null
LmjF.26.1490	hypothetical protein unknown function	1.22219	0.0330406	null	null
LmjF.26.1510	hypothetical protein unknown function	1.81605	0.000659155	null	null
LmjF.26.1530	hypothetical protein conserved	1.42278	0.00587599	nucleic acid binding	null
LmjF.26.1550	trifunctional enzyme alpha subunit mitochondrial precursor-like protein	1.43073	0.00387415	3-hydroxyacyl-CoA dehydrogenase activity catalytic activity oxidoreductase activity	fatty acid metabolic process metabolic process oxidation-reduction process
LmjF.26.1570	thimet oligopeptidase putative	-1.62234	0.00158277	metalloendopeptidase activity	proteolysis
LmjF.26.1580	hypothetical protein conserved	-1.2522	0.0221013	null	null
LmjF.26.1590	hypothetical protein unknown function	1.38963	0.00544982	protein binding	null
LmjF.26.1610	proline oxidase mitochondrial precursor-like protein	1.33991	0.0142761	proline dehydrogenase activity	glutamate biosynthetic process oxidation-reduction process proline catabolic process
LmjF.26.1665	hypothetical protein conserved	-1.73217	0.00249488	null	null
LmjF.26.1710	cytochrome c oxidase subunit V putative	-1.24964	0.0142858	null	null
LmjF.26.1720	hypothetical protein conserved	-1.2077	0.0326766	null	null
LmjF.26.1730	protein kinase putative	1.21847	0.0399726	ATP binding protein kinase activity protein tyrosine kinase activity signal transducer activity	protein phosphorylation signal transduction
LmjF.26.1820	hypothetical protein conserved	1.29821	0.00830319	null	null
LmjF.26.1970	electon transport protein SCO1/SCO2 putative	-1.3663	0.00704422	null	null
LmjF.26.1990	hypothetical protein conserved	1.2993	0.0125874	null	null
LmjF.26.2040	hypothetical protein conserved	1.46159	0.000686521	null	null
LmjF.26.2060	hypothetical protein conserved	1.34499	0.00136651	ATP binding protein kinase activity	protein phosphorylation
LmjF.26.2080	hypothetical protein conserved	1.36287	0.00819899	null	null
LmjF.26.2090	hypothetical protein unknown function	1.37732	0.0127018	null	null
LmjF.26.2110	protein kinase putative	1.57894	0.00100551	ATP binding protein kinase activity	protein phosphorylation
LmjF.26.2130	hypothetical protein conserved	-1.24432	0.018607	null	null
LmjF.26.2140	hypothetical protein conserved	-1.47644	0.00377109	null	null
LmjF.26.2160	hypothetical protein unknown function	1.57898	0.00346517	null	null
LmjF.26.2170	hypothetical protein unknown function	2.19029	0.000205969	null	peptide cross-linking
LmjF.26.2200	hypothetical protein conserved	1.29507	0.0333665	null	null
LmjF.26.2260	Sec1/Munc18 related protein putative	1.33684	0.00269788	null	vesicle docking involved in exocytosis vesicle-mediated transport
LmjF.26.2280	nitrilase putative	-1.34496	0.0366337	null	nitrogen compound metabolic process
LmjF.26.2305	hypothetical protein conserved	-1.51548	0.00152373	null	null
LmjF.26.2310	hypothetical protein conserved	-1.49643	0.00572534	null	null
LmjF.26.2350	hypothetical protein conserved	-1.27754	0.00391478	null	null
LmjF.26.2370	hypothetical protein conserved	1.31695	0.0109934	acid-amino acid ligase activity protein binding zinc ion binding	cellular protein modification process
LmjF.26.2480	CDP-diacylglycerol--inositol 3-phosphatidyltransferase putative	-1.22326	0.0429732	null	phospholipid biosynthetic process
LmjF.26.2490	hypothetical protein conserved	1.50172	0.000468711	null	null
LmjF.26.2495	phosphatidylinositol-4-phosphate 5-kinase putative	-1.34293	0.00634694	null	null
LmjF.26.2500	hypothetical protein conserved	-1.59576	0.00119725	null	null
LmjF.26.2530	serine/threonine protein phosphatase putative	1.75891	0.00117949	hydrolase activity	null
LmjF.26.2550	hypothetical protein conserved	-1.37662	0.00360811	null	null
LmjF.26.2590	hypothetical protein conserved	-1.99291	0.000719316	null	null
LmjF.26.2640	hypothetical protein conserved	-1.39655	0.00827021	null	null
LmjF.26.2660	hypothetical protein conserved	-1.82114	0.000272827	null	null
LmjF.27.0030	hypothetical protein conserved	-1.33888	0.00560158	queuine tRNA-ribosyltransferase activity	queuosine biosynthetic process tRNA modification
LmjF.27.0060	hypothetical protein conserved	-1.503	0.00154491	null	null
LmjF.27.0070	hypothetical protein conserved	-1.39362	0.0155478	null	null
LmjF.27.0090	cytochrome p450-like protein	-1.2986	0.0190442	electron carrier activity heme binding iron ion binding	oxidation-reduction process
LmjF.27.0100	protein kinase putative	1.74373	0.00358973	ATP binding protein kinase activity protein tyrosine kinase activity	protein phosphorylation
LmjF.27.0110	hypothetical protein conserved	-1.2313	0.0222553	null	null
LmjF.27.0120	hypothetical protein conserved	1.43591	0.00238291	zinc ion binding	null
LmjF.27.0140	hypothetical protein conserved	1.42921	0.0258787	null	null
LmjF.27.0150	hypothetical protein conserved	1.47612	0.000692412	nucleic acid binding zinc ion binding	null
LmjF.27.0160	hypothetical protein conserved	-1.39738	0.00183084	protein binding	null
LmjF.27.0190	proteasome alpha 7 subunit putative	-1.56208	0.00115056	endopeptidase activity threonine-type endopeptidase activity	proteolysis involved in cellular protein catabolic process ubiquitin-dependent protein catabolic process
LmjF.27.0200	hypothetical protein conserved	1.27663	0.0423302	nucleic acid binding zinc ion binding	null
LmjF.27.0230	hypothetical protein conserved	-1.41033	0.00178893	null	null
LmjF.27.0250	flap endonuclease-1 (FEN-1) putative	-1.42265	0.00202526	DNA binding catalytic activity nuclease activity	DNA repair
LmjF.27.0290	acyl carrier protein putative (ACP)	-1.28095	0.00868948	null	fatty acid biosynthetic process
LmjF.27.0330	hypothetical protein conserved	1.36135	0.00799491	null	null
LmjF.27.0340	MP44 putative	-1.24792	0.00864881	null	null
LmjF.27.0350	hypothetical protein conserved	-1.29844	0.0247761	nucleic acid binding	null
LmjF.27.0370	hypothetical protein conserved	-1.46807	0.00292283	null	null
LmjF.27.0400	hypothetical protein conserved	-1.34404	0.0103608	null	null
LmjF.27.0420	ribokinase putative	-1.41336	0.0409146	null	null
LmjF.27.0430	hypothetical protein conserved	-1.71523	0.000513586	null	null
LmjF.27.0480	hypothetical protein conserved	-1.44729	0.00649226	null	null
LmjF.27.0540	hypothetical protein conserved	1.40186	0.027225	null	null
LmjF.27.0560	cdc2-related kinase putative	-1.39789	0.00335819	ATP binding protein kinase activity protein tyrosine kinase activity	protein phosphorylation
LmjF.27.0590	hypothetical protein conserved	-1.19303	0.0321149	null	null
LmjF.27.0650	hypothetical protein conserved	-1.55516	0.00117628	null	null
LmjF.27.0660	hypothetical protein conserved	1.98476	0.00100551	null	null
LmjF.27.0670	amino acid permease putative (AAT23.1)	1.23938	0.02265	null	null
LmjF.27.0710	hypothetical protein conserved	-1.26699	0.0122552	null	null
LmjF.27.0720	hypothetical protein conserved	1.2352	0.0129669	protein binding	null
LmjF.27.0830	hypothetical protein conserved	-1.2084	0.0358561	null	null
LmjF.27.0875	hypothetical protein	-1.37718	0.0178941	null	null
LmjF.27.0890	phosphatidylinositol (35) kinase putative	1.35597	0.00131683	metal ion binding phosphatidylinositol phosphate kinase activity	phosphatidylinositol metabolic process
LmjF.27.0900	hypothetical protein conserved	1.24776	0.0455868	null	null
LmjF.27.0940	hypothetical protein conserved	-1.35889	0.00189098	exonuclease activity nucleic acid binding	null
LmjF.27.0950	hypothetical protein conserved	1.18783	0.0181615	null	null
LmjF.27.0960	hypothetical protein conserved	1.53442	0.0049907	null	null
LmjF.27.0970	ATP-binding cassette protein subfamily A member 8 putative (ABCA8)	1.59025	0.00767054	ATP binding ATPase activity nucleoside-triphosphatase activity nucleotide binding	null
LmjF.27.0980	ATP-binding cassette protein subfamily A member 9 putative (ABCA9)	1.61541	0.00272757	ATP binding ATPase activity nucleoside-triphosphatase activity nucleotide binding	null
LmjF.27.0990	hypothetical protein conserved	-1.31144	0.0110966	null	null
LmjF.27.1000	hypothetical protein conserved	-1.60056	0.000331875	null	null
LmjF.27.1045	hypothetical protein conserved	-1.24535	0.0230281	null	null
LmjF.27.1070	vesicular-fusion ATPase-like protein putative	-1.30224	0.00837913	ATP binding nucleoside-triphosphatase activity nucleotide binding	null
LmjF.27.1090	hypothetical protein conserved	-1.44265	0.00653389	cholestenol delta-isomerase activity	sterol metabolic process
LmjF.27.1110	gBP21 MRP1	-1.44383	0.00404278	DNA binding	null
LmjF.27.1125	hypothetical protein	-1.41228	0.00211753	null	null
LmjF.27.1130	intraflagellar transport protein IFT88 putative	1.1804	0.0487789	protein binding	null
LmjF.27.1140	hypothetical protein conserved	1.68288	0.000425434	null	null
LmjF.27.1200	hypothetical protein conserved	1.37628	0.00238794	protein binding zinc ion binding	null
LmjF.27.1210	translation initiation factor eIF2B subunit-like protein putative	-1.23145	0.0331841	null	cellular metabolic process
LmjF.27.1230	hypothetical protein conserved	-1.49998	0.00319256	null	null
LmjF.27.1245	carboxypeptidase putative	-1.91094	0.000425434	metallocarboxypeptidase activity	proteolysis
LmjF.27.1245	carboxypeptidase putative	-1.4921	0.00207152	metallocarboxypeptidase activity	proteolysis
LmjF.27.1245	carboxypeptidase putative	-1.32008	0.0129168	metallocarboxypeptidase activity	proteolysis
LmjF.27.1250	hypothetical protein conserved	-1.38634	0.0013686	protein binding	null
LmjF.27.1260	T-complex protein 1 beta subunit putative	-1.51585	0.000785267	ATP binding unfolded protein binding	cellular protein metabolic process protein folding
LmjF.27.1265	cation transporter putative	1.2342	0.0404038	cation transmembrane transporter activity	cation transport transmembrane transport
LmjF.27.1290	predicted leucine-rich repeat protein	-1.43929	0.00315311	null	null
LmjF.27.1310	arginyl-tRNA synthetase putative	-1.25855	0.00940936	ATP binding aminoacyl-tRNA ligase activity arginine-tRNA ligase activity nucleotide binding	arginyl-tRNA aminoacylation tRNA aminoacylation for protein translation
LmjF.27.1320	hypothetical protein conserved	-1.21834	0.0409146	protein binding	null
LmjF.27.1330	hypothetical protein conserved	-1.29982	0.00717577	null	null
LmjF.27.1360	hypothetical protein conserved	1.54678	0.00658477	null	null
LmjF.27.1370	protein kinase putative	1.30238	0.00466869	ATP binding protein kinase activity protein tyrosine kinase activity	protein phosphorylation
LmjF.27.1400	hypothetical protein conserved	-1.37712	0.0143569	null	null
LmjF.27.1480	hypothetical protein conserved	1.25617	0.0471884	null	null
LmjF.27.1490	hypothetical protein conserved	1.40522	0.00522766	null	null
LmjF.27.1510	hypothetical protein conserved	-1.18977	0.0352228	null	null
LmjF.27.1540	hypothetical protein unknown function	1.32228	0.0224073	null	null
LmjF.27.1580	amino acid transporter putative (AAT24)	2.0914	0.000210704	null	null
LmjF.27.1660	hypothetical protein conserved	1.29495	0.00418537	null	null
LmjF.27.1700	hypothetical protein conserved	1.67951	0.000881062	ATP binding ATPase activity	null
LmjF.27.1710	eukaryotic translation release factor putative	-1.32259	0.0177736	null	null
LmjF.27.1720	phosphoglycerate kinase (pseudogene) putative	-1.16585	0.0463099	phosphoglycerate kinase activity	glycolysis
LmjF.27.1730	hypothetical protein conserved	1.32662	0.017262	null	null
LmjF.27.1780	casein kinase I-like protein	2.31408	0.000469615	ATP binding protein kinase activity protein tyrosine kinase activity	protein phosphorylation
LmjF.27.1800	protein kinase-like protein	1.76725	0.000425434	ATP binding protein kinase activity protein tyrosine kinase activity	protein phosphorylation
LmjF.27.1830	GTP binding protein putative	-1.30854	0.0249122	GTP binding	null
LmjF.27.1840	hypothetical protein conserved	1.37135	0.00148696	phosphatase activity protein tyrosine/serine/threonine phosphatase activity	dephosphorylation protein dephosphorylation
LmjF.27.1910	hypothetical protein conserved	-1.39321	0.00370982	null	null
LmjF.27.1920	hypothetical protein conserved	1.37768	0.00100551	null	null
LmjF.27.1950	hypothetical protein conserved	1.27695	0.0275094	null	null
LmjF.27.1960	hypothetical protein conserved	1.27645	0.0286982	null	null
LmjF.27.1970	small nuclear ribonucleoprotein protein putative	-1.49484	0.00130297	null	null
LmjF.27.1990	hypothetical protein conserved	1.32086	0.00770942	Rab GTPase activator activity	regulation of Rab GTPase activity
LmjF.27.2000	hypothetical protein conserved	-1.25422	0.0248167	null	null
LmjF.27.2010	hypothetical protein conserved	-1.32595	0.024085	null	null
LmjF.27.2030	branched-chain amino acid aminotransferase putative	1.42223	0.00503496	branched-chain-amino-acid transaminase activity catalytic activity	branched chain family amino acid metabolic process metabolic process
LmjF.27.2050	ribonucleoside-diphosphate reductase small chain putative	-1.55658	0.000278786	oxidoreductase activity transition metal ion binding	deoxyribonucleoside diphosphate metabolic process oxidation-reduction process
LmjF.27.2100	RNA-binding protein putative	-1.42389	0.00789872	nucleic acid binding zinc ion binding	null
LmjF.27.2120	hypothetical protein conserved	1.47134	0.00384085	structural molecule activity	null
LmjF.27.2130	hypothetical protein conserved	1.32467	0.0044388	null	null
LmjF.27.2140	hypothetical protein unknown function	1.7352	0.000514538	null	null
LmjF.27.2150	hypothetical protein unknown function	-1.41195	0.00854921	null	null
LmjF.27.2170	hypothetical protein conserved	1.24978	0.00851927	protein binding	null
LmjF.27.2180	hypothetical protein conserved	-1.25568	0.024829	protein binding	null
LmjF.27.2190	hypothetical protein conserved	1.34806	0.0184445	null	null
LmjF.27.2200	hypothetical protein conserved	-1.30233	0.0136381	null	cell redox homeostasis
LmjF.27.2240	hypothetical protein conserved	1.25864	0.0378411	null	null
LmjF.27.2270	hypothetical protein conserved	-1.60134	0.00116292	null	null
LmjF.27.2290	acyl-CoA oxidase putative	-1.26772	0.024262	acyl-CoA oxidase activity	fatty acid beta-oxidation metabolic process oxidation-reduction process
LmjF.27.2300	transcription elongation regulator-like protein	-1.18569	0.0421412	null	null
LmjF.27.2305	hypothetical protein conserved	-1.28718	0.0216967	null	null
LmjF.27.2330	GTP binding protein putative	-1.43048	0.00238024	GTP binding	null
LmjF.27.2337	hypothetical protein	-1.52976	0.0100022	null	null
LmjF.27.2350	R-SNARE protein putative	1.63844	0.0182587	null	transport vesicle-mediated transport
LmjF.27.2370	hypothetical protein conserved	-1.32717	0.0119476	null	null
LmjF.27.2380	hypothetical protein unknown function	-1.66525	0.00026589	null	null
LmjF.27.2430	hypothetical protein conserved	1.47391	0.0120216	null	null
LmjF.27.2490	tubulin-tyrosine ligase-like protein	-1.6693	0.000239728	tubulin-tyrosine ligase activity	cellular protein modification process
LmjF.27.2610	hypothetical protein conserved	-1.25317	0.0480711	null	null
LmjF.27.2660	peptidyl dipeptidase putative	-1.56956	0.0198535	metalloendopeptidase activity	proteolysis
LmjF.28.0010	hypothetical protein conserved	-1.59846	0.00727113	null	null
LmjF.28.0040	hypothetical protein conserved	-1.18058	0.0461075	null	null
LmjF.28.0090	adenylate cyclase-like protein	-1.37788	0.00914999	heme binding iron ion binding phosphorus-oxygen lyase activity	cyclic nucleotide biosynthetic process intracellular signal transduction
LmjF.28.0110	proteasome beta 3 subunit putative	-1.25281	0.00826524	threonine-type endopeptidase activity	proteolysis involved in cellular protein catabolic process
LmjF.28.0120	DNA-direcetd RNA polymerase II subunit 9 putative	-1.25837	0.00687429	null	null
LmjF.28.0130	hypothetical protein conserved	-1.83382	0.000506412	null	null
LmjF.28.0150	hypothetical protein conserved	1.58266	0.00148696	null	transmembrane transport
LmjF.28.0160	RNA binding protein putative	-1.29143	0.0133496	null	null
LmjF.28.0180	hypothetical protein conserved	-1.26687	0.00554588	null	null
LmjF.28.0190	hypothetical protein unknown function	1.42238	0.008412	null	null
LmjF.28.0210	histone H2B variant	-1.87567	0.000349356	DNA binding protein heterodimerization activity	nucleosome assembly
LmjF.28.0230	hypothetical protein unknown function	1.48697	0.00131683	null	null
LmjF.28.0360	ubiquitin activating enzyme putative	-1.47565	0.012164	null	null
LmjF.28.0370	hypothetical protein unknown function	-1.47432	0.000881062	null	null
LmjF.28.0390	hypothetical protein conserved	-1.48031	0.00480687	null	null
LmjF.28.0410	hypothetical protein conserved	2.01243	0.00131683	zinc ion binding	null
LmjF.28.0450	ribonuclease II-like protein putative	-1.21061	0.0160025	RNA binding ribonuclease activity	null
LmjF.28.0480	carbonic anhydrase-like protein	-1.20843	0.0221431	null	null
LmjF.28.0490	propionyl-coa carboxylase beta chain putative	1.5162	0.00342511	ligase activity	null
LmjF.28.0510	hypothetical protein conserved	-1.2369	0.0327291	null	null
LmjF.28.0530	RAD50 DNA repair-like protein	-1.24856	0.0142641	ATP binding	DNA repair
LmjF.28.0560	hypothetical protein conserved	-1.22788	0.0150935	null	null
LmjF.28.0570	major surface protease gp63 putative	1.42119	0.0439074	metalloendopeptidase activity zinc ion binding	cell adhesion proteolysis
LmjF.28.0580	mitogen-activated protein kinase putative (MPK8)	1.47299	0.00196265	ATP binding protein kinase activity protein tyrosine kinase activity	protein phosphorylation
LmjF.28.0590	hypothetical protein unknown function	-1.64192	0.000938068	null	null
LmjF.28.0600	hypothetical protein conserved	-1.34151	0.0165199	null	null
LmjF.28.0620	protein kinase putative	1.27628	0.0235426	ATP binding binding protein kinase activity protein tyrosine kinase activity	protein phosphorylation
LmjF.28.0680	hypothetical protein conserved	-1.4396	0.00128745	protein binding	null
LmjF.28.0760	DNA repair protein putative	-1.35816	0.016945	ATP binding DNA binding helicase activity nucleic acid binding protein binding zinc ion binding	null
LmjF.28.0770	hypothetical protein conserved	-1.48144	0.0244981	null	null
LmjF.28.0780	RNA polymerase I	-1.28315	0.0378864	null	null
LmjF.28.0790	putative dual-specificity protein phosphatase putative	-1.35393	0.0173714	phosphatase activity protein tyrosine/serine/threonine phosphatase activity	dephosphorylation protein dephosphorylation
LmjF.28.0810	RNA polymerase B subunit RPB8 putative	-1.85249	0.000210704	null	null
LmjF.28.0825	RNA binding protein rbp16 putative	-1.68503	0.00217834	DNA binding nucleic acid binding	null
LmjF.28.0850	DNA replication licensing factor MCM2 putative	-1.42271	0.00195595	ATP binding DNA binding nucleoside-triphosphatase activity nucleotide binding	DNA replication DNA-dependent DNA replication initiation
LmjF.28.0870	hypothetical protein conserved	-1.28468	0.00456388	null	null
LmjF.28.0880	hypothetical protein conserved	-1.55254	0.00079971	null	null
LmjF.28.0890	ribonucleoside-diphosphate reductase large chain putative	-1.70351	0.000355755	ATP binding	DNA replication oxidation-reduction process
LmjF.28.0910	endonuclease/exonuclease/phosphatase-like protein	1.43423	0.00128613	null	null
LmjF.28.0920	hypothetical protein conserved	-1.36658	0.0026564	null	null
LmjF.28.0930	hypothetical protein conserved	-1.38528	0.00217834	binding	null
LmjF.28.0970	hypothetical protein conserved	-1.22407	0.0401464	null	null
LmjF.28.0980	P27 protein putative (P27)	2.68872	0.00621255	null	null
LmjF.28.0990	hypothetical protein conserved	1.24255	0.0355552	null	null
LmjF.28.1050	hypothetical protein conserved	1.31106	0.0426294	null	null
LmjF.28.1090	hypothetical protein conserved	1.30641	0.00286242	ATP binding metal ion binding	null
LmjF.28.1120	hypothetical protein conserved	1.95246	0.00141508	null	null
LmjF.28.1130	hypothetical protein unknown function	1.64187	0.00258973	null	null
LmjF.28.1140	electron-transfer-flavoprotein alpha polypeptide putative	1.22748	0.0217813	electron carrier activity flavin adenine dinucleotide binding	null
LmjF.28.1160	vacuolar type h ATPase subunit putative	-1.50128	0.0021101	hydrogen ion transmembrane transporter activity	ATP hydrolysis coupled proton transport
LmjF.28.1165	hypothetical protein	-1.28462	0.0291332	null	null
LmjF.28.1165	hypothetical protein	-1.27752	0.0208041	null	null
LmjF.28.1165	hypothetical protein	-1.26001	0.0497239	null	null
LmjF.28.1170	hypothetical protein conserved	-1.45899	0.00358222	zinc ion binding	null
LmjF.28.1240	p450 reductase putative	-1.29756	0.00738529	FMN binding oxidoreductase activity	oxidation-reduction process
LmjF.28.1260	hypothetical protein conserved	1.26094	0.0198091	null	null
LmjF.28.1320	prenyltransferase putative	-1.35068	0.0105874	prenyltransferase activity	null
LmjF.28.1330	hypothetical protein conserved	1.24339	0.0487789	null	null
LmjF.28.1340	hypothetical protein conserved	-1.36707	0.00583464	null	null
LmjF.28.1350	haloacid dehalogenase-like hydrolase-like protein	-1.32057	0.014091	null	null
LmjF.28.1360	haloacid dehalogenase-like hydrolase-like protein	-1.27652	0.0157642	catalytic activity hydrolase activity	metabolic process
LmjF.28.1380	haloacid dehalogenase-like hydrolase-like protein	1.42733	0.00194863	catalytic activity	metabolic process
LmjF.28.1420	DNA polymerase kappa putative	-1.44749	0.000995105	DNA-directed DNA polymerase activity damaged DNA binding	DNA repair
LmjF.28.1430	DNA polymerase kappa putative	-1.70928	0.000598866	DNA-directed DNA polymerase activity damaged DNA binding	DNA repair
LmjF.28.1440	hypothetical protein conserved	-1.39859	0.00117949	null	null
LmjF.28.1490	hypothetical protein conserved	-1.45064	0.015432	null	null
LmjF.28.1500	hypothetical protein conserved	-1.84698	0.000205969	null	null
LmjF.28.1515	hypothetical protein conserved	-1.21675	0.0384071	null	null
LmjF.28.1540	hypothetical protein unknown function	1.66839	0.000670253	null	null
LmjF.28.1610	hypothetical protein conserved	-1.25609	0.0265404	null	null
LmjF.28.1640	hypothetical protein conserved	1.35487	0.0388875	null	null
LmjF.28.1650	hypothetical protein conserved	1.45867	0.00162005	ATP binding protein kinase activity	protein phosphorylation
LmjF.28.1660	hypothetical protein conserved	1.28744	0.00671166	null	null
LmjF.28.1670	zinc finger protein kinase-like	1.24592	0.00689249	ATP binding phosphatidylinositol binding protein binding protein kinase activity protein serine/threonine kinase activity protein tyrosine kinase activity	cell communication protein phosphorylation
LmjF.28.1710	hypothetical protein conserved	1.32848	0.00410094	null	null
LmjF.28.1760	protein kinase putative	1.2599	0.0245404	ATP binding protein binding protein kinase activity	protein phosphorylation
LmjF.28.1770	hypothetical protein conserved	1.37001	0.00551087	ARF GTPase activator activity zinc ion binding	regulation of ARF GTPase activity
LmjF.28.1810	mitochondrial RNA binding complex 1 subunit putative	-1.1657	0.0414775	null	null
LmjF.28.1820	replication factor A 51kDa subunit putative (RPA1)	-1.21764	0.0301749	DNA binding nucleic acid binding	DNA replication
LmjF.28.1840	methylthioribulose-1-phosphate dehydratase putative	-1.20255	0.025018	ion binding metal ion binding	L-methionine salvage
LmjF.28.1870	hypothetical protein conserved	1.37644	0.00251078	null	null
LmjF.28.1920	hypothetical protein conserved	-1.23278	0.0355552	DNA binding	null
LmjF.28.1930	zinc transporter putative	2.16187	0.00204826	metal ion transmembrane transporter activity	metal ion transport transmembrane transport
LmjF.28.1940	hypothetical protein conserved	1.21331	0.0146055	null	null
LmjF.28.1950	X-pro dipeptidyl-peptidaseserine peptidase Clan SC family S15 putative	1.22702	0.012805	aminopeptidase activity dipeptidyl-peptidase activity hydrolase activity	metabolic process proteolysis
LmjF.28.1995	hypothetical protein conserved	1.50109	0.00667015	null	null
LmjF.28.2000	protein kinase putative (LDK)	1.47411	0.033675	ATP binding protein kinase activity protein tyrosine kinase activity	protein phosphorylation
LmjF.28.2040	hypothetical protein conserved	-1.57796	0.00079971	null	null
LmjF.28.2050	hypothetical protein unknown function	-1.64319	0.000205969	catalytic activity protein binding	metabolic process
LmjF.28.2080	mitochondrial DEAD box protein putative	-1.44958	0.0181615	ATP binding ATP-dependent helicase activity helicase activity nucleic acid binding	null
LmjF.28.2100	glycerophosphoryl diester phosphodiesterase putative	-1.28081	0.0159502	glycerophosphodiester phosphodiesterase activity phosphoric diester hydrolase activity	glycerol metabolic process lipid metabolic process
LmjF.28.2140	A/G-specific adenine glycosylase putative	-1.34635	0.00952569	catalytic activity hydrolase activity	DNA repair base-excision repair
LmjF.28.2160	hypothetical protein conserved	-1.37332	0.0043626	null	null
LmjF.28.2170	hypothetical protein conserved	-1.37055	0.00247851	null	null
LmjF.28.2180	hypothetical protein conserved	-1.39416	0.00223978	null	null
LmjF.28.2210	glycoprotein 96-92 putative	1.26309	0.032713	null	null
LmjF.28.2250	glycosomal membrane protein-like protein	1.35734	0.0154625	null	peroxisome fission
LmjF.28.2260	glycosomal membrane protein putative	-1.27577	0.0263633	null	peroxisome fission
LmjF.28.2310	eukaryotic translation initiation factor putative	-1.30992	0.0122618	protein binding	null
LmjF.28.2320	hypothetical protein conserved	1.23998	0.0144885	null	null
LmjF.28.2330	hypothetical protein conserved	1.4634	0.00310056	protein binding	null
LmjF.28.2350	hypothetical protein conserved	1.36548	0.00310056	null	null
LmjF.28.2360	hypothetical protein conserved	-1.28328	0.00475189	null	null
LmjF.28.2380	subtilisin-like serine peptidase	1.56221	0.000883563	protein binding	null
LmjF.28.2385	DNA replication licensing factor MCM6 putative	-1.37335	0.00785187	ATP binding DNA binding	DNA replication
LmjF.28.2430	vacuolar ATP synthase subunit b putative	-1.57095	0.00390624	ATP binding	ATP hydrolysis coupled proton transport ATP metabolic process proton transport
LmjF.28.2450	hypothetical protein conserved	1.22262	0.0262444	null	null
LmjF.28.2470	MRP protein-like protein	-1.40683	0.027373	null	null
LmjF.28.2490	hypothetical protein conserved	1.22788	0.0441573	null	null
LmjF.28.2510	acyl-CoA dehydrogenase putative	1.63949	0.000612113	acyl-CoA dehydrogenase activity	metabolic process oxidation-reduction process
LmjF.28.2530	DNA repair and recombination helicase protein PIF3 putative	1.20682	0.0402881	null	null
LmjF.28.2550	hypothetical protein unknown function	1.21371	0.029156	null	null
LmjF.28.2640	molybdenum cofactor biosynthesis protein putative	-1.24579	0.0462473	null	Mo-molybdopterin cofactor biosynthetic process
LmjF.28.2650	membrane-bound acid phosphatase putative	1.33349	0.0287347	acid phosphatase activity	null
LmjF.28.2660	hypothetical protein conserved	1.31944	0.0185018	null	oxidation-reduction process
LmjF.28.2680	cytochrome oxidase assembly protein-like protein	-1.22461	0.0227297	null	heme a biosynthetic process oxidation-reduction process
LmjF.28.2730	hypothetical protein conserved	1.2135	0.0466981	null	null
LmjF.28.2780	heat-shock protein hsp70 putative	1.22495	0.0281358	null	null
LmjF.28.2790	hypothetical protein unknown function	-1.23088	0.0423302	null	null
LmjF.28.2820	heat shock protein 70 putative	-1.23821	0.011178	null	null
LmjF.28.2830	hypothetical protein conserved	1.3454	0.00234817	null	null
LmjF.28.2910	glutamate dehydrogenase putative	1.90595	0.000478572	oxidoreductase activity	cellular amino acid metabolic process oxidation-reduction process
LmjF.28.2920	hypothetical protein conserved	-1.20275	0.0361275	null	null
LmjF.28.2980	hypothetical protein conserved	-1.19869	0.0371581	null	null
LmjF.28.2990	hypothetical protein conserved	-1.24785	0.0244899	null	null
LmjF.29.0010	32-trans-enoyl-CoA isomerase mitochondrial precursor-like protein	-1.40961	0.00769312	catalytic activity	metabolic process
LmjF.29.0020	transcription factor-like protein	-1.26052	0.0423066	null	cellular process
LmjF.29.0030	ribosomal protein L3-like protein	-1.4444	0.00831579	structural constituent of ribosome	translation
LmjF.29.0040	hypothetical protein conserved	-1.36258	0.00212703	null	null
LmjF.29.0060	tryptophanyl-tRNA synthetase putative	-1.3037	0.0102964	ATP binding aminoacyl-tRNA ligase activity nucleotide binding tryptophan-tRNA ligase activity	tRNA aminoacylation for protein translation tryptophanyl-tRNA aminoacylation
LmjF.29.0110	hypothetical protein conserved	1.30511	0.0162195	null	null
LmjF.29.0140	DNA-directed RNA polymerase I-like protein	-1.41256	0.000849124	DNA binding DNA-directed RNA polymerase activity protein dimerization activity	null
LmjF.29.0170	hypothetical protein conserved	1.2353	0.0220664	protein phosphatase inhibitor activity	regulation of phosphoprotein phosphatase activity regulation of signal transduction
LmjF.29.0180	hypothetical protein conserved	1.17836	0.0495764	zinc ion binding	null
LmjF.29.0210	hypothetical protein conserved	-1.35512	0.00719533	null	null
LmjF.29.0250	thymine-7-hydroxylase putative	1.82456	0.000944972	oxidoreductase activity	oxidation-reduction process
LmjF.29.0270	hypothetical protein conserved	-1.36803	0.0171047	null	null
LmjF.29.0280	D-lactate dehydrogenase-like protein	1.23784	0.0390174	UDP-N-acetylmuramate dehydrogenase activity catalytic activity flavin adenine dinucleotide binding oxidoreductase activity	oxidation-reduction process
LmjF.29.0300	hypothetical protein conserved	-1.33393	0.00539168	protein binding	null
LmjF.29.0350	hypothetical protein conserved	1.42962	0.00136721	null	null
LmjF.29.0360	hypothetical protein conserved	-1.21301	0.0488236	null	null
LmjF.29.0370	protein kinase-like protein	2.05693	0.000210704	ATP binding protein kinase activity protein tyrosine kinase activity	protein phosphorylation
LmjF.29.0380	hypothetical protein conserved	-1.25077	0.022635	null	null
LmjF.29.0420	hypothetical protein conserved	-1.40264	0.00211824	nucleic acid binding zinc ion binding	null
LmjF.29.0430	hypothetical protein conserved	-1.32761	0.00854921	null	null
LmjF.29.0460	hypothetical protein conserved	1.23627	0.0392387	null	null
LmjF.29.0470	hypothetical protein conserved	1.67699	0.000527779	null	null
LmjF.29.0500	hypothetical protein unknown function	2.16548	0.0002149	calmodulin binding	null
LmjF.29.0550	hypothetical protein conserved	1.25321	0.0210741	exonuclease activity nucleic acid binding	null
LmjF.29.0570	hypothetical protein conserved	1.44173	0.00984425	protein binding	null
LmjF.29.0590	DNA repair helicase putative	-1.27249	0.0265831	ATP binding DNA binding helicase activity hydrolase activity nucleic acid binding	null
LmjF.29.0610	hypothetical protein conserved	-1.26758	0.00744769	zinc ion binding	null
LmjF.29.0620	ATP-binding cassette protein subfamily A member 10 putative (ABCA10)	-2.04782	0.0102967	ATP binding ATPase activity nucleoside-triphosphatase activity nucleotide binding	null
LmjF.29.0660	flagellar radial spoke protein-like putative	1.19553	0.0443949	null	null
LmjF.29.0670	hypothetical protein conserved	-1.41942	0.00170637	null	null
LmjF.29.0805	hypothetical protein conserved	-1.36434	0.00662356	null	null
LmjF.29.0840	hypothetical protein conserved	-1.38733	0.0011023	null	null
LmjF.29.0850	high mobility group protein homolog tdp-1 putative	-2.07532	0.000131532	protein binding	null
LmjF.29.0865	hypothetical protein conserved	-1.52005	0.00212703	nucleic acid binding	null
LmjF.29.0868	hypothetical protein conserved	-1.9286	0.00289962	heme binding	null
LmjF.29.0870	hypothetical protein conserved	-1.48439	0.000331342	null	null
LmjF.29.0885	hypothetical protein conserved	-1.68276	0.00202357	null	null
LmjF.29.0890	hypothetical protein conserved	-1.32546	0.0118641	null	null
LmjF.29.0900	hypothetical protein conserved	-1.62168	0.000692412	ATP binding	tRNA processing
LmjF.29.0930	ABC transporter-like protein	1.27819	0.0471419	ATP binding ATPase activity	null
LmjF.29.0940	5-histidylcysteine sulfoxide synthase putative	1.53302	0.003555	null	null
LmjF.29.0960	hypothetical protein unknown function	1.36891	0.0181811	null	null
LmjF.29.0970	kinesin putative	-1.60664	0.000272827	ATP binding microtubule motor activity	microtubule-based movement
LmjF.29.0980	hypothetical protein unknown function	-1.62129	0.00062954	null	null
LmjF.29.1070	ribosomal protein L1a putative	1.41563	0.0120504	structural constituent of ribosome	translation
LmjF.29.1080	ribosomal protein L1a putative	1.50624	0.0267584	structural constituent of ribosome	translation
LmjF.29.1090	ribosomal protein L1a putative	1.38414	0.0117867	structural constituent of ribosome	translation
LmjF.29.1120	hypothetical protein conserved	1.38593	0.0148576	null	null
LmjF.29.1140	tryparedoxin-like protein	1.43848	0.00939175	null	null
LmjF.29.1150	tryparedoxin (TXN2)	1.24642	0.0446337	null	null
LmjF.29.1190	hypothetical protein conserved	1.83369	0.00132972	null	null
LmjF.29.1260	hypothetical protein conserved	1.17922	0.0433893	triglyceride lipase activity	lipid metabolic process
LmjF.29.1270	ATP-dependent Clp protease subunit heat shock protein 104 (HSP104) putativeatp-dependent chaperone	1.27157	0.00876644	ATP binding nucleoside-triphosphatase activity nucleotide binding	protein metabolic process
LmjF.29.1350	RNA binding protein putative	2.58945	0.000210704	nucleic acid binding	null
LmjF.29.1360	RNA binding protein putative	2.28301	0.00146264	nucleic acid binding	null
LmjF.29.1420	hypothetical protein conserved	1.50891	0.00276346	null	transmembrane transport
LmjF.29.1450	phosphatidylinositol 4-kinase alpha putative	1.37287	0.0431128	binding	null
LmjF.29.1500	hypothetical protein conserved	1.46143	0.00182228	null	null
LmjF.29.1510	hypothetical protein conserved	1.45718	0.00217834	null	null
LmjF.29.1520	hypothetical protein conserved	1.51792	0.00356047	null	null
LmjF.29.1540	hypothetical protein conserved	-1.20927	0.027874	null	null
LmjF.29.1570	glutamamyl carboxypeptidase putative	-1.60412	0.0206772	acetylornithine deacetylase activity cobalt ion binding hydrolase activity zinc ion binding	arginine biosynthetic process metabolic process
LmjF.29.1575	hypothetical protein conserved	1.78139	0.00203997	protein binding	null
LmjF.29.1590	hypothetical protein unknown function	1.29919	0.00264404	null	null
LmjF.29.1630	Zn-finger domain protein putative	1.19158	0.0333082	zinc ion binding	null
LmjF.29.1640	ATP-binding cassette protein subfamily H member 2 putative (ABCH2)	1.43524	0.00328477	ATP binding ATPase activity nucleoside-triphosphatase activity nucleotide binding	null
LmjF.29.1650	hypothetical protein conserved	1.36068	0.0247856	null	cell redox homeostasis
LmjF.29.1710	MutS-like protein	1.93073	0.00250652	ATP binding mismatched DNA binding	mismatch repair
LmjF.29.1720	histone H2A putative	-1.78187	0.000295751	DNA binding protein heterodimerization activity	nucleosome assembly
LmjF.29.1730	histone H2A putative	-1.86466	0.000345704	DNA binding protein heterodimerization activity	nucleosome assembly
LmjF.29.1740	histone H2A putative	1.36712	0.0276786	DNA binding protein heterodimerization activity	nucleosome assembly
LmjF.29.1780	diphthamide synthesis protein putative	-1.22494	0.0263734	null	peptidyl-diphthamide biosynthetic process from peptidyl-histidine
LmjF.29.1860	hypothetical protein conserved	-1.26865	0.0215492	null	null
LmjF.29.1870	hypothetical protein conserved	-1.61252	0.0021582	null	null
LmjF.29.1890	hypothetical protein conserved	1.32822	0.00293099	heat shock protein binding	null
LmjF.29.1900	hypothetical protein conserved	1.26218	0.0319457	zinc ion binding	null
LmjF.29.1960	fumarate hydratase putative	1.29686	0.0095978	fumarate hydratase activity hydro-lyase activity lyase activity	generation of precursor metabolites and energy
LmjF.29.1970	hypothetical protein unknown function	-1.61846	0.00451258	null	null
LmjF.29.2020	serine/threonine protein kinase putative	1.29233	0.00792568	ATP binding protein kinase activity protein tyrosine kinase activity	protein phosphorylation
LmjF.29.2050	hypothetical protein conserved	1.8873	0.00013609	null	null
LmjF.29.2070	hypothetical protein unknown function	2.29305	0.000478572	null	null
LmjF.29.2100	hypothetical protein conserved	1.28047	0.0198305	null	null
LmjF.29.2110	hypothetical protein conserved	1.34139	0.00323372	UDP-glucose:glycoprotein glucosyltransferase activity	protein glycosylation
LmjF.29.2140	C-8 sterol isomerase-like protein	-1.70514	0.0132274	C-8 sterol isomerase activity	ergosterol biosynthetic process
LmjF.29.2150	protein kinase putative	1.60086	0.0376007	ATP binding protein kinase activity protein tyrosine kinase activity	protein phosphorylation
LmjF.29.2220	hypothetical protein unknown function	1.90966	0.00186794	null	null
LmjF.29.2260	DNA replication complex GINS protein SLD5 putative	-1.29709	0.011558	null	null
LmjF.29.2290	hypothetical protein unknown function	1.59042	0.0095978	null	null
LmjF.29.2310	enoyl-CoA hydratase/isomerase-like protein	1.51387	0.00166166	catalytic activity	metabolic process
LmjF.29.2320	mitogen-activated protein kinase kinase putative (MKK)	1.30416	0.00771477	ATP binding protein kinase activity protein tyrosine kinase activity	protein phosphorylation
LmjF.29.2340	hypothetical protein conserved	-1.80137	0.00038781	null	nucleosome assembly
LmjF.29.2350	hypothetical protein conserved	-1.50386	0.00129379	oxidoreductase activity transition metal ion binding	oxidation-reduction process ubiquinone biosynthetic process
LmjF.29.2420	hypothetical protein conserved	-1.53273	0.00778114	null	null
LmjF.29.2490	protein kinase putative	1.21334	0.0404824	ATP binding protein kinase activity protein tyrosine kinase activity	protein phosphorylation
LmjF.29.2500	vacuolar protein sorting-associated protein 4 (VPS4)	1.28229	0.0140571	ATP binding nucleoside-triphosphatase activity nucleotide binding	null
LmjF.29.2510	ATP-dependent phosphofructokinase	1.29695	0.0119425	6-phosphofructokinase activity ATP binding	glycolysis
LmjF.29.2540	hypothetical protein conserved	-1.28964	0.00416091	null	null
LmjF.29.2600	poly(A) polymerase putative	-1.565	0.015975	RNA binding nucleotidyltransferase activity polynucleotide adenylyltransferase activity	RNA 3 -end processing RNA polyadenylation
LmjF.29.2600	poly(A) polymerase putative	-1.33516	0.0429452	RNA binding nucleotidyltransferase activity polynucleotide adenylyltransferase activity	RNA 3 -end processing RNA polyadenylation
LmjF.29.2630	hypothetical protein conserved	-1.25954	0.0126495	protein binding	null
LmjF.29.2660	helicase putative	-1.20464	0.0160445	ATP binding ATP-dependent DNA helicase activity ATP-dependent helicase activity DNA binding nucleic acid binding	nucleobase-containing compound metabolic process
LmjF.29.2680	3 5 -cyclic nucleotide phosphodiesterase putative	-1.33347	0.00652889	metal ion binding	signal transduction
LmjF.29.2690	hypothetical protein conserved	1.38756	0.00274355	null	null
LmjF.29.2720	serine/threonine protein kinase putative	-1.22594	0.0227354	ATP binding protein kinase activity protein tyrosine kinase activity	protein phosphorylation
LmjF.29.2740	actin-like protein putative	-1.25302	0.0158042	null	null
LmjF.29.2750	hypothetical protein conserved	-1.502	0.00210365	null	null
LmjF.29.2770	hypothetical protein conserved	-1.23366	0.0423302	catalytic activity	null
LmjF.29.2790	hypothetical protein conserved	-1.40899	0.0362642	null	null
LmjF.29.2800	inosine-adenosine-guanosine-nucleoside hydrolase putative	-1.66885	0.00234063	null	null
LmjF.30.0030	hypothetical protein conserved	-1.4967	0.000686521	null	null
LmjF.30.0060	hypothetical protein conserved	-1.2657	0.0114072	null	null
LmjF.30.0090	hypothetical protein conserved	-1.41429	0.0132908	null	null
LmjF.30.0120	alkyldihydroxyacetonephosphate synthase (ADS1)	-1.35496	0.0102707	UDP-N-acetylmuramate dehydrogenase activity catalytic activity flavin adenine dinucleotide binding oxidoreductase activity	oxidation-reduction process
LmjF.30.0170	hypothetical protein conserved	-1.17557	0.0450054	null	null
LmjF.30.0180	2-hydroxy-3-oxopropionate reductase putative	-1.71466	0.0033813	phosphogluconate dehydrogenase (decarboxylating) activity	oxidation-reduction process pentose-phosphate shunt
LmjF.30.0230	hypothetical protein conserved	-1.2736	0.00726584	null	null
LmjF.30.0240	hypothetical protein conserved	1.17654	0.0464968	null	null
LmjF.30.0260	mitochondrial RNA binding protein 1 putative	1.17633	0.0384001	zinc ion binding	null
LmjF.30.0270	AUT2/APG4/ATG4 cysteine peptidase putative (ATG4.2)	1.48364	0.00312868	null	null
LmjF.30.0290	hypothetical protein unknown function	1.6345	0.000331875	null	null
LmjF.30.0300	hypothetical protein conserved	-1.52322	0.00136651	null	null
LmjF.30.0340	KU80 protein putative	1.51069	0.0021582	ATP-dependent DNA helicase activity DNA binding	double-strand break repair via nonhomologous end joining
LmjF.30.0350	kinesin putative	1.18685	0.0386788	ATP binding microtubule motor activity	microtubule-based movement
LmjF.30.0360	endosomal integral membrane protein putative	-1.2977	0.0236856	null	null
LmjF.30.0390	hypothetical protein unknown function	1.44535	0.00854921	null	null
LmjF.30.0400	hypothetical protein conserved	1.24117	0.0163977	null	null
LmjF.30.0410	WD-40 repeat protein	-1.2159	0.0461347	protein binding	null
LmjF.30.0420	hypothetical protein conserved	-1.37369	0.00180032	diacylglycerol kinase activity	protein kinase C-activating G-protein coupled receptor signaling pathway
LmjF.30.0460	aspartyl-tRNA synthetase putative	-1.24226	0.0247208	ATP binding aminoacyl-tRNA ligase activity aspartate-tRNA ligase activity nucleic acid binding nucleotide binding	aspartyl-tRNA aminoacylation tRNA aminoacylation for protein translation
LmjF.30.0490	hypothetical protein conserved	1.42324	0.0114072	null	null
LmjF.30.0500	hypothetical protein conserved	-1.231	0.0356119	null	null
LmjF.30.0510	hypothetical protein conserved	1.25875	0.0241001	null	null
LmjF.30.0540	nuclear cap binding protein putative	-1.35372	0.00343769	nucleic acid binding	null
LmjF.30.0630	histidyl-tRNA synthetase putative	-1.25972	0.0228951	ATP binding aminoacyl-tRNA ligase activity histidine-tRNA ligase activity nucleotide binding	histidyl-tRNA aminoacylation tRNA aminoacylation for protein translation
LmjF.30.0650	hypothetical protein conserved	-1.26744	0.0272181	null	null
LmjF.30.0710	CDC16 putative	-1.68275	0.00374548	protein binding	null
LmjF.30.0720	hypothetical protein conserved	-1.45666	0.00624629	null	null
LmjF.30.0730	co-chaperone GrpE putative	-1.55496	0.00079971	adenyl-nucleotide exchange factor activity chaperone binding protein homodimerization activity	protein folding
LmjF.30.0735	heat shock protein grpe	-1.2683	0.0471419	adenyl-nucleotide exchange factor activity chaperone binding protein homodimerization activity	protein folding
LmjF.30.0750	4-methyl-5(beta-hydroxyethyl)-thiazole monophosphate synthesis protein putative	-1.50708	0.000940329	null	null
LmjF.30.0805	hypothetical protein conserved	-1.32983	0.00717577	null	null
LmjF.30.0810	hypothetical protein conserved	-1.22941	0.0339932	methyltransferase activity	null
LmjF.30.0830	hypothetical protein conserved	-1.36657	0.00136651	unfolded protein binding	protein folding
LmjF.30.0870	amastin-like surface protein-like protein	-1.43975	0.00358843	null	null
LmjF.30.0880	adenosine kinase putative	-1.91344	0.000905689	null	null
LmjF.30.0890	adenosine kinase-like protein	1.22521	0.0339902	null	null
LmjF.30.0930	hypothetical protein conserved	1.30298	0.00522019	null	null
LmjF.30.0940	hypothetical protein conserved	1.191	0.0374273	null	microtubule cytoskeleton organization
LmjF.30.0950	hypothetical protein conserved	1.37196	0.0275795	protein binding	null
LmjF.30.0960	hypothetical protein conserved	-1.17725	0.0303504	null	null
LmjF.30.0970	p22 protein precursor putative	-1.43833	0.0012275	null	null
LmjF.30.1020	hypothetical protein conserved	-1.20937	0.0284171	null	null
LmjF.30.1030	DNAj-like protein	1.41685	0.0226661	heat shock protein binding	null
LmjF.30.1040	hypothetical protein conserved	-1.24107	0.0474531	null	null
LmjF.30.1080	hypothetical protein unknown function	1.37975	0.00172343	protein binding	null
LmjF.30.1090	hypothetical protein conserved	1.48736	0.0005174	protein binding	null
LmjF.30.1170	hypothetical protein unknown function	1.38781	0.00204826	zinc ion binding	null
LmjF.30.1180	hypothetical protein conserved	-1.37937	0.012702	null	null
LmjF.30.1200	ubiquitin hydrolase putative	1.21896	0.0234863	ubiquitin thiolesterase activity	ubiquitin-dependent protein catabolic process
LmjF.30.1205	small nuclear ribonucleoprotein polypeptide e putative	-1.42405	0.00131683	null	null
LmjF.30.1230	hypothetical protein conserved	1.24796	0.00681119	protein binding zinc ion binding	null
LmjF.30.1250	Pyridoxal kinase putative	-1.42368	0.00732771	pyridoxal kinase activity	pyridoxal 5 -phosphate salvage
LmjF.30.1300	hypothetical protein unknown function	1.55293	0.00212703	ATP binding DNA binding helicase activity nucleic acid binding	null
LmjF.30.1360	hypothetical protein conserved	1.229	0.0272091	ATP binding catalytic activity protein serine/threonine kinase activity	protein phosphorylation
LmjF.30.1370	hypothetical protein conserved	-1.39623	0.00752002	null	null
LmjF.30.1390	hypothetical protein unknown function	1.50094	0.00038781	null	null
LmjF.30.1430	ama1 protein putative	1.44423	0.00410711	null	null
LmjF.30.1460	class i nuclease-like protein	2.33204	0.000131532	endonuclease activity nucleic acid binding	DNA catabolic process
LmjF.30.1470	class i nuclease-like protein	2.34412	0.00013609	endonuclease activity nucleic acid binding	DNA catabolic process
LmjF.30.1480	class i nuclease-like protein	2.32324	0.00013609	endonuclease activity nucleic acid binding	DNA catabolic process
LmjF.30.1490	class i nuclease-like protein	2.22525	0.000205969	endonuclease activity nucleic acid binding	DNA catabolic process
LmjF.30.1500	p1/s1 nuclease	1.48436	0.00206269	endonuclease activity nucleic acid binding	DNA catabolic process
LmjF.30.1510	p1/s1 nuclease	1.52993	0.000355455	endonuclease activity nucleic acid binding	DNA catabolic process
LmjF.30.1530	hypothetical protein conserved	1.16955	0.0311281	null	null
LmjF.30.1550	pseudouridine synthase A-like protein putative	-1.25006	0.0095978	RNA binding pseudouridine synthase activity	RNA modification pseudouridine synthesis
LmjF.30.1580	hypothetical protein conserved	1.70455	0.000465364	phospholipid binding protein binding	null
LmjF.30.1590	hypothetical protein conserved	-1.47916	0.00243051	null	null
LmjF.30.1610	ferric reductase putative	-1.7758	0.00182663	oxidoreductase activity	oxidation-reduction process
LmjF.30.1620	hypothetical protein conserved	-1.26039	0.013586	null	null
LmjF.30.1632	hypothetical protein conserved	-1.23091	0.0421636	null	null
LmjF.30.1637	hypothetical protein conserved	-1.31106	0.0335191	null	null
LmjF.30.1650	hypothetical protein conserved	-1.34134	0.0309794	null	null
LmjF.30.1660	hypothetical protein conserved	-1.38731	0.0288468	null	null
LmjF.30.1680	hypothetical protein conserved	-1.93183	0.000425989	null	null
LmjF.30.1800	queuine tRNA-ribosyltransferase putative	-1.57516	0.00207808	queuine tRNA-ribosyltransferase activity	queuosine biosynthetic process tRNA modification
LmjF.30.1830	splicing factor 3a putative	-1.20412	0.0227084	nucleic acid binding zinc ion binding	null
LmjF.30.1850	phosphatidylinositol kinase putative	1.97734	0.000205969	metal ion binding	null
LmjF.30.1870	hypothetical protein conserved	-1.20451	0.0304071	null	null
LmjF.30.2040	calpain-like cysteine peptidase putative	1.36681	0.00320058	calcium-dependent cysteine-type endopeptidase activity	proteolysis
LmjF.30.2100	hypothetical protein conserved	-1.40601	0.0153735	null	null
LmjF.30.2110	hypothetical protein conserved	1.4102	0.0319488	null	null
LmjF.30.2130	protein kinase putative	-1.42518	0.00122937	ATP binding protein kinase activity protein tyrosine kinase activity zinc ion binding	protein phosphorylation
LmjF.30.2170	RING finger protein putative	-1.1936	0.0439074	protein binding zinc ion binding	null
LmjF.30.2180	hypothetical protein conserved	1.6915	0.00260362	nucleic acid binding	null
LmjF.30.2190	RNA-binding protein putative	1.65115	0.00204826	nucleic acid binding	null
LmjF.30.2210	endosomal trafficking protein RME-8 putative	1.18675	0.0498014	binding heat shock protein binding	null
LmjF.30.2230	hypothetical protein unknown function	1.39065	0.00708622	null	null
LmjF.30.2250	zinc-finger protein conserved	1.23005	0.0185729	nucleic acid binding zinc ion binding	null
LmjF.30.2320	hypothetical protein conserved	-1.36502	0.0026201	protein binding	null
LmjF.30.2340	zinc-finger protein conserved	-1.32429	0.0031982	zinc ion binding	null
LmjF.30.2370	ADP-ribosylation factor-like protein	-1.34009	0.0140152	GTP binding	intracellular protein transport small GTPase mediated signal transduction
LmjF.30.2380	hypothetical protein conserved	1.96332	0.00401004	null	null
LmjF.30.2430	hypothetical protein conserved	1.28959	0.00246295	null	null
LmjF.30.2440	hypothetical protein conserved	1.47142	0.00233415	protein binding	null
LmjF.30.2460	heat shock 70-related protein 1 mitochondrial precursor putative	-1.49895	0.00786747	ATP binding unfolded protein binding	protein folding
LmjF.30.2470	heat shock 70-related protein 1 mitochondrial precursor putative	-1.57195	0.00446308	ATP binding unfolded protein binding	protein folding
LmjF.30.2480	heat shock 70-related protein 1 mitochondrial precursor putative	-1.56162	0.00461486	ATP binding unfolded protein binding	protein folding
LmjF.30.2490	heat shock 70-related protein 1 mitochondrial precursor putative	-1.54733	0.0163385	ATP binding unfolded protein binding	protein folding
LmjF.30.2500	tyrosine/dopa decarboxylase putativedopa decarboxylase putative	1.44467	0.00326514	carboxy-lyase activity pyridoxal phosphate binding	carboxylic acid metabolic process
LmjF.30.2500	tyrosine/dopa decarboxylase putativedopa decarboxylase putative	1.50726	0.00304838	carboxy-lyase activity pyridoxal phosphate binding	carboxylic acid metabolic process
LmjF.30.2520	hypothetical protein conserved	-1.46627	0.00758723	protein binding	null
LmjF.30.2560	hypothetical protein conserved	1.23512	0.0236736	null	null
LmjF.30.2600	formate--tetrahydrofolate ligase (FTHS)	-1.32865	0.0170459	ATP binding formate-tetrahydrofolate ligase activity	folic acid-containing compound biosynthetic process
LmjF.30.2610	RNA-binding protein putative	-1.25406	0.0167766	nucleic acid binding	null
LmjF.30.2620	hypothetical protein conserved	1.3518	0.00266495	null	null
[truncated: 1,140 more rows]

## Sheet: no adj.P.Val cutoff
Dataset S2. Results from differential expression analysis of L. major metacyclogenesis using limma (protein-coding genes from TriTrypDB v 6.0), all genes
ID	Product Description	Fold Change	adj.P.Val	Predicted GO Function	Predicted GO Process
LmjF.01.0010	hypothetical protein unknown function	1.68368	0.000951643	null	null
LmjF.01.0020	hypothetical protein conserved	-1.05008	0.537928	null	null
LmjF.01.0030	MCAK-like kinesin putative	-1.14925	0.267724	ATP binding microtubule motor activity	microtubule-based movement
LmjF.01.0040	hypothetical protein unknown function	-1.1756	0.105174	protein binding	null
LmjF.01.0050	carboxylase putative	1.4647	0.0032551	ATP binding biotin carboxylase activity catalytic activity ligase activity metal ion binding	metabolic process
LmjF.01.0060	hypothetical protein conserved	-1.15139	0.155653	null	null
LmjF.01.0070	hypothetical protein conserved	1.23914	0.0246538	null	null
LmjF.01.0080	hypothetical protein conserved	1.14735	0.123903	null	null
LmjF.01.0090	hypothetical protein conserved	-1.07231	0.585421	null	null
LmjF.01.0100	hypothetical protein conserved	-1.02527	0.857757	galactoside 2-alpha-L-fucosyltransferase activity	carbohydrate metabolic process
LmjF.01.0110	monothiol glutaredoxin putative	-1.1665	0.0722964	electron carrier activity protein disulfide oxidoreductase activity	cell redox homeostasis
LmjF.01.0120	hypothetical protein conserved	-1.03952	0.76028	null	null
LmjF.01.0130	hypothetical protein conserved	1.04574	0.595883	null	null
LmjF.01.0140	hypothetical protein conserved	-1.18899	0.122622	null	null
LmjF.01.0150	hypothetical protein conserved	1.04562	0.753628	null	null
LmjF.01.0160	hypothetical protein conserved	-1.08024	0.45391	null	null
LmjF.01.0170	hypothetical protein conserved	1.00103	0.993099	null	null
LmjF.01.0180	CLC-type chloride channel putative	1.23552	0.022286	ion channel activity protein binding voltage-gated chloride channel activity	chloride transport transmembrane transport
LmjF.01.0190	hypothetical protein conserved	-1.30177	0.0343876	null	null
LmjF.01.0200	hypothetical protein conserved	-1.0599	0.51941	null	null
LmjF.01.0210	hypothetical protein conserved	1.02934	0.762597	nucleic acid binding protein binding zinc ion binding	null
LmjF.01.0220	cyclophilin 12 putative (CYP12)	-1.21385	0.0692965	peptidyl-prolyl cis-trans isomerase activity	protein folding
LmjF.01.0230	hypothetical protein conserved	-1.17749	0.0951706	null	null
LmjF.01.0240	DNA excision/repair protein SNF2 putative	-1.13962	0.238648	ATP binding DNA binding helicase activity nucleic acid binding	null
LmjF.01.0250	hypothetical protein conserved	-1.30582	0.0203187	null	null
LmjF.01.0260	hypothetical protein conserved	-1.17639	0.200299	null	null
LmjF.01.0270	thioredoxin putative	-1.58571	0.00038781	null	cell redox homeostasis
LmjF.01.0280	pseudouridylate synthase-like protein	-1.08133	0.414161	RNA binding pseudouridine synthase activity	RNA modification pseudouridine synthesis
LmjF.01.0290	hypothetical protein conserved	-1.20108	0.0631305	null	null
LmjF.01.0300	hypothetical protein conserved	1.00407	0.969216	null	null
LmjF.01.0310	acidocalcisomal exopolyphosphatase putative	-1.12845	0.253555	hydrolase activity manganese ion binding pyrophosphatase activity	null
LmjF.01.0315	hypothetical protein conserved	-1.49844	0.00789872	null	null
LmjF.01.0320	poly(A) export protein putative	-1.61716	0.00131683	protein binding	null
LmjF.01.0330	hypothetical protein conserved	1.25811	0.0924097	null	null
LmjF.01.0335	hypothetical protein conserved	-1.05379	0.598095	null	null
LmjF.01.0340	hypothetical protein conserved	-1.06928	0.668499	null	null
LmjF.01.0350	hypothetical protein conserved	-1.42073	0.00308659	null	null
LmjF.01.0360	hypothetical protein conserved	-1.24745	0.0369357	null	null
LmjF.01.0370	hypothetical protein conserved	-1.06979	0.478209	null	null
LmjF.01.0380	hypothetical protein conserved	1.01764	0.884786	null	null
LmjF.01.0390	hypothetical protein conserved	1.00235	0.986279	null	null
LmjF.01.0400	hypothetical protein conserved	1.27421	0.159727	null	null
LmjF.01.0410	ribosomal protein S7 putative	1.00107	0.991927	structural constituent of ribosome	translation
LmjF.01.0420	ribosomal protein S7 putative	-1.00173	0.986785	structural constituent of ribosome	translation
LmjF.01.0430	hypothetical protein conserved	1.14061	0.336559	protein binding zinc ion binding	null
LmjF.01.0440	hypothetical protein unknown function	1.01916	0.891721	null	null
LmjF.01.0450	nicotinamidase putative (PNC1)	-1.02006	0.905101	catalytic activity	metabolic process
LmjF.01.0460	hypothetical protein conserved	1.37583	0.00819899	null	null
LmjF.01.0470	fatty acyl CoA syntetase 1 putative	1.05585	0.676817	catalytic activity	metabolic process
LmjF.01.0480	beta eliminating lyaseputative	1.12336	0.157698	lyase activity	cellular amino acid metabolic process
LmjF.01.0490	long-chain-fatty-acid-CoA ligase putative	-1.19298	0.0431128	catalytic activity	metabolic process
LmjF.01.0500	fatty acyl CoA synthetase 2 putative	1.3548	0.0247583	catalytic activity	metabolic process
LmjF.01.0510	fatty acyl CoA synthetase 2 putative	-1.08503	0.44808	null	null
LmjF.01.0520	long-chain-fatty-acid-CoA ligase putative	1.59286	0.000942219	catalytic activity	metabolic process
LmjF.01.0530	long-chain-fatty-acid-CoA ligase putative	-1.03329	0.823943	catalytic activity	metabolic process
LmjF.01.0540	hypothetical protein conserved	1.50478	0.0196384	null	null
LmjF.01.0550	hypothetical protein conserved	-1.13831	0.42388	null	null
LmjF.01.0560	hypothetical protein conserved	1.38843	0.0263303	null	null
LmjF.01.0570	tricarboxylate carrier putative	-1.16482	0.358723	cation transmembrane transporter activity	cation transport transmembrane transport
LmjF.01.0580	hypothetical protein conserved	-1.06463	0.581492	null	null
LmjF.01.0590	KREL1	-1.0653	0.633804	ATP binding RNA ligase (ATP) activity ligase activity	null
LmjF.01.0600	hypothetical protein conserved	1.33389	0.0218363	Rab GTPase activator activity	regulation of Rab GTPase activity
LmjF.01.0610	DNA-damage inducible protein DDI1-like protein	1.24056	0.0263633	aspartic-type endopeptidase activity	proteolysis
LmjF.01.0620	hypothetical protein conserved	1.21323	0.0859621	null	null
LmjF.01.0630	hypothetical protein unknown function	1.10065	0.359188	null	null
LmjF.01.0640	HSP70-like protein	-1.12991	0.461777	null	null
LmjF.01.0650	mitochondrial processing peptide beta subunit putative	1.13987	0.393945	catalytic activity metal ion binding metalloendopeptidase activity zinc ion binding	proteolysis
LmjF.01.0660	hypothetical protein conserved	1.03712	0.781265	null	null
LmjF.01.0670	hypothetical protein conserved	1.45301	0.0115703	null	null
LmjF.01.0680	hypothetical protein unknown function	1.13989	0.128751	null	null
LmjF.01.0690	hypothetical protein unknown function	1.7148	0.000420078	null	null
LmjF.01.0700	hypothetical protein unknown function	-1.19101	0.0466596	null	null
LmjF.01.0710	ubiquitin activating enzyme putative	-1.03376	0.840884	ATP binding catalytic activity small protein activating enzyme activity	cellular protein modification process
LmjF.01.0720	hypothetical protein conserved	1.39364	0.00509641	null	null
LmjF.01.0730	hypothetical protein conserved	1.01879	0.923982	protein binding	null
LmjF.01.0740	hypothetical protein conserved	-1.01235	0.924648	null	null
LmjF.01.0750	protein kinase putative	1.38112	0.00636167	ATP binding protein kinase activity	protein phosphorylation
LmjF.01.0760	hypothetical protein conserved	1.26725	0.0324577	null	null
LmjF.01.0770	eukaryotic initiation factor 4a putative	-1.3411	0.00672358	ATP binding ATP-dependent helicase activity helicase activity nucleic acid binding	null
LmjF.01.0780	eukaryotic initiation factor 4a putative	-1.34784	0.00583508	ATP binding ATP-dependent helicase activity helicase activity nucleic acid binding	null
LmjF.01.0790	hypothetical protein conserved	1.00152	0.991927	null	null
LmjF.01.0800	hypothetical protein conserved	1.11375	0.401139	zinc ion binding	null
LmjF.01.0810	calcium/potassium channel (CAKC) putative	1.23705	0.0317645	calcium-activated potassium channel activity	potassium ion transport
LmjF.01.0820	potassium channel subunit-like protein	-1.18534	0.423737	null	null
LmjF.01.0830	metallo-peptidase Clan MA(E) Family M3	-1.54577	0.0262557	metalloendopeptidase activity	proteolysis
LmjF.02.0010	phosphoglycan beta 13 galactosyltransferase 3 (SCG3)	1.18099	0.0752336	galactosyltransferase activity	protein glycosylation
LmjF.02.0020	histone H4	-2.31812	0.000210704	DNA binding protein heterodimerization activity	nucleosome assembly
LmjF.02.0030	tagatose-6-phosphate kinase-like protein	1.17419	0.196232	null	null
LmjF.02.0040	metallo-peptidase Clan MG Family M24	-1.06084	0.49848	hydrolase activity	cellular process
LmjF.02.0050	cytochrome b-domain protein putative	1.15162	0.234728	heme binding	null
LmjF.02.0060	hypothetical protein conserved	-1.00614	0.958496	null	null
LmjF.02.0070	hypothetical protein conserved	1.06328	0.507285	null	null
LmjF.02.0080	hypothetical protein conserved	1.10256	0.295748	null	null
LmjF.02.0085	hypothetical protein conserved	1.05699	0.561545	null	null
LmjF.02.0090	hypothetical protein conserved	1.0311	0.817859	null	null
LmjF.02.0100	hypothetical protein conserved (pseudogene)	-1.50717	0.050043	nucleic acid binding zinc ion binding	null
LmjF.02.0100	hypothetical protein conserved (pseudogene)	-1.42766	0.0346739	nucleic acid binding zinc ion binding	null
LmjF.02.0100	hypothetical protein conserved (pseudogene)	-1.3468	0.0829876	nucleic acid binding zinc ion binding	null
LmjF.02.0110	exportin T (tRNA exportin)-like protein	-1.15695	0.218936	binding	null
LmjF.02.0120	phosphatidylinositol kinase related protein putative	-1.06571	0.601502	protein binding	null
LmjF.02.0130	hypothetical protein conserved	-1.41726	0.00242912	nucleic acid binding zinc ion binding	null
LmjF.02.0140	hypothetical protein conserved	1.19157	0.0790607	protein binding zinc ion binding	null
LmjF.02.0150	hypothetical protein conserved	1.39406	0.00572534	null	null
LmjF.02.0155	hypothetical protein	1.0083	0.950557	null	null
LmjF.02.0160	phosphoglycan beta 13 galactosyltransferase (SCGR6)	1.44998	0.00719533	null	null
LmjF.02.0170	phosphoglycan beta 13 galactosyltransferase (SCGR5)	1.25169	0.0268532	null	null
LmjF.02.0180	phosphoglycan beta 12 arabinosyltransferase (SCA2)	1.30056	0.0158042	null	null
LmjF.02.0190	phosphoglycan beta 13 galactosyltransferase (SCGR4)	1.42407	0.00100551	null	null
LmjF.02.0200	phosphoglycan beta 13 galactosyltransferase (SCGR3)	1.23154	0.0294331	null	null
LmjF.02.0210	phosphoglycan beta 13 galactosyltransferase (SCGR2)	1.06418	0.601227	null	null
LmjF.02.0220	phosphoglycan beta 12 arabinosyltransferase (SCA1)	1.26475	0.0196601	null	null
LmjF.02.0230	phosphoglycan beta 13 galactosyltransferase (SCGR1)	1.44965	0.00111716	null	null
LmjF.02.0240	hypothetical protein conserved	1.10245	0.282265	null	null
LmjF.02.0250	hypothetical protein conserved	1.07154	0.685232	null	null
LmjF.02.0260	small GTP binding protein rab6-like protein	1.05701	0.514639	GTP binding GTPase activity	GTP catabolic process intracellular protein transport nucleocytoplasmic transport protein transport signal transduction small GTPase mediated signal transduction
LmjF.02.0270	hypothetical protein conserved	-1.2016	0.0413821	null	null
LmjF.02.0280	hypothetical protein conserved	1.20625	0.0844716	null	null
LmjF.02.0290	protein kinase putative	1.03917	0.705746	ATP binding protein kinase activity protein tyrosine kinase activity	protein phosphorylation
LmjF.02.0300	ATP-binding cassette subfamily A member 1 putative (ABCA1)	1.42314	0.0324157	ATP binding ATPase activity nucleoside-triphosphatase activity nucleotide binding	null
LmjF.02.0310	hypothetical protein conserved	1.27818	0.0306721	null	null
LmjF.02.0320	ribosomal RNA processing protein putative	-1.28508	0.112585	null	null
LmjF.02.0330	glycosyl transferase putative	1.07627	0.613746	fucosyltransferase activity	protein glycosylation
LmjF.02.0340	hypothetical protein conserved	-1.00155	0.990221	null	transmembrane transport
LmjF.02.0350	hypothetical protein conserved	-1.05784	0.625046	null	null
LmjF.02.0360	casein kinase II alpha chain putative	-1.09727	0.250229	ATP binding protein kinase activity protein tyrosine kinase activity	protein phosphorylation
LmjF.02.0370	proteasome regulatory non-ATPase subunit 6 putative	-1.0754	0.580302	protein binding	null
LmjF.02.0380	FtsJ-like methyltransferase putative	-1.06782	0.55692	methyltransferase activity	methylation
LmjF.02.0390	ubiquitin-conjugating enzyme e2 putative	-1.07606	0.426544	acid-amino acid ligase activity	null
LmjF.02.0400	hypothetical protein unknown function	-1.15312	0.210313	null	null
LmjF.02.0410	RNA-editing complex protein MP81 putative	1.10496	0.362919	zinc ion binding	null
LmjF.02.0420	hypothetical protein conserved	-1.0226	0.890846	null	null
LmjF.02.0430	serine peptidase Clan S- family S54 putative	-1.17792	0.143278	null	null
LmjF.02.0440	amino acid permease putative (AAT18)	-1.50228	0.0164665	null	null
LmjF.02.0440	amino acid permease putative (AAT18)	-1.36115	0.0540776	null	null
LmjF.02.0450	voltage-dependent anion-selective channel putative	-1.35604	0.0355989	null	null
LmjF.02.0460	voltage-dependent anion-selective channel putative	3.03018	0.000205969	null	null
LmjF.02.0470	hypothetical protein unknown function	1.34977	0.0248314	null	null
LmjF.02.0480	hypothetical protein conserved	-1.02229	0.880181	null	null
LmjF.02.0490	hypothetical protein conserved	1.61349	0.00444441	null	null
LmjF.02.0500	glycerate kinase putative	1.437	0.0236736	glycerate kinase activity	organic acid phosphorylation
LmjF.02.0510	hypothetical protein conserved	1.80109	0.000749934	null	null
LmjF.02.0520	hypothetical protein conserved	1.40264	0.0332517	null	null
LmjF.02.0530	hypothetical protein conserved	1.59829	0.00390624	null	null
LmjF.02.0540	hypothetical protein conserved	1.20177	0.0419748	null	null
LmjF.02.0550	hypothetical protein unknown function	-1.17628	0.0793785	null	null
LmjF.02.0560	hypothetical protein unknown function	-1.27449	0.0495764	null	null
LmjF.02.0570	protein kinase putative	-1.04587	0.828544	ATP binding protein kinase activity protein tyrosine kinase activity	protein phosphorylation
LmjF.02.0580	hypothetical protein conserved	1.18828	0.0876172	null	null
LmjF.02.0590	hypothetical protein conserved	1.07638	0.394863	protein binding	null
LmjF.02.0600	ARP2/3 complex subunit putative	1.00017	0.999485	null	actin filament polymerization
LmjF.02.0610	hypothetical protein conserved	-1.90264	0.000234518	null	null
LmjF.02.0620	hypothetical protein conserved	-1.36382	0.0101937	protein binding	null
LmjF.02.0630	gamma-glutamyl phosphate reductase-like protein	1.17999	0.245274	oxidoreductase activity	metabolic process oxidation-reduction process
LmjF.02.0640	hypothetical protein unknown function	1.06058	0.656834	null	null
LmjF.02.0650	hypothetical protein conserved	-1.03299	0.746529	null	null
LmjF.02.0660	hypothetical protein conserved	1.03491	0.822146	null	null
LmjF.02.0670	mitochondrial carrier protein putative	-1.40263	0.00888075	null	null
LmjF.02.0680	hypothetical protein conserved	-1.10044	0.401306	null	null
LmjF.02.0690	hypothetical protein conserved	-1.04577	0.673678	null	null
LmjF.02.0700	hypothetical protein conserved	1.05191	0.663855	null	null
LmjF.02.0710	ATP-dependent Clp protease subunit heat shock protein 78 (HSP78) putative	1.02474	0.815171	ATP binding nucleoside-triphosphatase activity nucleotide binding	null
LmjF.02.0720	hypothetical protein unknown function	-1.11158	0.538482	null	null
LmjF.02.0730	dehydrogenase/oxidoreductase-like protein	-1.10845	0.458517	null	null
LmjF.02.0740	dipeptylcarboxypeptidase putative (DCP)	-1.5825	0.0161514	metalloendopeptidase activity	proteolysis
LmjF.03.0010	hypothetical protein	1.26669	0.169036	protein binding zinc ion binding	null
LmjF.03.0020	hypothetical protein conserved	-1.14485	0.317564	null	null
LmjF.03.0030	D-3-phosphoglycerate dehydrogenase-like protein	-1.10731	0.41082	NAD binding cofactor binding	metabolic process oxidation-reduction process
LmjF.03.0040	2-aminoethylphosphonate:pyruvateaminotransferas e-like protein	-1.02844	0.856246	null	metabolic process
LmjF.03.0060	hypothetical protein conserved	-1.13692	0.268622	transferase activity	null
LmjF.03.0070	hypothetical protein conserved	-1.12146	0.125472	null	null
LmjF.03.0080	glycerol-3-phosphate acyl transferase (GAT)	1.33748	0.0232194	null	metabolic process
LmjF.03.0090	DNA primase large subunit putative	-1.53412	0.000210704	DNA primase activity nucleotidyltransferase activity	null
LmjF.03.0100	cytochrome c oxidase assembly protein putative	1.12059	0.268658	copper ion binding	null
LmjF.03.0110	hypothetical protein conserved	-1.24964	0.0218117	protein binding	null
LmjF.03.0120	hypothetical protein conserved	-1.19777	0.0964933	protein binding	null
LmjF.03.0130	acetyltransferase putative	-1.25853	0.0129669	N-acetyltransferase activity	null
LmjF.03.0140	hypothetical protein conserved	-1.19812	0.0788466	null	null
LmjF.03.0150	hypothetical protein conserved	-1.29205	0.0195334	null	null
LmjF.03.0160	ATP-binding cassette protein subfamily F member 1 putative (ABCF1)	-1.23105	0.0137565	ATP binding ATPase activity nucleoside-triphosphatase activity nucleotide binding	null
LmjF.03.0170	hypothetical protein	-1.21331	0.096512	null	null
LmjF.03.0180	hypothetical protein conserved	-1.31473	0.0197864	null	null
LmjF.03.0190	U2 splicing auxiliary factor putative	-1.18499	0.0787307	nucleic acid binding zinc ion binding	null
LmjF.03.0200	delta-1-pyrroline-5-carboxylate dehydrogenase putative	-1.69444	0.00225323	1-pyrroline-5-carboxylate dehydrogenase activity oxidoreductase activity	metabolic process oxidation-reduction process proline biosynthetic process
LmjF.03.0210	protein kinase putative	-1.30284	0.00251885	ATP binding protein kinase activity protein tyrosine kinase activity	protein phosphorylation
LmjF.03.0220	hypothetical protein conserved	-1.16979	0.0628781	null	null
LmjF.03.0230	long chain fatty Acyl CoA synthetase putative	-1.0343	0.800346	catalytic activity	metabolic process
LmjF.03.0240	hypothetical protein conserved	1.10559	0.333868	null	null
LmjF.03.0250	ribosomal protein L38 putative	-1.07421	0.331336	structural constituent of ribosome	translation
LmjF.03.0260	hypothetical protein conserved	1.10092	0.505359	null	null
LmjF.03.0270	hypothetical protein	1.01956	0.84801	lipid binding metal ion binding	lipid transport lipoprotein metabolic process
LmjF.03.0280	hypothetical protein	1.25251	0.00894923	null	null
LmjF.03.0290	hypothetical protein unknown function (pseudogene)	-1.00315	0.982126	heme binding	null
LmjF.03.0290	hypothetical protein unknown function (pseudogene)	1.03913	0.77161	heme binding	null
LmjF.03.0290	hypothetical protein unknown function (pseudogene)	1.08685	0.458851	heme binding	null
LmjF.03.0310	hypothetical protein	1.34035	0.043819	null	null
LmjF.03.0320	hypothetical protein conserved	1.01668	0.887274	null	null
LmjF.03.0330	hypothetical protein conserved	1.04157	0.752249	null	null
LmjF.03.0340	hypothetical protein conserved	1.0056	0.968393	null	null
LmjF.03.0350	protein kinase putative	1.29994	0.00731014	ATP binding protein kinase activity protein tyrosine kinase activity	protein phosphorylation
LmjF.03.0360	hypothetical protein	1.07422	0.675968	null	null
LmjF.03.0370	hypothetical protein conserved	1.24671	0.0585327	null	null
LmjF.03.0380	hypothetical protein conserved	1.59029	0.000416056	null	null
LmjF.03.0390	hypothetical protein conserved	1.36268	0.00182663	null	null
LmjF.03.0400	hypothetical protein conserved	1.72197	0.000210704	null	null
LmjF.03.0410	MFS transporter putative	-1.0505	0.707347	null	transmembrane transport
LmjF.03.0420	PTP1-interacting protein 39 kDa putative	1.11048	0.314736	null	null
LmjF.03.0430	60S acidic ribosomal protein P2 putative	-1.02317	0.884597	structural constituent of ribosome	translational elongation
LmjF.03.0440	60S acidic ribosomal protein P2 putative	1.13199	0.556159	structural constituent of ribosome	translational elongation
LmjF.03.0450	TLD domain protein conserved	1.50259	0.00352764	null	null
LmjF.03.0460	hypothetical protein	1.37726	0.0375948	null	null
LmjF.03.0470	hypothetical protein conserved	-1.02497	0.820872	null	null
LmjF.03.0480	hypothetical protein conserved	1.14659	0.268414	protein binding zinc ion binding	null
LmjF.03.0490	hypothetical protein conserved	1.10068	0.267249	null	null
LmjF.03.0500	phosphate-Repressible Phosphate Permease-like protein	1.76486	0.00134743	inorganic phosphate transmembrane transporter activity	phosphate ion transport
LmjF.03.0510	hypothetical protein conserved	1.36111	0.00854921	null	null
LmjF.03.0520	hypothetical protein conserved	1.02415	0.817257	nucleic acid binding	null
LmjF.03.0530	hypothetical protein conserved	1.07559	0.610226	RNA binding pseudouridine synthase activity	RNA modification pseudouridine synthesis
LmjF.03.0540	26S protease regulatory subunit putative	-1.07584	0.449068	ATP binding hydrolase activity nucleoside-triphosphatase activity nucleotide binding	protein catabolic process
LmjF.03.0550	hypothetical protein conserved	1.13585	0.149373	null	null
LmjF.03.0560	hypothetical protein	2.00623	0.00013609	null	null
LmjF.03.0570	quinone oxidoreductase putative	1.22809	0.0729076	oxidoreductase activity zinc ion binding	oxidation-reduction process
LmjF.03.0580	hypothetical protein conserved	-1.20803	0.0386093	null	null
LmjF.03.0590	DNA repair helicase putative	-1.03529	0.732321	ATP binding ATP-dependent DNA helicase activity ATP-dependent helicase activity DNA binding nucleic acid binding	nucleobase-containing compound metabolic process
LmjF.03.0600	arginine N-methyltransferase putative	-1.24698	0.0970673	null	null
LmjF.03.0610	kinase-like protein	-1.03764	0.674728	null	null
LmjF.03.0620	MP99 putative	-1.12923	0.293339	null	null
LmjF.03.0630	hypothetical protein conserved	1.07444	0.473506	null	null
LmjF.03.0640	hypothetical protein conserved	-1.08919	0.395355	null	null
LmjF.03.0650	hypothetical protein	-1.23793	0.0348591	null	null
LmjF.03.0660	hypothetical protein conserved	1.04628	0.591225	null	null
LmjF.03.0670	hypothetical protein conserved	-1.03481	0.836265	null	null
LmjF.03.0680	hypothetical protein	-1.74949	0.016945	uroporphyrinogen-III synthase activity	tetrapyrrole biosynthetic process
LmjF.03.0690	hypothetical protein conserved	-1.32035	0.0691891	ATP binding ATP-dependent helicase activity helicase activity nucleic acid binding	null
LmjF.03.0700	hypothetical protein conserved	1.26219	0.0908452	null	null
LmjF.03.0710	hypothetical protein conserved	1.03073	0.777103	null	null
LmjF.03.0720	hypothetical protein conserved	1.15113	0.270904	null	null
LmjF.03.0730	hypothetical protein conserved	1.14808	0.150389	null	null
LmjF.03.0740	cytochrome c oxidase copper chaperone putative	-1.31915	0.0108956	copper chaperone activity copper ion binding	copper ion transport
LmjF.03.0750	hypothetical protein conserved	1.07944	0.523503	null	null
LmjF.03.0760	hypothetical protein conserved	-1.08173	0.361396	null	null
LmjF.03.0770	hypothetical protein conserved	-1.11684	0.223662	null	null
LmjF.03.0780	serine/threonine-protein kinase putative	1.20875	0.0721789	ATP binding protein kinase activity protein tyrosine kinase activity	protein phosphorylation
LmjF.03.0790	hypothetical protein conserved	1.2879	0.101174	null	null
LmjF.03.0800	6-phosphofructo-2-kinase/fructose-26-biphosphatase putative	1.35347	0.00435926	6-phosphofructo-2-kinase activity ATP binding protein binding	fructose metabolic process
LmjF.03.0810	hypothetical protein	-1.29744	0.0776871	null	null
LmjF.03.0820	hypothetical protein conserved	1.11838	0.519173	null	null
LmjF.03.0830	hypothetical protein conserved	1.0591	0.6056	null	null
LmjF.03.0840	hypothetical protein conserved	-1.03579	0.854045	null	null
LmjF.03.0850	hypothetical protein conserved	1.087	0.533776	null	null
LmjF.03.0860	hypothetical protein conserved	1.08823	0.517534	null	null
LmjF.03.0870	hypothetical protein conserved	-1.2095	0.256853	protein binding	null
LmjF.03.0880	hypothetical protein conserved	1.0821	0.612528	null	null
LmjF.03.0890	hypothetical protein conserved	-1.11153	0.434767	protein binding	null
LmjF.03.0900	peter pan protein putative	-1.16493	0.111496	null	null
LmjF.03.0910	inorganic pyrophosphatase putative	-1.2415	0.0124654	inorganic diphosphatase activity magnesium ion binding	phosphate-containing compound metabolic process
LmjF.03.0920	hypothetical protein conserved	-1.07308	0.477935	null	vesicle-mediated transport
LmjF.03.0930	hypothetical protein	-1.12706	0.421604	null	null
LmjF.03.0940	hypothetical protein conserved	-1.14789	0.197647	null	null
LmjF.03.0950	hypothetical protein conserved	1.01631	0.867602	copper ion binding oxidoreductase activity	oxidation-reduction process
LmjF.03.0960	hypothetical protein conserved	-1.54153	0.000465364	null	null
LmjF.03.0970	hypothetical protein conserved	-1.17258	0.0787036	null	null
LmjF.03.0980	eukaryotic initiation factor 2a putative	-1.91333	0.000358687	RNA binding translation initiation factor activity	null
LmjF.04.0010	calcium-translocating P-type ATPase	-1.38023	0.00112368	ATP binding calcium-transporting ATPase activity catalytic activity metal ion binding nucleotide binding	ATP biosynthetic process calcium ion transport cation transport metabolic process
LmjF.04.0020	pteridine transporter (truncated) putative	1.23421	0.238787	null	null
LmjF.04.0030	cAMP-specific phosphodiesterase putative	1.00394	0.976505	null	signal transduction
LmjF.04.0035	unspecified product	-1.08505	0.506263	null	null
LmjF.04.0040	hypothetical protein	-1.00097	0.995983	null	null
LmjF.04.0045	hypothetical protein conserved	-1.3792	0.00788603	null	null
LmjF.04.0050	hypothetical protein conserved	1.10419	0.223816	null	null
LmjF.04.0060	DNA topoisomerase type IB small subunit	-1.24811	0.0133496	DNA binding	null
LmjF.04.0070	hypothetical protein conserved	-1.26636	0.0174819	null	null
LmjF.04.0080	hypothetical protein conserved	-1.29437	0.0822906	null	null
LmjF.04.0090	hypothetical protein conserved	-1.00973	0.925016	null	null
LmjF.04.0100	hypothetical protein conserved	1.17793	0.322709	null	null
LmjF.04.0110	hypothetical protein conserved	-1.23983	0.0203106	null	null
LmjF.04.0120	exosome complex exonuclease RRP40 putative	-1.03197	0.849335	null	null
LmjF.04.0123	hypothetical protein conserved	-1.01105	0.918676	null	null
LmjF.04.0127	hypothetical protein conserved	-1.14492	0.0970673	null	null
LmjF.04.0130	hypothetical protein conserved in leishmania	1.32166	0.00572534	null	null
LmjF.04.0140	hypothetical protein conserved in leishmania	1.41668	0.00292446	null	null
LmjF.04.0150	hypothetical protein conserved in leishmania	1.32297	0.00587599	null	null
LmjF.04.0160	hypothetical protein conserved in leishmania	1.07291	0.677476	null	null
LmjF.04.0170	hypothetical protein conserved in leishmania	1.01978	0.918826	null	null
LmjF.04.0180	surface antigen-like protein	1.25665	0.0276197	protein binding	null
LmjF.04.0190	surface antigen-like protein	1.26942	0.0219403	protein binding	null
LmjF.04.0200	surface antigen-like protein	1.32661	0.00455792	null	null
LmjF.04.0210	surface antigen-like protein	1.26919	0.114956	protein binding	null
LmjF.04.0220	hypothetical protein	1.19827	0.0937575	null	null
LmjF.04.0230	hypothetical protein conserved	1.38466	0.000674508	null	null
LmjF.04.0240	hypothetical protein conserved	1.31469	0.00916767	null	null
LmjF.04.0250	RNA pseudouridylate synthase-like protein	1.14025	0.226577	RNA binding pseudouridine synthase activity	RNA modification pseudouridine synthesis
LmjF.04.0260	hypothetical protein conserved	-1.02811	0.776585	null	null
LmjF.04.0270	hypothetical protein conserved	-1.22677	0.0399905	structural constituent of ribosome	translation
LmjF.04.0280	adenosine monophosphate deaminase putative	1.18221	0.113126	deaminase activity	purine ribonucleoside monophosphate biosynthetic process
LmjF.04.0290	hypothetical protein conserved	1.02298	0.792331	oxidoreductase activity	oxidation-reduction process
LmjF.04.0300	hypothetical protein conserved	-1.07209	0.388945	null	null
LmjF.04.0310	beta-fructofuranosidase putative	-1.04197	0.89522	null	carbohydrate metabolic process
LmjF.04.0320	beta-fructofuranosidase putative	-1.00859	0.976216	null	carbohydrate metabolic process
LmjF.04.0330	mitochondrial exoribonuclease DSS-1 putative	1.4556	0.00596783	RNA binding ribonuclease activity	null
LmjF.04.0340	ADP-ribosylation factor putative	1.01294	0.910968	GTP binding	intracellular protein transport small GTPase mediated signal transduction
LmjF.04.0350	hypothetical protein conserved	2.52475	0.000210704	null	null
LmjF.04.0370	hypothetical protein conserved	-1.07337	0.527601	null	null
LmjF.04.0380	hypothetical protein conserved	-1.30039	0.0233159	null	null
LmjF.04.0390	hypothetical protein	1.5287	0.024829	null	null
LmjF.04.0400	anaphase promoting complex subunit 10-like protein	1.00582	0.95387	null	null
LmjF.04.0410	hypothetical protein conserved	1.27978	0.0102964	null	null
LmjF.04.0420	hypothetical protein conserved	1.04181	0.65481	protein binding	null
LmjF.04.0430	hypothetical protein conserved	-1.17412	0.243903	carbohydrate binding	null
LmjF.04.0440	serine/threonine protein kinase-like protein	1.26861	0.0598519	ATP binding protein kinase activity protein tyrosine kinase activity	protein phosphorylation
LmjF.04.0450	cysteine peptidase Clan CA family C2 putative	1.26937	0.0198528	calcium-dependent cysteine-type endopeptidase activity	proteolysis
LmjF.04.0460	adenylosuccinate lyase putative (ASL)	-1.17068	0.0995788	catalytic activity	IMP biosynthetic process purine ribonucleotide biosynthetic process
LmjF.04.0465	hypothetical protein	1.11386	0.180898	null	null
LmjF.04.0470	60S ribosomal protein L11 (L5 L16)	1.08724	0.381202	structural constituent of ribosome	translation
LmjF.04.0480	ADP-ribosylation factor putative	1.23594	0.0725374	GTP binding	intracellular protein transport protein transport small GTPase mediated signal transduction
LmjF.04.0490	hypothetical protein conserved	1.26046	0.024085	null	null
LmjF.04.0500	hypothetical protein conserved	1.13002	0.31458	nucleotidyltransferase activity	null
LmjF.04.0510	hypothetical protein	1.39935	0.00139877	null	null
LmjF.04.0520	palmitoyl acyltransferase 1 putative	1.03152	0.775921	protein binding zinc ion binding	null
LmjF.04.0530	hypothetical protein conserved	1.08281	0.536198	null	null
LmjF.04.0540	hypothetical protein conserved	1.02227	0.790914	protein binding zinc ion binding	null
LmjF.04.0550	hypothetical protein conserved	-1.02562	0.860279	identical protein binding protein binding	null
LmjF.04.0560	tyrosine phosphatase putative	1.03173	0.726229	phosphatase activity	dephosphorylation
LmjF.04.0570	hypothetical protein conserved	1.16463	0.174556	acetyl-CoA:L-glutamate N-acetyltransferase activity glutamate N-acetyltransferase activity	arginine biosynthetic process
LmjF.04.0580	spermidine synthase	-1.31186	0.00501107	catalytic activity	null
LmjF.04.0590	hypothetical protein	-1.44333	0.00243051	null	null
LmjF.04.0600	hypothetical protein	1.27359	0.033675	protein binding	null
LmjF.04.0610	hypothetical protein conserved	-1.15381	0.267549	null	null
LmjF.04.0620	hypothetical protein	-1.12238	0.306983	null	null
LmjF.04.0625	hypothetical protein	-1.25754	0.0246538	null	null
LmjF.04.0630	hypothetical protein conserved	1.01928	0.865224	null	null
LmjF.04.0640	hypothetical protein	1.01954	0.869698	protein binding zinc ion binding	null
LmjF.04.0650	serine-threonine protein kinase-like protein	-1.07407	0.465909	ATP binding protein binding protein kinase activity protein tyrosine kinase activity	protein phosphorylation
LmjF.04.0660	hypothetical protein conserved	1.20062	0.0774372	null	null
LmjF.04.0670	hypothetical protein conserved	-1.13706	0.120734	null	null
LmjF.04.0680	ubiquitin-conjugating enzyme e2 putative	1.03383	0.682795	acid-amino acid ligase activity	null
LmjF.04.0690	hypothetical protein	1.10239	0.327062	null	null
LmjF.04.0700	hypothetical protein conserved	1.29325	0.072275	null	null
LmjF.04.0710	hypothetical protein conserved	-1.37376	0.0116045	protein binding	pathogenesis regulation of protein secretion
LmjF.04.0720	hypothetical protein	1.35523	0.0225924	null	null
LmjF.04.0730	hypothetical protein conserved	-1.10602	0.281717	null	null
LmjF.04.0740	hypothetical protein conserved	1.31748	0.0361459	null	null
LmjF.04.0750	60S ribosomal protein L10 putative	1.09807	0.240403	structural constituent of ribosome	translation
LmjF.04.0760	nascent polypeptide associated complex subunit- like protein copy 2	1.0833	0.306404	null	null
LmjF.04.0770	nascent polypeptide associated complex subunit- like protein copy 1	-1.08822	0.440292	null	null
LmjF.04.0780	heat shock protein putative	1.04875	0.564771	heat shock protein binding	null
LmjF.04.0790	hypothetical protein conserved	-1.04617	0.636969	null	null
LmjF.04.0800	hypothetical protein conserved	1.0403	0.651818	null	null
LmjF.04.0810	hypothetical protein conserved	1.02121	0.870568	null	ribosome biogenesis
LmjF.04.0820	peptide deformylase putative (EMBL:AY353252) (metalloprotease-like protein)	-1.06306	0.510315	null	null
LmjF.04.0830	hypothetical protein conserved	1.12254	0.16691	null	null
LmjF.04.0840	tyrosine phospatase-like protein	1.05922	0.613385	null	null
LmjF.04.0850	serine peptidase Clan S- family S54 putative	-1.29847	0.038917	serine-type endopeptidase activity	null
LmjF.04.0860	hypothetical protein conserved	-1.05561	0.552784	null	null
LmjF.04.0870	hypothetical protein	1.2723	0.104441	null	null
LmjF.04.0880	hypothetical protein	-1.14139	0.136702	null	null
LmjF.04.0890	hypothetical protein conserved	1.18254	0.0651243	protein binding	null
LmjF.04.0900	hypothetical protein	1.03887	0.772838	null	null
LmjF.04.0910	hypothetical protein conserved	1.12837	0.18297	null	null
LmjF.04.0920	hypothetical protein	1.29481	0.022735	null	null
LmjF.04.0930	hypothetical protein conserved	-1.13313	0.150989	null	null
LmjF.04.0940	chaperone protein DNAj putative	1.04074	0.753684	heat shock protein binding unfolded protein binding	protein folding
LmjF.04.0950	60S ribosomal protein L10 putative	1.02396	0.784058	structural constituent of ribosome	translation
LmjF.04.0960	adenylate kinase putative	-1.24765	0.0270722	ATP binding nucleobase-containing compound kinase activity	nucleobase-containing compound metabolic process
LmjF.04.0970	hypothetical protein conserved	1.15562	0.196813	null	null
LmjF.04.0975	hypothetical protein	1.09249	0.451469	null	null
LmjF.04.0980	hypothetical protein conserved	1.12757	0.197095	null	null
LmjF.04.0990	hypothetical protein conserved	-1.20402	0.043609	null	null
LmjF.04.1000	chloride channel protein putative	-1.04125	0.744976	ion channel activity protein binding voltage-gated chloride channel activity	chloride transport transmembrane transport
LmjF.04.1010	hypothetical protein conserved	-1.19463	0.0320927	null	null
LmjF.04.1020	hypothetical protein conserved	-1.08789	0.475567	null	null
LmjF.04.1030	hypothetical protein conserved	-1.16293	0.205545	null	null
LmjF.04.1040	acyltransferase-like protein copy 1	1.37996	0.00668705	null	metabolic process
LmjF.04.1050	acyltransferase-like protein copy 2	1.11322	0.367669	null	metabolic process
LmjF.04.1060	hypothetical protein	1.29796	0.0116037	null	null
LmjF.04.1070	hypothetical protein conserved	1.12507	0.268055	null	null
LmjF.04.1080	hypothetical protein conserved	1.02246	0.857062	null	null
LmjF.04.1090	hypothetical protein conserved	-1.11404	0.371279	null	null
LmjF.04.1100	hypothetical protein conserved	-1.08205	0.457188	null	null
LmjF.04.1110	proton motive ATPase putative	1.09213	0.411397	ATP binding catalytic activity metal ion binding nucleotide binding	cation transport metabolic process
LmjF.04.1120	hypothetical protein conserved	-1.31837	0.00911838	null	null
LmjF.04.1130	cytochrome c oxidase assembly factor putative	-1.09289	0.328091	copper ion binding	cellular copper ion homeostasis copper ion transport respiratory chain complex IV assembly
LmjF.04.1140	hypothetical protein	1.31516	0.0384871	null	null
LmjF.04.1150	hypothetical protein conserved	-1.05176	0.642373	null	null
LmjF.04.1160	unspecified product (FBP)	-1.1572	0.0560024	phosphoric ester hydrolase activity	carbohydrate metabolic process
LmjF.04.1165	hypothetical protein	-1.33813	0.00879143	null	null
LmjF.04.1165	hypothetical protein	-1.27099	0.0274901	null	null
LmjF.04.1170	RNA-binding protein putative	1.27463	0.151165	nucleic acid binding	null
LmjF.04.1180	hypothetical protein conserved	-1.06993	0.460695	null	null
LmjF.04.1190	tRNA nucleotidyltransferase putative	-1.25129	0.0304806	RNA binding nucleotidyltransferase activity	RNA processing
LmjF.04.1200	hypothetical protein conserved	-1.19384	0.0981865	null	null
LmjF.04.1210	casein kinase I putative	2.45613	0.000295751	ATP binding protein kinase activity protein tyrosine kinase activity	protein phosphorylation
LmjF.04.1220	hypothetical protein conserved	-1.18614	0.13116	null	null
LmjF.04.1230	actin (ACT)	-1.49341	0.000671324	null	null
LmjF.05.0010	hypothetical protein conserved	-1.3989	0.0549515	null	null
LmjF.05.0020	hypothetical protein conserved	-1.13448	0.277008	null	null
LmjF.05.0030	ras-like small GTPases putative	-1.33472	0.0065748	GTP binding	intracellular protein transport small GTPase mediated signal transduction
LmjF.05.0040	paraflagellar rod component par4 putative	-1.25364	0.0841371	null	null
LmjF.05.0050	hypothetical protein conserved	-1.44376	0.00117066	phosphorus-oxygen lyase activity	cyclic nucleotide biosynthetic process intracellular signal transduction
LmjF.05.0060	major vault protein putative	-1.16153	0.0721451	null	null
LmjF.05.0070	dynein light chain putative	-1.40511	0.00152007	null	microtubule-based process
LmjF.05.0080	hypothetical protein conserved	-1.04496	0.647974	null	null
LmjF.05.0090	NUDIX hydrolase dihydroneopterin triphosphate pyrophosphohydrolase/hydrolase putative	-1.30788	0.00716114	hydrolase activity	null
LmjF.05.0100	phosphoprotein phosphatase putative	1.13335	0.227138	hydrolase activity	null
LmjF.05.0110	hypothetical protein conserved	-1.08019	0.403829	null	null
LmjF.05.0120	hypothetical protein conserved	-1.24551	0.0736375	null	null
LmjF.05.0130	protein kinase putative	1.34625	0.00315311	ATP binding protein kinase activity protein tyrosine kinase activity	protein phosphorylation
LmjF.05.0140	nucleolar RNA helicase II putative	-1.15366	0.484452	ATP binding ATP-dependent helicase activity RNA binding helicase activity nucleic acid binding	null
LmjF.05.0150	hypothetical protein conserved	-1.08153	0.400828	protein binding	null
LmjF.05.0160	hypothetical protein unknown function	-1.18498	0.236125	null	null
LmjF.05.0170	hypothetical protein conserved	-1.05125	0.726794	null	null
LmjF.05.0180	dihydrolipoamide branched chain transacylase putative	1.10302	0.315573	null	metabolic process
LmjF.05.0190	hypothetical protein conserved	-1.3723	0.0198247	nucleic acid binding zinc ion binding	null
LmjF.05.0200	hypothetical protein conserved	-1.09676	0.498482	GTP binding	null
LmjF.05.0210	hypothetical protein conserved	1.23059	0.0702785	null	null
LmjF.05.0220	dual specificity phosphatase-like protein	1.34323	0.043119	phosphatase activity protein tyrosine/serine/threonine phosphatase activity	dephosphorylation protein dephosphorylation
LmjF.05.0230	hydrogenase putative	1.28405	0.0170309	null	null
LmjF.05.0240	viscerotropic leishmaniasis antigen putative	1.00391	0.971308	protein binding	null
LmjF.05.0250	hypothetical protein conserved	-1.3469	0.012838	null	null
LmjF.05.0260	hypothetical protein conserved	1.1495	0.180565	protein binding	null
LmjF.05.0270	hypothetical protein conserved	-1.15205	0.084066	null	null
LmjF.05.0280	protein tyrosine phosphatase putative	1.09381	0.278161	null	null
LmjF.05.0285	ARP2/3 complex 16kDa subunit putative	1.45444	0.0100157	null	regulation of actin filament polymerization
LmjF.05.0290	phosphate carrier protein mitochondrial precursor-like protein	-1.10206	0.311374	null	null
LmjF.05.0300	hypothetical protein conserved	1.19924	0.0418559	null	null
LmjF.05.0310	monothiol glutaredoxin putative	-1.05299	0.596777	electron carrier activity protein disulfide oxidoreductase activity	cell redox homeostasis
LmjF.05.0320	hypothetical protein unknown function	-1.43063	0.0329636	null	null
LmjF.05.0330	DNA replication licensing factor MCM8 putative	1.07036	0.536612	ATP binding DNA binding	DNA replication
LmjF.05.0340	hypothetical protein conserved	1.23798	0.0548817	null	null
LmjF.05.0350	trypanothione reductase (TRYR)	1.09221	0.336359	disulfide oxidoreductase activity flavin adenine dinucleotide binding oxidoreductase activity	cell redox homeostasis oxidation-reduction process
LmjF.05.0360	ATP-dependent RNA helicase putative	1.47096	0.00258328	ATP binding ATP-dependent helicase activity helicase activity nucleic acid binding	null
LmjF.05.0370	hypothetical protein conserved	1.10334	0.398575	null	null
LmjF.05.0380	microtubule-associated protein putative	1.7511	0.00854921	null	null
LmjF.05.0390	protein kinase putative	1.39787	0.000996681	ATP binding protein kinase activity protein tyrosine kinase activity	protein phosphorylation
LmjF.05.0400	structural maintenance of chromosome (SMC) putative	1.17412	0.11979	ATP binding protein binding	chromosome organization
LmjF.05.0410	hypothetical protein conserved	-1.10623	0.339898	protein binding	null
LmjF.05.0420	dynein-light chain-protein putative	-1.05102	0.698873	null	null
LmjF.05.0430	hypothetical protein conserved	-1.02243	0.864143	null	null
LmjF.05.0440	hypothetical protein conserved	1.03571	0.840574	null	null
LmjF.05.0450	hypothetical protein conserved	-1.69543	0.000677377	null	null
LmjF.05.0460	GTPase putative	-1.02155	0.851771	GTP binding	null
LmjF.05.0470	hypothetical protein unknown function	-1.19014	0.161461	null	null
LmjF.05.0480	monocarboxylate transporter-like protein	1.05066	0.896129	null	transmembrane transport
LmjF.05.0490	hypothetical protein conserved	-1.41118	0.00416091	null	null
LmjF.05.0500	ATPase alpha subunit	-1.2885	0.0126244	ATP binding	ATP hydrolysis coupled proton transport ATP synthesis coupled proton transport
LmjF.05.0510	ATPase alpha subunit	-1.30721	0.0079346	ATP binding	ATP hydrolysis coupled proton transport ATP synthesis coupled proton transport
LmjF.05.0520	nuclear receptor binding factor-like protein	-1.04752	0.741353	null	null
LmjF.05.0530	kinetoplast-associated protein-like protein	1.06951	0.56212	null	null
LmjF.05.0540	hypothetical protein conserved	-1.12126	0.181252	null	null
LmjF.05.0550	cdc2-related kinase putative	-1.55702	0.00050544	ATP binding protein kinase activity protein tyrosine kinase activity	protein phosphorylation
LmjF.05.0560	hypothetical protein conserved	1.21519	0.064421	null	null
LmjF.05.0570	hypothetical protein conserved	1.01068	0.916909	null	null
LmjF.05.0580	hypothetical protein conserved	-1.08977	0.211172	null	null
LmjF.05.0590	ATP-dependent RNA helicase putative	1.15439	0.216282	ATP binding ATP-dependent helicase activity helicase activity nucleic acid binding	null
LmjF.05.0600	hypothetical protein conserved	1.16497	0.0990399	null	null
LmjF.05.0610	hypothetical protein conserved	1.60279	0.00130297	RNA binding	RNA processing
LmjF.05.0620	hypothetical protein conserved	-1.34029	0.00726584	null	null
LmjF.05.0630	kinesin putative	-1.2952	0.0435467	ATP binding microtubule motor activity	microtubule-based movement
LmjF.05.0640	hypothetical protein conserved	1.2128	0.152199	protein binding	null
LmjF.05.0650	hypothetical protein conserved	1.31756	0.0186533	null	null
LmjF.05.0660	nitroreductase-like protein	-1.17563	0.227616	oxidoreductase activity	null
LmjF.05.0670	hypothetical protein conserved	1.1136	0.505429	null	null
LmjF.05.0680	sre-2/carboxylate carrier-like protein	-1.16387	0.14041	cation transmembrane transporter activity	cation transport transmembrane transport
LmjF.05.0690	hypothetical protein conserved	-1.13691	0.41085	null	null
LmjF.05.0700	hypothetical protein conserved	1.29667	0.0637018	null	null
LmjF.05.0710	CYC2-like cyclin putative	1.48551	0.00251777	protein kinase binding	regulation of cyclin-dependent protein kinase activity
LmjF.05.0720	phophatase-like protein	1.23802	0.0671004	protein tyrosine/serine/threonine phosphatase activity	protein dephosphorylation
LmjF.05.0730	hypothetical protein conserved	1.41922	0.00244711	null	null
LmjF.05.0740	hypothetical protein conserved	1.13465	0.128055	null	null
LmjF.05.0750	hypothetical protein conserved	1.10305	0.250557	FMN binding catalytic activity iron-sulfur cluster binding oxidoreductase activity	null
LmjF.05.0760	kinesin-like protein	1.37148	0.0105279	ATP binding microtubule motor activity	microtubule-based movement
LmjF.05.0770	hypothetical protein unknown function	1.26543	0.0555547	null	null
LmjF.05.0780	hypothetical protein conserved	1.0206	0.849335	null	null
LmjF.05.0790	hypothetical protein conserved	1.03018	0.834833	null	null
LmjF.05.0800	MYND zinc finger (ZnF) domain-like protein	-1.23856	0.0201477	zinc ion binding	null
LmjF.05.0810	hypothetical protein conserved	1.19474	0.115127	null	vesicle-mediated transport
LmjF.05.0820	hypothetical protein conserved	-1.00272	0.983572	null	null
LmjF.05.0830	methylthioadenosine phosphorylase putative	-1.51577	0.0156894	S-methyl-5-thioadenosine phosphorylase activity catalytic activity phosphorylase activity	nucleoside metabolic process
LmjF.05.0840	hypothetical protein unknown function	1.01105	0.931475	null	null
LmjF.05.0850	hypothetical protein conserved	1.25449	0.0391833	null	null
LmjF.05.0860	hypothetical protein conserved	-1.24252	0.0399905	null	null
LmjF.05.0870	hypothetical protein conserved	1.30635	0.0342621	null	null
LmjF.05.0880	hypothetical protein conserved	1.07571	0.397172	null	null
LmjF.05.0890	hypothetical protein conserved	1.19149	0.175875	nucleic acid binding	null
LmjF.05.0900	surface antigen-like protein	1.44667	0.00234817	null	null
LmjF.05.0910	hypothetical protein conserved	1.26018	0.0333047	null	null
LmjF.05.0920	paraflagellar rod protein putative	1.18743	0.0543636	calmodulin binding	null
LmjF.05.0930	ubiquitin-conjugating enzyme putative	1.52039	0.00189098	acid-amino acid ligase activity	null
LmjF.05.0940	hypothetical protein conserved	1.28373	0.00264812	null	null
LmjF.05.0950	glutaminyl cyclase putative	-1.15727	0.245825	peptidase activity	proteolysis
LmjF.05.0960	metallo-peptidase Clan M- Family M49	-1.67348	0.0039328	dipeptidyl-peptidase activity	proteolysis
LmjF.05.0970	3-mercaptopyruvate sulfurtransferase (MST)	-1.20191	0.0721536	null	null
LmjF.05.0980	NADH-ubiquinone oxidoreductase mitochondrial putative	1.10539	0.217623	FMN binding NAD binding	oxidation-reduction process
LmjF.05.0990	hypothetical protein conserved	-1.37555	0.0332787	null	null
LmjF.05.1000	hypothetical protein conserved	1.28394	0.00761034	null	null
LmjF.05.1010	methyltransferase-like protein	-1.02417	0.875738	null	null
LmjF.05.1020	hypothetical protein conserved	-1.04824	0.680014	null	null
LmjF.05.1030	hypothetical protein conserved	-1.14711	0.175875	null	null
LmjF.05.1040	stomatin-like protein	-1.50102	0.000706376	null	null
LmjF.05.1050	hypothetical protein unknown function	-1.69986	0.000671324	null	null
LmjF.05.1060	ATPase putative	-1.08729	0.430649	ATP binding	null
LmjF.05.1070	hypothetical protein conserved	-1.35632	0.00766463	null	null
LmjF.05.1080	hypothetical protein conserved	1.01912	0.857546	null	null
LmjF.05.1090	double-strand-break repair protein rad21 homolog putative	-1.49282	0.00906742	protein binding	null
LmjF.05.1100	hypothetical protein conserved	-1.17498	0.0585067	null	null
LmjF.05.1110	hypothetical protein conserved	1.03837	0.824336	nucleic acid binding	null
LmjF.05.1120	hypothetical protein unknown function	-1.00982	0.929893	null	null
LmjF.05.1130	hypothetical protein conserved	-2.20222	0.00865911	null	null
LmjF.05.1140	vacuolar ATPase subunit-like protein	-1.15259	0.139296	hydrogen ion transmembrane transporter activity	ATP hydrolysis coupled proton transport
LmjF.05.1160	hypothetical protein unknown function	-1.72678	0.00182663	protein binding	null
LmjF.05.1160	hypothetical protein unknown function	-1.46119	0.0149788	protein binding	null
LmjF.05.1170	fatty acid elongase putative	-1.41289	0.000726603	null	null
LmjF.05.1180	hypothetical protein conserved	1.0326	0.712181	null	null
LmjF.05.1190	hypothetical protein conserved	1.02385	0.838454	null	null
LmjF.05.1200	prefoldin subunit putative	-1.55887	0.000345704	unfolded protein binding	protein folding
LmjF.05.1210	protein phosphatase type 1 regulator-like protein	-1.23136	0.0311105	protein binding	null
LmjF.05.1215	surface antigen-like protein	1.71913	0.00203997	protein binding	null
LmjF.05.1220	adenylate cyclase regulatory protein-like protein	-1.13018	0.348536	null	null
LmjF.05.1230	GIPL galf transferase putative (LPG1G)	-1.17763	0.0969781	null	null
LmjF.06.0010	histone H4	1.18182	0.086489	DNA binding protein heterodimerization activity	nucleosome assembly
LmjF.06.0020	hypothetical protein conserved	2.0291	0.00133745	null	null
LmjF.06.0030	hypothetical protein conserved	1.50116	0.0011023	protein binding	null
LmjF.06.0040	hypothetical protein conserved	-1.06365	0.559953	null	null
LmjF.06.0050	pumilio/PUF RNA binding protein 5 putative (PUF5)	1.38494	0.00752002	RNA binding binding	null
LmjF.06.0060	hypothetical protein conserved	-1.09604	0.346387	null	null
LmjF.06.0070	hypothetical protein conserved	1.30862	0.00412292	null	null
LmjF.06.0080	ATP-binding cassette protein subfamily G member 1 putative (ABCG1)	1.55769	0.00122236	ATP binding ATPase activity nucleoside-triphosphatase activity nucleotide binding	null
LmjF.06.0090	ATP-binding cassette protein subfamily G member 2 putative (ABCG2)	1.25806	0.0158468	ATP binding ATPase activity nucleoside-triphosphatase activity nucleotide binding	null
LmjF.06.0100	ATP-binding cassette protein subfamily G member 3 putative (ABCG3)	1.08878	0.392754	ATP binding ATPase activity	null
LmjF.06.0110	hypothetical protein conserved	-1.22883	0.0356001	null	null
LmjF.06.0120	cyclophilin 2 (CYP2)	-1.13479	0.144617	peptidyl-prolyl cis-trans isomerase activity	protein folding
LmjF.06.0130	hypothetical protein conserved	1.07096	0.473422	null	null
LmjF.06.0140	20S proteasome beta 6 subunit putative	-1.01049	0.902945	threonine-type endopeptidase activity	proteolysis involved in cellular protein catabolic process
LmjF.06.0150	hypothetical protein conserved	1.00443	0.967874	null	null
LmjF.06.0160	hypothetical protein conserved	-1.08766	0.380082	catalytic activity metal ion binding phosphoric diester hydrolase activity	null
LmjF.06.0170	hypothetical protein conserved	1.00139	0.991563	null	null
LmjF.06.0180	kinesin-like protein	1.03684	0.824727	ATP binding microtubule motor activity	microtubule-based movement
LmjF.06.0190	hypothetical protein conserved	1.22689	0.0702537	null	null
LmjF.06.0200	hypothetical protein conserved	-1.1897	0.0936016	null	null
LmjF.06.0210	hypothetical protein conserved	-1.50891	0.00196269	protein binding	null
LmjF.06.0220	hypothetical protein conserved	-1.14421	0.105755	null	null
LmjF.06.0230	hypothetical protein conserved	-1.28584	0.0256091	null	null
LmjF.06.0240	hypothetical protein conserved	-1.04712	0.61453	null	null
LmjF.06.0250	hypothetical protein conserved	1.06914	0.54957	null	null
LmjF.06.0260	5 -3 exonuclease putative	1.02079	0.841312	exonuclease activity nucleic acid binding	null
LmjF.06.0270	hypothetical protein conserved	1.09291	0.455548	null	null
LmjF.06.0280	hypothetical protein conserved	-1.17168	0.229431	protein binding	null
LmjF.06.0290	ribonuclease H1 putative	-1.34387	0.0130216	nucleic acid binding ribonuclease H activity	null
LmjF.06.0300	MYND finger domain-like protein	-1.27546	0.0198209	zinc ion binding	null
LmjF.06.0310	folate/biopterin transporter putative	1.0772	0.539152	null	null
LmjF.06.0320	hypothetical protein conserved	-1.40519	0.00299523	null	null
LmjF.06.0330	hypothetical protein conserved	-1.24384	0.0384726	null	null
LmjF.06.0340	serine peptidase clan SC family S9A-like protein	-1.17927	0.146742	serine-type endopeptidase activity serine-type peptidase activity	proteolysis
LmjF.06.0350	NAD(p)-dependent steroid dehydrogenase-like protein	-1.83966	0.000618468	3-beta-hydroxy-delta5-steroid dehydrogenase activity	oxidation-reduction process steroid biosynthetic process
LmjF.06.0360	hypothetical protein conserved	-1.04676	0.780946	null	null
LmjF.06.0370	glutamine synthetase putative	-1.18971	0.0585211	glutamate-ammonia ligase activity	glutamine biosynthetic process nitrogen compound metabolic process
LmjF.06.0380	hypothetical protein conserved	-1.25031	0.0737938	nucleic acid binding zinc ion binding	null
LmjF.06.0390	hypothetical protein conserved	-1.48855	0.00171806	null	null
LmjF.06.0400	fructose biphosphate aldolase (pseudogene) putative	-1.44606	0.00411466	fructose-bisphosphate aldolase activity	glycolysis
LmjF.06.0400	fructose biphosphate aldolase (pseudogene) putative	-1.37002	0.0346739	fructose-bisphosphate aldolase activity	glycolysis
LmjF.06.0400	fructose biphosphate aldolase (pseudogene) putative	-1.26064	0.0928471	fructose-bisphosphate aldolase activity	glycolysis
LmjF.06.0410	60S ribosomal protein L19 putative	1.18736	0.283048	structural constituent of ribosome	translation
LmjF.06.0412	hypothetical protein conserved	-1.1277	0.180247	null	null
LmjF.06.0415	60S ribosomal protein L19 putative	1.25378	0.173881	structural constituent of ribosome	translation
LmjF.06.0420	hypothetical protein conserved	1.26218	0.0757604	null	null
LmjF.06.0430	hypothetical protein conserved	1.08224	0.474447	null	null
LmjF.06.0440	hypothetical protein conserved	1.08345	0.387538	protein binding	null
LmjF.06.0450	hypothetical protein unknown function	1.26289	0.0647177	null	null
LmjF.06.0460	ATP-NAD kinase-like protein	1.1727	0.129562	NAD+ kinase activity	NADP biosynthetic process metabolic process
LmjF.06.0470	hypothetical protein conserved	-1.12472	0.321709	null	null
LmjF.06.0480	hypothetical protein conserved	-1.12393	0.140468	null	null
LmjF.06.0490	hypothetical protein conserved	-1.24285	0.0141622	null	null
LmjF.06.0500	hypothetical protein conserved	1.02666	0.877807	RNA binding RNA methyltransferase activity	RNA processing
LmjF.06.0510	hypothetical protein unknown function	1.32204	0.0139568	ubiquitin-protein ligase activity	protein ubiquitination
LmjF.06.0520	hypothetical protein conserved	1.4739	0.000661967	null	null
LmjF.06.0530	hypothetical protein conserved	1.18966	0.115632	null	null
LmjF.06.0540	hypothetical protein conserved	-1.05846	0.584033	null	null
LmjF.06.0550	hypothetical protein conserved	1.07543	0.588873	null	null
LmjF.06.0560	deoxyuridine triphosphatase putative (DUT)	-1.53163	0.00044569	null	null
LmjF.06.0570	60S ribosomal protein L23a putative	-1.06582	0.422462	structural constituent of ribosome	translation
LmjF.06.0580	60S ribosomal protein L23a putative	-1.10759	0.181038	structural constituent of ribosome	translation
LmjF.06.0590	hypothetical protein conserved	1.02686	0.885133	null	null
LmjF.06.0600	hypothetical protein conserved	1.03814	0.730371	null	null
LmjF.06.0610	carbonic anhydrase family protein putative	-1.25294	0.00791177	carbonate dehydratase activity zinc ion binding	null
LmjF.06.0620	hypothetical protein conserved	1.13814	0.302668	phosphatase activity	null
LmjF.06.0630	hypothetical protein unknown function	-1.57329	0.0301991	null	null
LmjF.06.0640	protein kinase putative	1.20063	0.122943	ATP binding protein binding protein kinase activity protein tyrosine kinase activity	protein phosphorylation
LmjF.06.0650	lanosterol synthase putative	1.02402	0.846634	catalytic activity intramolecular transferase activity	null
LmjF.06.0660	hypothetical protein conserved	1.17263	0.100537	null	null
LmjF.06.0670	hypothetical protein conserved	1.43397	0.0040011	null	null
LmjF.06.0680	hypothetical protein conserved	-1.08207	0.450592	null	null
LmjF.06.0685	hypothetical protein conserved	1.30914	0.0150237	null	null
LmjF.06.0690	hypothetical protein conserved	1.30846	0.0304616	null	null
LmjF.06.0700	hypothetical protein conserved	-1.23702	0.184847	protein binding	null
LmjF.06.0710	hypothetical protein unknown function	-1.03133	0.789811	null	null
LmjF.06.0720	hypothetical protein conserved	1.05831	0.672573	null	null
LmjF.06.0730	serine-threonine dehydratase putative	1.29849	0.00938626	null	null
LmjF.06.0740	hypothetical protein conserved	-1.02017	0.817502	null	null
LmjF.06.0750	hypothetical protein conserved	1.11294	0.266369	null	null
LmjF.06.0760	hypothetical protein conserved	-1.01674	0.869279	null	null
LmjF.06.0770	RNA-binding protein-like protein	1.78424	0.000362313	nucleic acid binding	null
LmjF.06.0780	hypothetical protein unknown function	1.61276	0.00376419	null	null
LmjF.06.0790	hypothetical protein unknown function	1.078	0.581043	null	null
LmjF.06.0800	hypothetical protein conserved	1.30946	0.00702062	null	null
LmjF.06.0810	hypothetical protein unknown function	1.00183	0.990221	null	null
LmjF.06.0820	Qb-SNARE protein putative	1.11099	0.444737	null	null
LmjF.06.0830	lipin putative	1.28937	0.0103628	null	null
LmjF.06.0840	hypothetical protein conserved	-1.0092	0.939336	null	null
LmjF.06.0850	hypothetical protein conserved	-1.05835	0.678267	null	null
LmjF.06.0860	dihydrofolate reductase-thymidylate synthase (DHFR-TS)	-1.71026	0.00038781	dihydrofolate reductase activity thymidylate synthase activity	dTMP biosynthetic process glycine biosynthetic process nucleotide biosynthetic process one-carbon metabolic process oxidation-reduction process
LmjF.06.0870	arginine N-methyltransferase type III putative (PRMT7)	-1.31085	0.0120819	null	null
LmjF.06.0880	acyl-coenzyme a dehydrogenase putative	1.09191	0.206075	acyl-CoA dehydrogenase activity	metabolic process oxidation-reduction process
LmjF.06.0890	hypothetical protein conserved	-1.02235	0.838218	null	null
LmjF.06.0900	hypothetical protein conserved	-1.01535	0.925016	catalytic activity	null
LmjF.06.0910	hypothetical protein conserved	-1.16174	0.131236	aminoacyl-tRNA hydrolase activity	null
LmjF.06.0920	hypothetical protein conserved	1.2918	0.0240688	null	null
LmjF.06.0930	24-dienoyl-coa reductase-like protein	-1.08558	0.381777	FMN binding oxidoreductase activity	oxidation-reduction process
LmjF.06.0940	hypothetical protein conserved	1.3835	0.00917629	null	null
LmjF.06.0950	glucosamine-fructose-6-phosphate aminotransferase putative	1.1539	0.151911	carbohydrate binding glutamine-fructose-6-phosphate transaminase (isomerizing) activity	carbohydrate biosynthetic process carbohydrate metabolic process
LmjF.06.0960	cell cycle associated protein MOB1 putative (MOB1)	-1.22851	0.0311273	null	null
LmjF.06.0970	hypothetical protein conserved	1.35189	0.010148	null	null
LmjF.06.0980	hypothetical protein conserved	-1.22486	0.0523514	protein binding	null
LmjF.06.0990	hypothetical protein conserved	1.16849	0.0456968	protein binding	null
LmjF.06.0995	hypothetical protein unknown function	1.06184	0.627151	null	null
LmjF.06.1000	hypothetical protein conserved	1.07411	0.454139	protein binding zinc ion binding	null
LmjF.06.1010	hypothetical protein conserved	-1.03364	0.817719	null	null
LmjF.06.1020	hypothetical protein conserved	1.14222	0.165163	nucleic acid binding	null
LmjF.06.1030	kinesin putative	-1.01792	0.859194	ATP binding microtubule motor activity	microtubule-based movement
LmjF.06.1040	hypothetical protein conserved	-1.0635	0.550673	null	null
LmjF.06.1050	protein disulfide isomerase (PDI-1)	-1.25786	0.0142761	isomerase activity	cell redox homeostasis
LmjF.06.1060	hypothetical protein conserved	-1.54278	0.0011023	oxidoreductase activity	oxidation-reduction process
LmjF.06.1070	deoxyribose-phosphate aldolase putative	-1.32111	0.0472273	deoxyribose-phosphate aldolase activity lyase activity	deoxyribonucleotide catabolic process
LmjF.06.1080	hypothetical protein unknown function	-1.33019	0.00828736	nucleic acid binding	null
LmjF.06.1090	hypothetical protein conserved	-1.20331	0.173027	null	null
LmjF.06.1100	hypothetical protein conserved	-1.0529	0.761344	null	null
LmjF.06.1110	hypothetical protein conserved	1.26617	0.0505085	null	null
LmjF.06.1120	hypothetical protein conserved	-1.11553	0.332381	null	null
LmjF.06.1130	hypothetical protein conserved	-1.01834	0.870744	protein binding	null
LmjF.06.1140	hypothetical protein conserved	1.0936	0.355943	null	null
LmjF.06.1150	hypothetical protein conserved	1.05763	0.592246	null	null
LmjF.06.1160	hypothetical protein conserved	1.10031	0.24435	null	null
LmjF.06.1170	nuclear transport factor 2 protein(NFT2) putative	1.15919	0.0898463	null	transport
LmjF.06.1180	protein kinase putative	1.04404	0.588732	ATP binding protein kinase activity protein tyrosine kinase activity	protein phosphorylation
LmjF.06.1190	hypothetical protein conserved	-1.30596	0.00679825	null	cell redox homeostasis
LmjF.06.1200	hypothetical protein unknown function	-1.45592	0.011162	null	null
LmjF.06.1210	hypothetical protein unknown function	1.03943	0.664783	null	null
LmjF.06.1220	hypothetical protein unknown function	1.13888	0.162992	null	null
LmjF.06.1230	hypothetical protein conserved	-1.08152	0.336691	cysteamine dioxygenase activity	oxidation-reduction process
LmjF.06.1240	hypothetical protein conserved	-1.04511	0.623896	null	null
LmjF.06.1245	hypothetical protein conserved	-1.21453	0.0917424	null	null
LmjF.06.1250	hypothetical protein conserved	-1.1541	0.194761	null	null
LmjF.06.1260	pteridine transporter putative	-1.3937	0.0108834	null	null
LmjF.06.1270	coproporphyrinogen III oxidase	-1.44061	0.00577611	coproporphyrinogen oxidase activity	oxidation-reduction process porphyrin-containing compound biosynthetic process
LmjF.06.1280	protoporphyrinogen oxidase-like protein	-1.44154	0.0100018	null	null
LmjF.06.1290	hypothetical protein unknown function	-1.45365	0.00250911	heme binding	null
LmjF.06.1300	hypothetical protein conserved	1.36444	0.0246613	null	null
LmjF.07.0010	ubiquitin activating E1 enzyme putative	-1.00209	0.990031	catalytic activity	null
LmjF.07.0020	hypothetical protein conserved	-1.09654	0.525213	null	null
LmjF.07.0025	hypothetical protein conserved	-1.97154	0.000402481	histone-lysine N-methyltransferase activity	null
LmjF.07.0030	hypothetical protein conserved	-1.48868	0.00562315	null	null
LmjF.07.0040	hypothetical protein conserved	-1.9661	0.000345704	null	null
LmjF.07.0050	alpha-adaptin-like protein	-1.14044	0.103771	binding protein transporter activity	intracellular protein transport protein transport vesicle-mediated transport
LmjF.07.0060	cytochrome c1 heme protein mitochondrial precursor putative	-1.23873	0.02014	electron carrier activity heme binding iron ion binding	null
LmjF.07.0070	hypothetical protein conserved	-1.49475	0.00172202	null	null
LmjF.07.0080	Golgi/lysosome glycoprotein putative	-1.22698	0.035667	null	null
LmjF.07.0090	methionine synthase putative	-1.24257	0.0201292	cobalamin binding homocysteine S-methyltransferase activity metal ion binding methionine synthase activity zinc ion binding	cellular metabolic process methionine biosynthetic process pteridine-containing compound metabolic process
LmjF.07.0100	metallo-peptidase Clan ME Family M16C	-1.28201	0.00668527	catalytic activity metal ion binding metalloendopeptidase activity metallopeptidase activity zinc ion binding	proteolysis
LmjF.07.0110	mitochondrial calcium uptake 1 putative	-1.12987	0.171447	calcium ion binding	null
LmjF.07.0120	hypothetical protein conserved	1.08551	0.422462	ARF guanyl-nucleotide exchange factor activity	regulation of ARF protein signal transduction
LmjF.07.0130	tRNA-methyl transferase putative	1.03521	0.746529	transferase activity	tRNA processing
LmjF.07.0140	hypothetical protein conserved	-1.07	0.607117	null	null
LmjF.07.0150	hypothetical protein conserved	1.04432	0.668499	null	null
LmjF.07.0160	protein kinase putative	1.05868	0.607076	ATP binding protein kinase activity protein tyrosine kinase activity	protein phosphorylation
LmjF.07.0170	protein kinase putative	1.33736	0.0727007	ATP binding protein kinase activity protein tyrosine kinase activity	protein phosphorylation
LmjF.07.0180	hypothetical protein unknown function	1.57776	0.00212703	null	null
LmjF.07.0190	protein phosphatase 2A regulatory subunit B putative	1.0274	0.74362	phosphatase activator activity	null
LmjF.07.0200	phosphatidylglycerophosphate synthase putative	1.01997	0.849997	catalytic activity	metabolic process
LmjF.07.0210	hypothetical protein conserved	1.12059	0.438307	null	null
LmjF.07.0220	hypothetical protein conserved	-1.34797	0.0221729	null	null
LmjF.07.0230	hypothetical protein conserved	1.19698	0.0586488	null	null
LmjF.07.0240	hypothetical protein conserved	-1.12699	0.223544	null	null
LmjF.07.0250	protein kinase putative	1.32518	0.013089	ATP binding protein kinase activity protein tyrosine kinase activity	protein phosphorylation
LmjF.07.0260	homoserine dehydrogenase-like protein	1.14505	0.0691769	NADP binding oxidoreductase activity	cellular amino acid metabolic process oxidation-reduction process
LmjF.07.0270	acetylornithine deacetylase-like protein	-1.21997	0.0408125	acetylornithine deacetylase activity cobalt ion binding hydrolase activity zinc ion binding	arginine biosynthetic process metabolic process
LmjF.07.0280	ubiquitin-protein ligase-like putative	1.13438	0.266891	acid-amino acid ligase activity	cellular protein modification process
LmjF.07.0290	hypothetical protein conserved	-1.02446	0.818455	null	null
LmjF.07.0300	hypothetical protein conserved	1.21711	0.022222	protein binding	null
LmjF.07.0310	hypothetical protein conserved	1.13155	0.0963273	calmodulin binding	null
LmjF.07.0320	hypothetical protein conserved	-1.0543	0.649434	null	null
LmjF.07.0330	hypothetical protein conserved	1.21542	0.027733	null	null
LmjF.07.0335	hypothetical protein conserved	-1.05091	0.559303	hydrolase activity	null
LmjF.07.0340	ATP-dependent DEAD/H RNA helicase putative	1.02564	0.825036	ATP binding ATP-dependent helicase activity helicase activity nucleic acid binding	null
LmjF.07.0340	ATP-dependent DEAD/H RNA helicase putative	1.11818	0.330731	ATP binding ATP-dependent helicase activity helicase activity nucleic acid binding	null
LmjF.07.0350	hypothetical protein conserved	-1.25417	0.0206489	null	null
LmjF.07.0360	hypothetical protein conserved	-1.14316	0.103183	null	null
LmjF.07.0370	hypothetical protein unknown function	1.22477	0.199408	protein binding zinc ion binding	null
LmjF.07.0380	hypothetical protein conserved	1.05696	0.657796	null	null
LmjF.07.0390	hypothetical protein conserved	-1.05433	0.566832	null	null
LmjF.07.0400	hypothetical protein conserved	-1.17705	0.103484	null	null
LmjF.07.0410	hypothetical protein conserved	1.20017	0.0620883	null	null
LmjF.07.0420	hypothetical protein conserved	-1.32883	0.0106992	null	null
LmjF.07.0430	3-hydroxyacyl-ACP dehydratase putative (HTD2-2)	-1.31147	0.00576642	oxidoreductase activity	metabolic process
LmjF.07.0440	3-hydroxyacyl-ACP dehydratase putative (HTD2-1)	-1.14922	0.432623	oxidoreductase activity	metabolic process
LmjF.07.0450	hypothetical protein conserved	-1.30007	0.00914999	null	null
LmjF.07.0460	acyl-CoA dehydrogenase mitochondrial precursor putative	-1.79142	0.0002149	acyl-CoA dehydrogenase activity	metabolic process oxidation-reduction process
LmjF.07.0470	hypothetical protein conserved	-1.43752	0.0031982	null	ribosome biogenesis
LmjF.07.0475	hypothetical protein conserved	-1.48825	0.00599694	null	null
LmjF.07.0480	hypothetical protein conserved	-1.13275	0.330141	null	null
LmjF.07.0490	hypothetical protein conserved	1.23034	0.0226661	protein binding	null
LmjF.07.0500	60S ribosomal protein L7a putative	1.109	0.247245	null	null
LmjF.07.0510	60S ribosomal protein L7a putative	1.05732	0.557699	null	null
LmjF.07.0520	QA-SNARE protein putative	-1.10482	0.373665	null	null
LmjF.07.0530	adp/ATP carrier-like protein	1.16847	0.106178	null	null
LmjF.07.0540	hypothetical protein conserved	1.06616	0.594786	null	null
LmjF.07.0550	hypothetical protein conserved	1.09963	0.464502	null	null
LmjF.07.0560	ras-related protein rab-14 putative	1.09484	0.262968	GTP binding GTPase activity	GTP catabolic process intracellular protein transport nucleocytoplasmic transport protein transport signal transduction small GTPase mediated signal transduction
LmjF.07.0570	hypothetical protein conserved	-1.06376	0.645126	null	null
LmjF.07.0580	hypothetical protein conserved	1.1784	0.147322	null	null
LmjF.07.0590	hypothetical protein conserved	1.13224	0.128377	null	null
LmjF.07.0600	electron transfer flavoprotein-ubiquinone oxidoreductase putative	1.16816	0.115413	electron-transferring-flavoprotein dehydrogenase activity	oxidation-reduction process
LmjF.07.0610	hypothetical protein conserved	-1.10702	0.243276	null	null
LmjF.07.0615	hypothetical protein conserved	1.1731	0.115646	null	null
LmjF.07.0620	hypothetical protein conserved	-1.04956	0.552304	null	null
LmjF.07.0630	vacuolar-type Ca2 -ATPase putative	-1.05847	0.660321	ATP binding calcium-transporting ATPase activity catalytic activity metal ion binding nucleotide binding	ATP biosynthetic process calcium ion transmembrane transport cation transport metabolic process
LmjF.07.0640	hypothetical protein conserved	-1.50146	0.00251078	null	null
LmjF.07.0650	vacuolar-type Ca2 -ATPase putative	1.01779	0.907141	ATP binding calcium-transporting ATPase activity catalytic activity metal ion binding nucleotide binding	ATP biosynthetic process calcium ion transmembrane transport cation transport metabolic process
LmjF.07.0660	hypothetical protein conserved	1.07859	0.503915	null	null
LmjF.07.0670	Qa-SNARE protein putative	1.15678	0.124717	null	null
LmjF.07.0680	40S ribosomal protein S9 putative	1.08248	0.40047	RNA binding rRNA binding structural constituent of ribosome	translation
LmjF.07.0690	protein kinase putative	2.0634	0.000544883	ATP binding protein kinase activity protein tyrosine kinase activity	protein phosphorylation
LmjF.07.0700	topoisomerase-related function protein-like protein	-1.0055	0.960086	null	null
LmjF.07.0710	centrin putative	-1.32891	0.0347767	calcium ion binding	null
LmjF.07.0715	hypothetical protein	-1.45973	0.00103024	null	null
LmjF.07.0720	hypothetical protein conserved	1.1455	0.401841	binding protein transporter activity	intracellular protein transport
LmjF.07.0730	malonyl-coa decarboxylase-like protein	1.43009	0.00121739	malonyl-CoA decarboxylase activity	fatty acid biosynthetic process
LmjF.07.0740	hypothetical protein conserved	1.17509	0.152595	protein binding	null
LmjF.07.0743	hypothetical protein conserved	1.39282	0.00888792	null	null
LmjF.07.0745	hypothetical protein	-1.13138	0.451565	null	null
LmjF.07.0745	hypothetical protein	-1.04623	0.816789	null	null
LmjF.07.0750	hypothetical protein conserved	1.10972	0.34016	null	null
LmjF.07.0760	6-phosphofructo-2-kinase/fructose-26-biphosphatase putative	1.40776	0.00165381	6-phosphofructo-2-kinase activity ATP binding	fructose metabolic process
LmjF.07.0770	DNAJ-domain transmembrane-like protein	1.30775	0.00550129	heat shock protein binding	null
LmjF.07.0780	hypothetical protein conserved	1.01625	0.88536	null	null
LmjF.07.0790	hypothetical protein conserved	-1.12744	0.26713	null	null
LmjF.07.0800	flavoprotein subunit-like protein	-1.51157	0.0152118	heme binding	null
LmjF.07.0802	hypothetical protein conserved	-1.87535	0.00363038	nucleic acid binding	null
LmjF.07.0805	N-acetylglucosamine-phosphate mutase putative	-1.14758	0.395632	phosphoacetylglucosamine mutase activity	carbohydrate metabolic process
LmjF.07.0810	cytochrome b5-like protein	-1.02884	0.814651	heme binding	null
LmjF.07.0820	hypothetical protein unknown function	-1.03891	0.752502	null	null
LmjF.07.0830	hypothetical protein conserved	1.03181	0.830972	null	null
LmjF.07.0840	hypothetical protein conserved	1.20825	0.171224	null	null
LmjF.07.0850	ubiquitin-conjugating enzyme e2 putative	-1.07723	0.401085	acid-amino acid ligase activity	null
LmjF.07.0860	hypothetical protein unknown function	1.37199	0.0203355	null	null
LmjF.07.0870	splicing factor ptsr1-like protein	-1.46771	0.0156149	null	null
LmjF.07.0880	protein kinase putative	1.31067	0.00832704	ATP binding protein kinase activity protein tyrosine kinase activity	protein phosphorylation
LmjF.07.0890	hypothetical protein unknown function	1.39038	0.00109441	null	null
LmjF.07.0900	serine/threonine kinase putative	-1.10718	0.467099	ATP binding protein kinase activity protein tyrosine kinase activity	protein phosphorylation
LmjF.07.0910	hypothetical protein conserved	1.05016	0.585421	null	null
LmjF.07.0920	hypothetical protein conserved	1.23326	0.0239088	null	null
LmjF.07.0930	hypothetical protein conserved	-1.08538	0.334426	null	null
LmjF.07.0940	hypothetical protein conserved	1.11437	0.323295	null	null
LmjF.07.0950	hypothetical protein conserved	1.18096	0.0572091	null	null
LmjF.07.0960	hypothetical protein conserved	1.30275	0.00385452	null	null
LmjF.07.0970	hypothetical protein conserved	-1.0139	0.887107	null	null
LmjF.07.0980	RNA binding protein putative	-1.63246	0.000527779	nucleic acid binding	null
LmjF.07.0990	nucleolar RNA-binding protein putative	-1.1792	0.132042	nucleic acid binding	null
LmjF.07.1000	RNA binding protein-like protein	-1.1888	0.0934029	null	null
LmjF.07.1010	hypothetical protein conserved	-1.09879	0.268658	null	null
LmjF.07.1020	DNA repair and recombination helicase protein PIF7 putative	1.26613	0.00654192	ATP binding helicase activity nucleoside-triphosphatase activity nucleotide binding	null
LmjF.07.1030	peptidyl-prolyl cis-trans isomerase/rotamase putative (PIN1)	-1.56388	0.00131683	isomerase activity	null
LmjF.07.1035	hypothetical protein conserved	-1.09846	0.266369	null	null
LmjF.07.1040	hypothetical protein conserved	1.00341	0.97437	null	null
LmjF.07.1050	cation-transporting ATPase putative	-1.2493	0.055001	ATP binding ATPase activity metal ion binding nucleotide binding	cation transport
LmjF.07.1055	hypothetical protein conserved	-1.13948	0.106644	null	null
LmjF.07.1060	lipoate-protein ligase-like	-1.16593	0.14361	catalytic activity	cellular protein modification process
LmjF.07.1070	RNA-editing complex protein putative	-1.46577	0.00238794	zinc ion binding	null
LmjF.07.1080	hypothetical protein conserved	-1.3416	0.00659251	null	null
LmjF.07.1090	delta-5 fatty acid desaturase	-1.30159	0.00642373	heme binding	lipid metabolic process
LmjF.07.1100	hypothetical protein conserved	1.09155	0.363723	null	null
LmjF.07.1105	ATPase subunit 9 putative pseudogene	-1.78808	0.000210704	hydrogen ion transmembrane transporter activity	ATP hydrolysis coupled proton transport
LmjF.07.1105	ATPase subunit 9 putative pseudogene	-1.30448	0.00711326	hydrogen ion transmembrane transporter activity	ATP hydrolysis coupled proton transport
LmjF.07.1110	hypothetical protein conserved	-1.54749	0.000655418	null	null
LmjF.07.1120	proteasome regulatory non-ATP-ase subunit putative	-1.04213	0.619197	null	null
LmjF.07.1130	hypothetical protein conserved	-1.00183	0.98576	null	null
LmjF.07.1140	peptide methionine sulfoxide reductase-like	-1.11016	0.330642	null	oxidation-reduction process protein metabolic process
LmjF.07.1150	hypothetical protein conserved	1.03917	0.721792	null	null
LmjF.07.1160	amino acid transporter putative (AAT19)	-1.01126	0.940137	null	null
LmjF.07.1170	phosphoglycan beta 13 galactosyltransferase 1 (SCG1)	1.38366	0.0242265	galactosyltransferase activity	protein glycosylation
LmjF.08.0010	adaptor complex protein (AP) 3 delta subunit 1 putative	-1.66496	0.00159997	ATP binding protein binding	chromosome organization
LmjF.08.0020	hypothetical protein conserved	-1.70877	0.000519512	null	null
LmjF.08.0030	Qc-SNARE protein putative	1.01186	0.918676	null	vesicle-mediated transport
LmjF.08.0040	hypothetical protein conserved	1.0095	0.926147	null	null
LmjF.08.0050	hypothetical protein unknown function	1.16249	0.200275	null	null
LmjF.08.0060	phosphoglycerate mutase protein putative	-1.57321	0.000425434	null	null
LmjF.08.0070	hypothetical protein conserved	-1.20067	0.0577458	zinc ion binding	null
LmjF.08.0080	ATP-dependent DEAD/H RNA helicase putative	-1.24934	0.013363	ATP binding ATP-dependent helicase activity helicase activity nucleic acid binding	null
LmjF.08.0090	adaptor complex protein (AP) 3 delta subunit 1 putative	-1.09894	0.271398	binding protein transporter activity	intracellular protein transport protein transport vesicle-mediated transport
LmjF.08.0100	dual-specificity protein phosphatase putative	1.33998	0.0147896	phosphatase activity protein tyrosine/serine/threonine phosphatase activity	dephosphorylation protein dephosphorylation
LmjF.08.0110	hypothetical protein unknown function	-1.08245	0.316714	null	null
LmjF.08.0120	hypothetical protein conserved	-1.28949	0.00657232	null	null
LmjF.08.0130	hypothetical protein conserved	1.01683	0.925922	null	null
LmjF.08.0135	hypothetical protein conserved (pseudogene)	-1.53509	0.00830319	null	null
LmjF.08.0135	hypothetical protein conserved (pseudogene)	-1.21855	0.0674479	null	null
LmjF.08.0140	DNA repair protein putative	-1.13808	0.195566	DNA binding nuclease activity	DNA metabolic process
LmjF.08.0150	hypothetical protein conserved	1.13018	0.134219	phosphatidylinositol N-acetylglucosaminyltransferase activity	null
LmjF.08.0160	hypothetical protein conserved	1.0151	0.878365	null	null
LmjF.08.0170	hypothetical protein unknown function	1.27988	0.0541128	null	null
LmjF.08.0180	hypothetical protein conserved	1.08264	0.302082	transferase activity	null
LmjF.08.0190	hypothetical protein unknown function	-1.04465	0.675617	null	null
LmjF.08.0200	inositol phosphosphingolipid phospholipase C-Like (ISCL)	1.51726	0.000513586	null	null
LmjF.08.0210	hypothetical protein unknown function	1.17289	0.257891	null	null
LmjF.08.0220	ubiquitin-activating enzyme-like protein	1.1417	0.202938	ATP binding catalytic activity small protein activating enzyme activity	cellular protein modification process
LmjF.08.0230	hypothetical protein conserved	-1.33397	0.00743347	null	null
LmjF.08.0240	hypothetical protein conserved	-1.29867	0.0104552	null	null
LmjF.08.0250	hypothetical protein conserved	-1.59534	0.000965798	null	null
LmjF.08.0260	hypothetical protein conserved	1.03523	0.839824	null	null
LmjF.08.0270	hypothetical protein	-1.02206	0.889836	null	null
LmjF.08.0280	ribosomal protein L2 putative	1.01076	0.909522	structural constituent of ribosome	translation
LmjF.08.0290	iron superoxide dismutase (FESODA)	1.01926	0.858233	metal ion binding superoxide dismutase activity	oxidation-reduction process superoxide metabolic process
LmjF.08.0300	hypothetical protein conserved	1.15079	0.196162	catalytic activity	metabolic process
LmjF.08.0310	hypothetical protein unknown function	1.15793	0.137676	catalytic activity	metabolic process
LmjF.08.0320	mitochondrial associated ribonuclease putative	1.23586	0.0585211	catalytic activity	metabolic process
LmjF.08.0330	hypothetical protein conserved	-1.22407	0.170843	null	protein import into mitochondrial inner membrane protein targeting to mitochondrion
LmjF.08.0340	hypothetical protein conserved	1.19877	0.0931567	null	null
LmjF.08.0350	hypothetical protein conserved	1.12589	0.350036	null	null
LmjF.08.0360	hypothetical protein conserved	1.02982	0.730849	null	null
LmjF.08.0370	hypothetical protein conserved	1.34221	0.0113118	null	null
LmjF.08.0380	hypothetical protein conserved	1.19622	0.0964999	null	null
LmjF.08.0390	hypothetical protein conserved	1.1189	0.45567	null	null
LmjF.08.0400	hypothetical protein conserved	1.11773	0.164414	null	null
LmjF.08.0410	hypothetical protein conserved	-1.18692	0.302082	protein binding	null
LmjF.08.0420	hypothetical protein conserved	1.05593	0.640956	null	null
LmjF.08.0430	hypothetical protein conserved	1.15303	0.214485	null	null
LmjF.08.0440	hypothetical protein conserved	1.05466	0.657341	null	null
LmjF.08.0450	signal peptidase type I putative	-1.25946	0.0460785	peptidase activity	signal peptide processing
LmjF.08.0460	hypothetical protein unknown function	1.46471	0.00100551	null	null
LmjF.08.0470	small ubiquitin protein putative	-1.43524	0.00500072	protein binding	null
LmjF.08.0480	hypothetical protein conserved	1.15534	0.123539	null	null
LmjF.08.0490	hypothetical protein conserved	-1.1164	0.277888	null	null
LmjF.08.0500	hypothetical protein unknown function	1.31355	0.124309	null	null
LmjF.08.0510	ribose-phosphate pyrophosphokinase putative	-1.00768	0.951823	null	null
LmjF.08.0520	hypothetical protein conserved	1.24391	0.0997803	ATP binding protein kinase activity	protein phosphorylation
LmjF.08.0530	protein kinase putative	1.0309	0.844698	ATP binding protein kinase activity protein tyrosine kinase activity	protein phosphorylation
LmjF.08.0540	hypothetical protein conserved	-1.04103	0.67882	null	null
LmjF.08.0550	eukaryotic translation initiation factor 2 beta subunit putative	-1.39498	0.0362079	translation initiation factor activity	translational initiation
LmjF.08.0560	hypothetical protein conserved	-1.11773	0.196813	null	null
LmjF.08.0570	hypothetical protein conserved	1.44014	0.0355919	null	null
LmjF.08.0580	hypothetical protein unknown function	1.76397	0.00154579	null	null
LmjF.08.0590	hypothetical protein unknown function	1.89663	0.000393227	null	null
LmjF.08.0600	hypothetical protein unknown function	1.60294	0.0101988	null	null
LmjF.08.0620	hypothetical protein conserved	1.147	0.171475	null	null
LmjF.08.0630	hypothetical protein unknown function	1.09391	0.395119	null	null
LmjF.08.0640	hypothetical protein unknown function	1.45213	0.00217834	null	null
LmjF.08.0650	hypothetical protein unknown function	1.09977	0.251012	heat shock protein binding	null
LmjF.08.0660	protein kinase putative	1.29691	0.0392633	ATP binding protein kinase activity protein tyrosine kinase activity	protein phosphorylation
LmjF.08.0670	amastin-like protein	1.96583	0.00145449	null	null
LmjF.08.0680	amastin-like protein	1.96726	0.00116927	null	null
LmjF.08.0690	amastin-like protein	1.947	0.00131328	null	null
LmjF.08.0700	amastin-like protein	1.79206	0.00410554	null	null
LmjF.08.0710	amastin-like protein	1.86327	0.00134185	null	null
LmjF.08.0720	amastin-like protein	1.73337	0.00653912	null	null
LmjF.08.0730	amastin-like protein	1.78734	0.0030354	null	null
LmjF.08.0740	amastin-like protein	1.43351	0.229557	null	null
LmjF.08.0750	amastin-like protein	1.80628	0.00136651	null	null
LmjF.08.0760	amastin-like protein	1.71385	0.0100665	null	null
LmjF.08.0770	amastin-like protein	1.63796	0.00770636	null	null
LmjF.08.0780	tuzin putative	1.17226	0.0697775	null	null
LmjF.08.0790	tuzin putative	1.12947	0.12645	null	null
LmjF.08.0795	tuzin putative (pseudogene)	-1.40875	0.0109934	null	null
LmjF.08.0795	tuzin putative (pseudogene)	-1.15178	0.32328	null	null
LmjF.08.0800	amastin-like protein	1.31049	0.0355903	null	null
LmjF.08.0805	tuzin putative (pseudogene)	-1.11466	0.458296	null	null
LmjF.08.0805	tuzin putative (pseudogene)	1.0339	0.855706	null	null
LmjF.08.0810	amastin-like protein	1.44024	0.0198535	null	null
LmjF.08.0820	amastin-like protein	1.53689	0.00236543	null	null
LmjF.08.0830	amastin-like protein	1.19226	0.197365	null	null
LmjF.08.0840	amastin-like protein	1.2255	0.140719	null	null
LmjF.08.0850	amastin-like protein	1.55256	0.00502253	null	null
LmjF.08.0860	hypothetical protein unknown function	1.26734	0.0294087	null	null
LmjF.08.0870	hypothetical protein unknown function	1.05812	0.591225	null	null
LmjF.08.0880	hypothetical protein conserved	1.11044	0.268887	protein binding	null
LmjF.08.0890	mitochondrial DNA polymerase beta	-1.70518	0.000612113	DNA binding DNA-directed DNA polymerase activity catalytic activity nucleotidyltransferase activity	null
LmjF.08.0900	mitochondrial DNA polymerase beta-PAK putative	-1.07495	0.445295	DNA binding DNA-directed DNA polymerase activity nucleotidyltransferase activity	null
LmjF.08.0910	hypothetical protein conserved	-1.00549	0.967225	null	null
LmjF.08.0920	hypothetical protein conserved	-1.1504	0.22693	null	null
LmjF.08.0930	protein kinase putative	1.78385	0.000420078	ATP binding protein kinase activity protein tyrosine kinase activity	protein phosphorylation
LmjF.08.0940	hypothetical protein conserved	1.20912	0.174318	null	null
LmjF.08.0950	hypothetical protein conserved	-1.29022	0.00990356	null	null
LmjF.08.0960	hypothetical protein conserved	1.15265	0.0802507	null	null
LmjF.08.0970	hypothetical protein conserved	1.14979	0.194209	null	null
LmjF.08.0980	hypothetical protein unknown function	1.49683	0.0117881	null	null
LmjF.08.0990	hypothetical protein conserved	-1.322	0.044665	heat shock protein binding	null
LmjF.08.1000	hypothetical protein conserved	1.01345	0.913454	ATP binding ATPase activity nucleoside-triphosphatase activity nucleotide binding	null
LmjF.08.1010	cysteine peptidase B (CPB)	1.12702	0.217601	cysteine-type peptidase activity	proteolysis
LmjF.08.1020	cathepsin L-like protease	1.02671	0.794337	cysteine-type peptidase activity	proteolysis
LmjF.08.1030	cathepsin L-like protease	1.13153	0.148084	cysteine-type endopeptidase activity cysteine-type peptidase activity	proteolysis
LmjF.08.1040	cathepsin L-like protease	1.13685	0.128055	cysteine-type peptidase activity	proteolysis
LmjF.08.1050	cathepsin L-like protease	1.0253	0.823599	cysteine-type peptidase activity	proteolysis
LmjF.08.1060	cathepsin L-like protease	1.19089	0.0673702	cysteine-type endopeptidase activity cysteine-type peptidase activity	proteolysis
LmjF.08.1070	cathepsin L-like protease	1.13837	0.194163	cysteine-type peptidase activity	proteolysis
LmjF.08.1080	cathepsin L-like protease	1.18367	0.0548843	cysteine-type endopeptidase activity cysteine-type peptidase activity	proteolysis
LmjF.08.1090	histone deacetylase putative	-1.00314	0.976248	null	null
LmjF.08.1100	hypothetical protein conserved	-1.29105	0.0174819	null	null
LmjF.08.1101	hypothetical protein conserved	-1.12684	0.272605	protein binding zinc ion binding	null
LmjF.08.1110	stress-induced protein sti1	-1.2881	0.0116828	protein binding	null
LmjF.08.1120	hypothetical protein conserved	-1.01008	0.927624	null	null
LmjF.08.1130	phosphoribosylpyrophosphate synthetase	-1.09145	0.545175	magnesium ion binding ribose phosphate diphosphokinase activity	nucleoside metabolic process nucleotide biosynthetic process
LmjF.08.1140	suppressive immunomodulating factor putative (TSIF)	-1.40953	0.00126406	protein binding	null
LmjF.08.1150	hypothetical protein conserved	-1.09338	0.266813	null	null
LmjF.08.1160	hypothetical protein conserved	-1.16745	0.0591312	S-adenosylmethionine-dependent methyltransferase activity	null
LmjF.08.1170	MRB1-associated protein putative	-1.14421	0.12645	null	null
LmjF.08.1180	hypothetical protein conserved	1.00625	0.95536	null	null
LmjF.08.1190	hypothetical protein conserved	1.08969	0.388962	protein binding	null
LmjF.08.1200	MIX protein (MIX)	-1.24448	0.0179508	null	null
LmjF.08.1210	hypothetical protein conserved	1.07168	0.481959	null	null
LmjF.08.1215	hypothetical protein conserved	1.14494	0.308049	protein binding zinc ion binding	null
LmjF.08.1218	hypothetical protein conserved	1.10761	0.595602	null	null
LmjF.08.1222	hypothetical protein conserved	-1.74334	0.000210704	null	null
LmjF.08.1225	hypothetical protein unknown function	1.84216	0.000317121	null	null
LmjF.08.1228	protein kinase putative	1.21855	0.0302438	ATP binding protein kinase activity protein tyrosine kinase activity	protein phosphorylation
LmjF.08.1230	beta tubulin	-1.18453	0.0763419	GTP binding GTPase activity	GTP catabolic process protein polymerization
LmjF.08.1240	hypothetical protein conserved	1.21332	0.135379	protein binding zinc ion binding	null
LmjF.08.1250	hypothetical protein conserved	1.10001	0.594877	null	null
LmjF.08.1260	hypothetical protein conserved	-1.73955	0.000210704	null	null
LmjF.08.1265	unspecified product	1.05368	0.711591	null	null
LmjF.08.1270	hypothetical protein unknown function	1.82499	0.000345704	null	null
LmjF.08.1280	protein kinase putative	1.20159	0.0479981	ATP binding protein kinase activity protein tyrosine kinase activity	protein phosphorylation
LmjF.09.0003	hypothetical protein conserved	-1.47799	0.0198752	null	null
LmjF.09.0005	hypothetical protein conserved	1.01648	0.91252	protein binding	null
LmjF.09.0010	hypothetical protein conserved	-1.20756	0.0654989	null	null
LmjF.09.0020	hypothetical protein conserved	-1.25149	0.0508232	null	null
LmjF.09.0030	hypothetical protein conserved	1.00598	0.968393	null	peroxisome fission
LmjF.09.0040	N-acetyl-D-acetylglucosaminylphosphatidylinositol deacetylase (GPI12)	-1.26964	0.00982134	null	null
LmjF.09.0050	endonuclease III putative	-1.61632	0.00234157	DNA binding catalytic activity endonuclease activity	DNA repair base-excision repair
LmjF.09.0060	RNA-binding protein 5 putative	-1.26674	0.156607	nucleic acid binding	null
LmjF.09.0070	RNA helicase putative	-1.24491	0.0323954	ATP binding ATP-dependent helicase activity helicase activity nucleic acid binding protein binding zinc ion binding	null
LmjF.09.0080	RNA-binding protein 5-like protein	1.71258	0.0101193	nucleic acid binding	null
LmjF.09.0090	RNA-binding protein 5-like protein	1.69273	0.0528433	nucleic acid binding	null
LmjF.09.0100	calmodulin-like protein containing EF hand domain	-1.44592	0.00104147	calcium ion binding	null
LmjF.09.0105	hypothetical protein conserved	1.03401	0.722606	null	null
LmjF.09.0110	hypothetical protein conserved	-1.22048	0.0355306	null	null
LmjF.09.0120	kinesin putative	1.3469	0.00426184	ATP binding microtubule motor activity	microtubule-based movement
LmjF.09.0140	hypothetical protein conserved	1.01268	0.912888	protein binding zinc ion binding	null
LmjF.09.0150	ATG8/AUT7/APG8/PAZ2 putative (ATG8C.1)	1.14786	0.404799	null	null
LmjF.09.0152	ATG8/AUT7/APG8/PAZ2 putative (ATG8C.2)	1.35338	0.103183	null	null
LmjF.09.0154	ATG8/AUT7/APG8/PAZ2 putative (ATG8C.3)	1.26985	0.323527	null	null
LmjF.09.0156	ATG8/AUT7/APG8/PAZ2 putative (ATG8C.4)	1.03131	0.903744	null	null
LmjF.09.0158	ATG8/AUT7/APG8/PAZ2 putative (ATG8C.5)	-1.09697	0.677476	null	null
LmjF.09.0160	ATG8/AUT7/APG8/PAZ2 putative (ATG8C.6)	1.12515	0.530249	null	null
LmjF.09.0162	ATG8/AUT7/APG8/PAZ2 putative (ATG8C.7)	-1.03358	0.88536	null	null
LmjF.09.0164	ATG8/AUT7/APG8/PAZ2 putative (ATG8C.8)	-1.0845	0.727305	null	null
LmjF.09.0166	ATG8/AUT7/APG8/PAZ2 putative (ATG8C.9)	1.11374	0.62309	null	null
LmjF.09.0170	ATG8/AUT7/APG8/PAZ2 putative (ATG8C.10)	-1.01616	0.941432	null	null
LmjF.09.0172	ATG8/AUT7/APG8/PAZ2 putative (ATG8C.11)	1.11168	0.633307	null	null
LmjF.09.0174	ATG8/AUT7/APG8/PAZ2 putative (ATG8C.12)	-1.18829	0.317793	null	null
LmjF.09.0180	ATG8/AUT7/APG8/PAZ2 putative (ATG8C.13)	1.16511	0.497364	null	null
LmjF.09.0190	hypothetical protein conserved	1.00423	0.972302	null	null
LmjF.09.0200	hypothetical protein conserved	-1.09752	0.236038	null	null
LmjF.09.0210	hypothetical protein conserved	-1.03361	0.816338	null	null
LmjF.09.0220	catalytic subunit of the vacuolar transporter chaperone 4 putative	1.04972	0.545929	null	null
LmjF.09.0230	heat shock protein HslVU ATPase subunit HslU putative (HSLU)	1.08604	0.31051	ATP binding ATPase activity nucleoside-triphosphatase activity nucleotide binding	null
LmjF.09.0240	ubiqitin hydrolase putative	1.01181	0.89522	ubiquitin thiolesterase activity	ubiquitin-dependent protein catabolic process
LmjF.09.0250	DNA replication licensing factor MCM4 putativeDNA replication licensing factor MCM4 (MCM4)	-1.013	0.907141	ATP binding DNA binding nucleoside-triphosphatase activity nucleotide binding	DNA replication
LmjF.09.0260	hypothetical protein conserved	-1.09285	0.358723	null	null
LmjF.09.0270	integral membrane transport protein putative	-1.29604	0.0149105	null	transmembrane transport
LmjF.09.0280	hypothetical protein conserved	1.14661	0.0842247	null	null
LmjF.09.0290	kinesin putative	1.16669	0.166058	ATP binding microtubule motor activity	microtubule-based movement
LmjF.09.0300	hypothetical protein conserved	-1.30091	0.0366337	null	null
LmjF.09.0310	protein kinase putative	1.01265	0.881695	ATP binding protein kinase activity protein tyrosine kinase activity	protein phosphorylation
LmjF.09.0320	hypothetical protein conserved	2.17964	0.00583508	null	null
LmjF.09.0330	hypothetical protein conserved	1.56827	0.000468711	null	null
LmjF.09.0340	hypothetical protein conserved	1.61993	0.000480893	null	null
LmjF.09.0345	hypothetical protein conserved	1.26127	0.021349	null	null
LmjF.09.0350	hypothetical protein conserved	1.32895	0.00901765	protein binding zinc ion binding	null
LmjF.09.0360	DNA photolyase putative	1.07075	0.524126	DNA photolyase activity	DNA repair
LmjF.09.0365	hypothetical protein conserved	-1.04553	0.668499	protein binding	null
LmjF.09.0367	hypothetical protein	-1.76441	0.00135021	null	null
LmjF.09.0370	hypothetical protein conserved	-1.16338	0.19356	null	null
LmjF.09.0380	hypothetical protein conserved	1.00852	0.95125	null	null
LmjF.09.0390	hypothetical protein conserved	1.27575	0.0143116	null	null
LmjF.09.0400	protein kinase putative	-1.173	0.0844983	ATP binding protein kinase activity protein tyrosine kinase activity	protein phosphorylation
LmjF.09.0410	protein kinase putative	-1.2956	0.00509641	ATP binding protein kinase activity protein tyrosine kinase activity	protein phosphorylation
LmjF.09.0420	tyrosine phosphatase putative	1.36648	0.00264812	phosphatase activity protein tyrosine/serine/threonine phosphatase activity	dephosphorylation protein dephosphorylation
LmjF.09.0430	hypothetical protein conserved	1.16083	0.0776871	DNA binding protein binding zinc ion binding	histone modification
LmjF.09.0440	hypothetical tetratricopeptide repeat protein	1.08097	0.324808	protein binding	null
LmjF.09.0450	hypothetical protein conserved	1.03485	0.681305	null	null
LmjF.09.0460	hypothetical protein conserved	1.03696	0.819898	null	null
LmjF.09.0470	serine/threonine protein phosphatase putative	1.17035	0.072275	hydrolase activity	null
LmjF.09.0480	hypothetical protein conserved	-1.17029	0.102345	null	null
LmjF.09.0490	hypothetical protein conserved	-1.1522	0.122939	null	null
LmjF.09.0500	hypothetical protein conserved	1.33506	0.00818298	null	null
LmjF.09.0510	hypothetical protein conserved	-1.20233	0.0219403	null	null
LmjF.09.0520	hypothetical protein conserved	1.15245	0.248505	null	null
LmjF.09.0530	leucine-rich repeat protein putative	1.14787	0.200615	null	null
LmjF.09.0540	hypothetical protein unknown function	1.34357	0.00152373	null	null
LmjF.09.0550	hypothetical protein conserved	-1.00058	0.995027	phosphatase activity protein tyrosine/serine/threonine phosphatase activity	dephosphorylation protein dephosphorylation
LmjF.09.0560	hypothetical protein unknown function	1.07079	0.396496	null	null
LmjF.09.0570	hypothetical protein conserved	-1.06197	0.504948	null	null
LmjF.09.0580	surface antigen-like protein	1.02423	0.884597	null	null
LmjF.09.0590	ATP-dependent DNA helicase putative	1.03843	0.689268	ATP binding hydrolase activity	null
LmjF.09.0600	cyclin 1 putative	-1.01003	0.916312	serine-type peptidase activity	proteolysis
LmjF.09.0610	hypothetical protein conserved	-1.09335	0.349031	null	null
LmjF.09.0620	hypothetical protein conserved	1.27518	0.015652	null	null
LmjF.09.0630	hypothetical protein conserved	1.29228	0.00461486	phospholipid binding protein binding	null
LmjF.09.0640	palmitoyl acyltransferase 5 putative	-1.22838	0.043819	zinc ion binding	null
LmjF.09.0650	hypothetical protein conserved	1.23482	0.0149564	ATP binding kinase activity	null
LmjF.09.0660	hypothetical protein conserved	1.0544	0.585421	null	null
LmjF.09.0670	prefoldin subunit 2 putative	-1.21503	0.0258305	unfolded protein binding	protein folding
LmjF.09.0680	hypothetical protein conserved	1.00428	0.970335	null	null
LmjF.09.0700	hypothetical protein conserved	-1.08858	0.601806	null	null
LmjF.09.0710	hypothetical protein conserved	1.19464	0.0986165	null	null
LmjF.09.0720	cleavage and polyadenylation specificity factor 30 kDa subunit putative	-1.13548	0.16649	nucleic acid binding zinc ion binding	null
LmjF.09.0730	hypothetical protein conserved	1.01689	0.86521	null	null
LmjF.09.0740	ubiquitin ligase putative	1.16053	0.173881	ubiquitin-protein ligase activity zinc ion binding	null
LmjF.09.0750	acyl-CoA binding protein putative	1.16273	0.057516	fatty-acyl-CoA binding	null
LmjF.09.0760	hypothetical protein conserved	1.14802	0.204067	null	null
LmjF.09.0770	oligopeptidase b (OPB)	-1.03669	0.657796	serine-type endopeptidase activity serine-type peptidase activity	proteolysis
LmjF.09.0780	hypothetical protein conserved	1.01807	0.875919	null	null
LmjF.09.0790	hypothetical protein conserved	1.03145	0.800626	null	null
LmjF.09.0800	kinetoplast-associated protein-like protein	-1.04335	0.731591	null	null
LmjF.09.0810	hypothetical protein conserved	-1.12425	0.18125	unfolded protein binding	protein folding
LmjF.09.0820	hypothetical protein conserved	-1.07163	0.530769	nucleoside-triphosphatase activity nucleotide binding	null
LmjF.09.0830	DEAD/DEAH box helicase-like protein	-1.26228	0.0426595	ATP binding ATP-dependent helicase activity helicase activity nucleic acid binding	null
LmjF.09.0840	hypothetical protein conserved	-1.09759	0.421409	null	null
LmjF.09.0850	ras family protein-like protein	-1.37943	0.0355552	GTP binding GTPase activity	GTP catabolic process protein transport signal transduction small GTPase mediated signal transduction
LmjF.09.0860	hypothetical protein conserved	-1.21149	0.0608258	null	null
LmjF.09.0870	hypothetical protein conserved	1.24733	0.0274901	null	null
LmjF.09.0880	histone h1-like protein	1.16958	0.185376	null	null
LmjF.09.0890	phospholipid transporting ATPase-like protein putative	1.20446	0.041224	ATP binding catalytic activity metal ion binding nucleotide binding	cation transport metabolic process
LmjF.09.0900	ef-hand protein 5 putative	-1.09752	0.221588	null	null
LmjF.09.0910	calmodulin putative	-1.48618	0.000529539	calcium ion binding	null
LmjF.09.0920	calmodulin putative	-1.53075	0.000322919	calcium ion binding	null
LmjF.09.0930	calmodulin putative	-1.58936	0.000272827	calcium ion binding	null
LmjF.09.0940	translation-associated element 2 putative	1.03026	0.787868	null	null
LmjF.09.0950	SLA/LP autoantigen-like protein	1.09323	0.487491	transferase activity	null
LmjF.09.0960	hypothetical protein conserved	1.08557	0.631848	null	null
LmjF.09.0970	elongation factor-1 gamma (EF1G)	-1.64382	0.00035181	protein binding translation elongation factor activity	translational elongation
LmjF.09.0980	hypothetical protein conserved	1.29662	0.011558	null	null
LmjF.09.0990	hypothetical protein conserved	-1.30626	0.0370197	null	null
LmjF.09.1000	hypothetical protein conserved	-1.06729	0.573869	null	null
LmjF.09.1010	hypothetical protein conserved	-1.28655	0.035667	null	null
LmjF.09.1020	hypothetical protein conserved	1.18168	0.0595888	null	null
LmjF.09.1030	hypothetical protein conserved	1.09811	0.362196	null	null
LmjF.09.1040	phospholipid:diacylglycerol acyltransferase putative	1.03543	0.747129	O-acyltransferase activity	lipid metabolic process
LmjF.09.1050	hypothetical protein conserved	-1.12216	0.20652	structural molecule activity	null
LmjF.09.1060	DNA-directed RNA polymerase III subunit putative	1.46647	0.00583508	DNA-directed RNA polymerase activity	null
LmjF.09.1070	eukaryotic translation initiation factor 2 subunit putative	-1.54435	0.00251078	GTP binding GTPase activity	null
LmjF.09.1090	translation initiation factor EIF-2B gamma subunit putative	-1.20659	0.0664571	GTP binding GTPase activity	null
LmjF.09.1100	hypothetical protein conserved	-1.2305	0.0257008	null	null
LmjF.09.1110	hypothetical protein conserved	1.58702	0.00200826	null	null
LmjF.09.1120	mitochondrial RNA binding protein 2	-1.16136	0.11981	DNA binding	null
LmjF.09.1130	mitochondrial import inner membrane translocase subunit TIM17 putative	-1.05403	0.595355	null	null
LmjF.09.1140	hypothetical protein conserved	-1.26348	0.0426595	null	null
LmjF.09.1150	hypothetical protein conserved	-1.38219	0.00750715	null	null
LmjF.09.1160	hypothetical protein conserved	1.24902	0.0306721	null	null
LmjF.09.1170	hypothetical protein conserved	-1.12863	0.203089	null	ubiquitin-dependent protein catabolic process
LmjF.09.1180	hypothetical protein conserved	1.31142	0.00451577	null	null
LmjF.09.1190	hypothetical protein conserved	-1.18961	0.0460785	null	null
LmjF.09.1200	hypothetical protein conserved	1.09186	0.397484	protein binding	null
LmjF.09.1210	hypothetical protein unknown function	1.29035	0.00671601	protein binding zinc ion binding	null
LmjF.09.1220	AAA family ATPase putative	-1.17492	0.190912	ATP binding nucleoside-triphosphatase activity nucleotide binding	null
LmjF.09.1230	hypothetical protein conserved	-1.20464	0.0471718	null	null
LmjF.09.1240	hypothetical protein conserved	1.02519	0.881281	null	null
LmjF.09.1250	hypothetical protein conserved	-1.31429	0.0415082	null	null
LmjF.09.1260	hypothetical protein conserved	1.23793	0.0356033	protein binding	null
LmjF.09.1270	mitochondrial carrier protein putative	1.03445	0.746529	null	null
LmjF.09.1280	hypothetical protein conserved	-1.02004	0.856251	null	null
LmjF.09.1290	hypothetical protein conserved	1.10088	0.454384	null	null
LmjF.09.1300	hypothetical protein conserved	1.04597	0.60147	null	null
LmjF.09.1310	hypothetical protein unknown function	1.22318	0.102141	null	null
LmjF.09.1315	hypothetical protein	-1.19802	0.0168168	null	null
LmjF.09.1320	paraflagellar rod component putative	1.05244	0.614798	calmodulin binding	null
LmjF.09.1330	hypothetical protein conserved	1.57746	0.00260317	null	null
LmjF.09.1340	histone H2B	1.21	0.0167369	DNA binding protein heterodimerization activity	nucleosome assembly
LmjF.09.1350	hypothetical protein conserved	-1.16823	0.0747223	null	null
LmjF.09.1360	hypothetical protein unknown function	-1.27717	0.0405379	null	null
LmjF.09.1370	hypothetical protein conserved	-1.13191	0.214627	null	null
LmjF.09.1380	hypothetical protein conserved	-1.00324	0.976963	null	null
LmjF.09.1390	hypothetical protein conserved	1.0656	0.474422	null	null
LmjF.09.1400	hypothetical protein unknown function	1.05825	0.59264	calcium ion binding	null
LmjF.09.1410	hypothetical protein conserved	-1.04213	0.725851	protein binding	null
LmjF.09.1420	hypothetical protein conserved	-1.17127	0.065672	null	protein folding protein transport
LmjF.09.1430	ubiquinone biosynthesis protein-like protein putative	-1.32698	0.00473842	null	ubiquinone biosynthetic process
LmjF.09.1440	hypothetical protein conserved	-1.00479	0.962206	heat shock protein binding	null
LmjF.09.1450	hypothetical protein conserved	-1.40295	0.00166166	null	null
LmjF.09.1460	hypothetical protein conserved	-1.48875	0.00176798	null	null
LmjF.09.1470	hypothetical protein conserved	-1.49211	0.00038781	null	null
LmjF.09.1480	DNA J-binding protein putative (JBP1)	-1.64362	0.000205969	null	null
LmjF.09.1490	cytochrome b5-like protein putative	-1.29833	0.00332245	heme binding	null
LmjF.09.1500	cytochrome b5-like protein (pseudogene)	-1.69046	0.000513586	heme binding	null
LmjF.09.1505	hypothetical protein conserved	-1.50468	0.000679467	null	null
LmjF.09.1510	hypothetical protein conserved	-1.05091	0.69425	null	null
LmjF.09.1520	hypothetical protein conserved	-1.43259	0.00244711	null	null
LmjF.09.1530	hypothetical protein conserved	-1.13012	0.222869	cAMP-dependent protein kinase regulator activity	signal transduction
LmjF.09.1540	hypothetical protein conserved	-1.42952	0.0144651	null	null
LmjF.09.1550	hypothetical protein conserved	-1.45451	0.00352764	null	null
LmjF.10.0010	fatty acid desaturase putative	1.12074	0.302417	null	lipid metabolic process
LmjF.10.0020	pteridin transporter putative	1.10191	0.399598	null	null
LmjF.10.0030	phosphate-Repressible Phosphate Permease-like protein	1.3502	0.00879924	inorganic phosphate transmembrane transporter activity	phosphate ion transport
LmjF.10.0040	hypothetical protein conserved	-1.70244	0.00127437	null	null
LmjF.10.0050	hypothetical protein conserved	-1.26358	0.00673469	null	null
LmjF.10.0060	thymidylate kinase-like protein	-1.30563	0.010081	null	null
LmjF.10.0070	ribosomal protein l35a putative	-1.04146	0.691162	structural constituent of ribosome	translation
LmjF.10.0080	hypothetical protein unknown function	-1.31114	0.0111695	null	null
LmjF.10.0090	dehydrogenase-like protein	1.54877	0.00141856	oxidoreductase activity	metabolic process
LmjF.10.0100	hypothetical protein conserved	-1.25212	0.0363249	null	null
LmjF.10.0110	WD-repeat containing protein	-1.18826	0.151142	protein binding	null
LmjF.10.0120	hypothetical protein conserved	1.084	0.653001	null	null
LmjF.10.0130	hypothetical protein conserved	1.22924	0.0302849	null	null
LmjF.10.0140	DEAD/DEAH box helicase putative	1.0843	0.319574	ATP binding ATP-dependent helicase activity helicase activity nucleic acid binding	null
LmjF.10.0150	hypothetical protein conserved	1.55285	0.00100551	null	null
LmjF.10.0160	hypothetical protein conserved	1.31244	0.0168738	null	null
LmjF.10.0170	guanosine diphosphatase putative	1.17591	0.0769	hydrolase activity	null
LmjF.10.0180	leucine-rich repeat protein putative	1.26904	0.101001	null	null
LmjF.10.0185	hypothetical protein	1.20217	0.15631	null	null
LmjF.10.0190	hypothetical protein unknown function	-1.02057	0.852222	protein binding	null
LmjF.10.0195	hypothetical protein conserved	-1.05821	0.529623	null	null
LmjF.10.0200	mitogen-activated protein kinase putative (MPK10)	-1.09698	0.380912	ATP binding protein kinase activity protein tyrosine kinase activity	protein phosphorylation
LmjF.10.0210	nucleolar protein putative	-1.07708	0.401013	null	null
LmjF.10.0218	hypothetical protein unknown function	-1.05743	0.609491	null	null
LmjF.10.0219	hypothetical protein unknown function	1.08983	0.326355	null	null
LmjF.10.0220	hypothetical protein unknown function	1.13342	0.240838	null	null
LmjF.10.0230	hypothetical protein conserved	1.29819	0.0532706	null	null
LmjF.10.0240	hypothetical protein conserved	1.32332	0.01303	null	null
LmjF.10.0250	hypothetical protein conserved	1.18546	0.132309	4-alpha-hydroxytetrahydrobiopterin dehydratase activity	tetrahydrobiopterin biosynthetic process
LmjF.10.0260	hypothetical protein conserved	-1.09018	0.362345	null	null
LmjF.10.0270	hypothetical protein conserved	-1.01444	0.891418	exonuclease activity nucleic acid binding	null
LmjF.10.0280	hypothetical protein conserved	1.25297	0.0420332	null	null
LmjF.10.0290	isocitrate dehydrogenase [NADP] mitochondrial precursor putative	-1.28747	0.00851927	isocitrate dehydrogenase (NADP+) activity	isocitrate metabolic process oxidation-reduction process
LmjF.10.0300	hypothetical protein conserved	-1.18685	0.13845	null	null
LmjF.10.0310	protein transport protein Sec23 putative	1.28377	0.00711326	zinc ion binding	ER to Golgi vesicle-mediated transport intracellular protein transport
LmjF.10.0320	hypothetical protein conserved	1.16887	0.174487	null	null
LmjF.10.0330	hypothetical protein conserved	1.10559	0.199901	null	null
LmjF.10.0350	pteridine transporter ft5 putative (pseudogene)	-1.24803	0.0182048	null	null
LmjF.10.0350	pteridine transporter ft5 putative (pseudogene)	-1.21015	0.0682657	null	null
LmjF.10.0360	folate/biopterin transporter putative	1.41193	0.00789872	null	null
LmjF.10.0370	folate/biopterin transporter putative	1.06008	0.725079	null	null
LmjF.10.0380	folate/biopterin transporter putative	1.66603	0.00839893	null	null
LmjF.10.0385	folate/biopterin transporter putative	-1.34781	0.00500914	null	null
LmjF.10.0390	folate/biopterin transporter putative	1.26517	0.0450295	null	null
LmjF.10.0400	folate/biopterin transporter putative	1.68625	0.000345704	null	null
LmjF.10.0420	dihydroxyacetone kinase 1-like protein	1.20276	0.0560184	glycerone kinase activity	glycerol metabolic process
LmjF.10.0425	hypothetical protein	-1.01781	0.866757	null	null
LmjF.10.0430	hypothetical protein unknown function	1.31498	0.0715479	null	null
LmjF.10.0440	hypothetical protein unknown function	1.49182	0.00136421	protein binding zinc ion binding	null
LmjF.10.0450	hypothetical protein unknown function	-1.43769	0.00242912	null	null
LmjF.10.0460	GP63 leishmanolysin (GP63-1)	1.19966	0.0981752	metalloendopeptidase activity zinc ion binding	cell adhesion proteolysis
LmjF.10.0465	GP63 leishmanolysin (GP63-2)	1.35	0.0149564	metalloendopeptidase activity zinc ion binding	cell adhesion proteolysis
LmjF.10.0470	GP63 leishmanolysin (GP63-3)	1.63517	0.00223978	metalloendopeptidase activity zinc ion binding	cell adhesion proteolysis
LmjF.10.0480	GP63 leishmanolysin (GP63-4)	1.5365	0.021836	metalloendopeptidase activity zinc ion binding	cell adhesion proteolysis
LmjF.10.0483	hypothetical protein unknown function	1.15288	0.324576	null	null
LmjF.10.0485	hypothetical protein unknown function	1.07395	0.569827	null	null
LmjF.10.0490	mitogen-activated protein kinase 3 putative (MPK3)	1.13783	0.299281	ATP binding protein kinase activity protein tyrosine kinase activity	protein phosphorylation
LmjF.10.0500	hypothetical protein conserved	-1.38299	0.0350565	null	null
LmjF.10.0510	glycerol-3-phosphate dehydrogenase [NAD ] glycosomal (GPD)	1.16141	0.0636122	NAD binding glycerol-3-phosphate dehydrogenase [NAD+] activity	carbohydrate metabolic process glycerol-3-phosphate catabolic process glycerol-3-phosphate metabolic process oxidation-reduction process
LmjF.10.0520	hypothetical protein conserved	1.06827	0.459896	null	null
LmjF.10.0530	hypothetical protein conserved	-1.06749	0.616643	null	null
LmjF.10.0540	hypothetical protein unknown function	1.09676	0.579939	null	null
LmjF.10.0550	hypothetical protein conserved	-1.26591	0.0189885	null	null
LmjF.10.0560	zinc binding dehydrogenase-like protein	-1.28951	0.0120648	oxidoreductase activity zinc ion binding	oxidation-reduction process
LmjF.10.0570	zinc-binding dehydrogenase-like protein	-1.08383	0.372532	oxidoreductase activity zinc ion binding	oxidation-reduction process
LmjF.10.0580	hypothetical protein conserved	-1.13779	0.184523	null	null
LmjF.10.0590	hypothetical protein conserved	1.07264	0.612448	null	null
LmjF.10.0600	hypothetical protein conserved	-1.1905	0.117735	null	null
LmjF.10.0610	endonuclease G putative	-1.38241	0.00959049	hydrolase activity metal ion binding nucleic acid binding	null
LmjF.10.0620	hypothetical protein conserved	1.10146	0.240042	null	null
LmjF.10.0630	flagellar glycoprotein-like protein	-1.06107	0.501205	null	null
LmjF.10.0640	hypothetical protein conserved	1.09013	0.27659	nucleic acid binding zinc ion binding	null
LmjF.10.0650	hypothetical protein unknown function	1.16875	0.102455	null	null
LmjF.10.0660	hypothetical protein unknown function	1.071	0.416003	null	null
LmjF.10.0670	hypothetical protein conserved	-1.18021	0.0560184	null	null
LmjF.10.0680	hypothetical protein unknown function	1.14607	0.139532	null	null
LmjF.10.0690	hypothetical protein conserved	1.14968	0.102607	binding protein binding	null
LmjF.10.0700	hypothetical protein conserved	-1.01206	0.903379	nucleic acid binding	null
LmjF.10.0710	amino acid permease putative (AAT20.1)	1.22857	0.0236736	null	null
LmjF.10.0715	amino acid transporter putative (AAT20.2)	1.15851	0.101942	null	null
LmjF.10.0720	amino acid permease putative (AAT20.3)	1.12893	0.280121	null	null
LmjF.10.0730	deaminase putative	1.21696	0.0469472	catalytic activity hydrolase activity zinc ion binding	null
LmjF.10.0740	hypothetical protein conserved	1.12044	0.303757	null	null
LmjF.10.0750	hypothetical protein conserved	1.71838	0.000336834	null	null
LmjF.10.0760	hypothetical protein conserved	1.20645	0.044742	null	null
LmjF.10.0770	hypothetical protein unknown function	-1.06573	0.45567	null	null
LmjF.10.0780	hypothetical protein conserved	-1.04281	0.681352	protein binding	null
LmjF.10.0790	hypothetical protein conserved	-1.13808	0.0956777	null	null
LmjF.10.0800	hypothetical protein conserved	-1.5222	0.0052	null	null
LmjF.10.0810	hypothetical protein conserved	-1.11993	0.45208	null	null
LmjF.10.0820	hypothetical protein conserved	1.06083	0.523503	null	null
LmjF.10.0830	protein kinase putative	1.35161	0.00238794	ATP binding protein kinase activity	protein phosphorylation
LmjF.10.0840	hypothetical protein conserved	1.00274	0.976963	deaminase activity	purine ribonucleoside monophosphate biosynthetic process
LmjF.10.0850	nuclear transport factor 2 putative	-1.55731	0.00038781	null	transport
LmjF.10.0860	hypothetical protein conserved	-1.12882	0.170751	null	null
LmjF.10.0870	histone H3	-1.02471	0.929893	DNA binding protein heterodimerization activity	nucleosome assembly
LmjF.10.0880	hypothetical protein conserved	1.3536	0.00233884	null	null
LmjF.10.0890	FKBP-type peptidyl-prolyl cis-trans isomerase putative	-1.46297	0.00159003	null	protein folding
LmjF.10.0900	hypothetical protein conserved	1.23989	0.0302739	protein binding	null
LmjF.10.0910	small GTP-binding protein Rab11 putative (Rab11)	-1.08342	0.375009	GTP binding GTPase activity	GTP catabolic process intracellular protein transport nucleocytoplasmic transport protein transport signal transduction small GTPase mediated signal transduction
LmjF.10.0920	hypothetical protein conserved	1.03636	0.694932	null	null
LmjF.10.0930	hypothetical protein conserved (pseudogene)	1.46572	0.015432	null	null
LmjF.10.0935	hypothetical protein	1.51167	0.000544883	null	null
LmjF.10.0940	hypothetical protein conserved	1.32364	0.00342511	null	null
LmjF.10.0945	hypothetical protein conserved	-1.21282	0.0413355	null	null
LmjF.10.0950	guanine nucleotide exchange factor subunit GCD7translation initiation factor 2b delta subunit putative	1.00536	0.953141	null	cellular metabolic process
LmjF.10.0960	hypothetical protein conserved	1.29702	0.00459099	null	null
LmjF.10.0970	hypothetical protein unknown function	1.38362	0.127203	null	null
LmjF.10.0980	hypothetical protein unknown function	1.97104	0.000321637	null	null
LmjF.10.0990	histone H3	-1.00018	0.999485	DNA binding protein heterodimerization activity	nucleosome assembly
LmjF.10.1000	ARP2/3 complex subunit putative	1.10398	0.411651	null	null
LmjF.10.1010	nucleoside phosphorylase-like protein	-1.00089	0.993612	catalytic activity	nucleoside metabolic process
LmjF.10.1020	carrier protein putative	1.02246	0.781938	null	null
LmjF.10.1030	RNA-binding protein-like protein	-1.35973	0.0133416	nucleic acid binding	null
LmjF.10.1040	hypothetical protein conserved	1.24396	0.0167369	null	null
LmjF.10.1050	hypothetical protein conserved	-1.09744	0.282761	heat shock protein binding	null
LmjF.10.1060	hypothetical protein conserved	-1.13753	0.158299	null	null
LmjF.10.1070	hypothetical protein unknown function	1.02319	0.795882	null	null
LmjF.10.1080	eukaryotic translation initation factor 4 gamma putative	-1.16855	0.180737	DNA binding RNA binding binding protein binding	null
LmjF.10.1081	hypothetical protein conserved	-1.26853	0.0752587	ATP binding nucleoside diphosphate kinase activity	CTP biosynthetic process GTP biosynthetic process UTP biosynthetic process nucleoside diphosphate phosphorylation
LmjF.10.1081	hypothetical protein conserved	-1.08101	0.681686	ATP binding nucleoside diphosphate kinase activity	CTP biosynthetic process GTP biosynthetic process UTP biosynthetic process nucleoside diphosphate phosphorylation
LmjF.10.1090	hypothetical protein conserved	-1.13687	0.139338	null	null
LmjF.10.1100	hypothetical protein conserved	1.03005	0.827761	null	null
LmjF.10.1110	PAB1-binding protein putative	-1.07113	0.499615	null	null
LmjF.10.1120	hypothetical protein conserved	1.05258	0.588045	null	null
LmjF.10.1130	hypothetical protein conserved	1.28948	0.0387349	null	null
LmjF.10.1140	hypothetical protein conserved	1.34284	0.00586971	protein binding zinc ion binding	null
LmjF.10.1150	hypothetical protein conserved	1.07234	0.42411	null	null
LmjF.10.1160	rab1 small GTP-binding protein putative	1.27911	0.00523963	GTP binding GTPase activity	GTP catabolic process intracellular protein transport nucleocytoplasmic transport protein transport signal transduction small GTPase mediated signal transduction
LmjF.10.1170	small GTP-binding protein Rab7 putative	1.09946	0.299536	GTP binding GTPase activity	GTP catabolic process intracellular protein transport nucleocytoplasmic transport protein transport signal transduction small GTPase mediated signal transduction
LmjF.10.1180	hypothetical protein conserved	-1.13338	0.271562	null	null
LmjF.10.1190	flagellar protofilament ribbon protein-like protein	-1.14799	0.0927128	null	null
LmjF.10.1195	hypothetical protein conserved	-1.16256	0.194319	zinc ion binding	null
LmjF.10.1200	hypothetical protein conserved	-1.35599	0.00170868	null	null
LmjF.10.1210	hypothetical protein conserved	-1.12469	0.217799	null	null
LmjF.10.1220	hypothetical protein conserved	1.28781	0.125797	null	null
LmjF.10.1225	hypothetical protein conserved	-1.07162	0.54938	null	null
LmjF.10.1227	hypothetical protein	-1.95219	0.00029247	null	null
LmjF.10.1228	hypothetical protein	-1.69881	0.00451935	null	null
LmjF.10.1230	hypothetical protein conserved	1.15228	0.162669	null	null
LmjF.10.1240	hypothetical protein conserved	1.23306	0.082291	null	null
LmjF.10.1250	hypothetical protein conserved	1.05574	0.649922	null	null
LmjF.10.1260	hypothetical protein conserved	-1.0279	0.795789	null	null
LmjF.10.1270	hypothetical protein conserved	-1.15878	0.0893015	null	null
LmjF.10.1280	hypothetical protein conserved	1.38096	0.0233699	null	null
LmjF.10.1290	hypothetical protein conserved	1.24883	0.029329	null	null
LmjF.10.1300	phosphate-Repressible Phosphate Permease-like protein	1.32543	0.0129087	inorganic phosphate transmembrane transporter activity	phosphate ion transport
LmjF.10.1310	pteridine transporter putative	1.09922	0.39903	null	null
LmjF.10.1320	fatty acid desaturase putative	1.22589	0.0680034	null	lipid metabolic process
LmjF.11.0010	hypothetical protein conserved	-1.07278	0.680939	null	null
LmjF.11.0020	hypothetical protein conserved	-1.33793	0.00831579	null	null
LmjF.11.0030	hypothetical protein conserved	-1.05861	0.581043	transferase activity	null
LmjF.11.0040	ATP-binding cassette protein subfamily H member 1 putative (ABCH1)	1.54973	0.0225924	ATP binding ATPase activity nucleoside-triphosphatase activity nucleotide binding	null
LmjF.11.0050	SNF2/RAD54 related DNA helicase putative	-1.26643	0.0123924	ATP binding DNA binding endonuclease activity helicase activity nucleic acid binding	null
LmjF.11.0060	protein kinase putative	1.22621	0.0408089	ATP binding protein kinase activity protein tyrosine kinase activity	protein phosphorylation
LmjF.11.0070	hypothetical protein conserved	-1.17407	0.0769581	protein binding	protein targeting to Golgi
LmjF.11.0080	hypothetical protein conserved	-1.10112	0.24605	nucleic acid binding	null
LmjF.11.0090	hypothetical protein conserved	1.05723	0.537967	null	null
LmjF.11.0100	seryl-tRNA synthetase putative	-1.15061	0.0690873	ATP binding aminoacyl-tRNA ligase activity nucleotide binding serine-tRNA ligase activity	seryl-tRNA aminoacylation tRNA aminoacylation for protein translation
LmjF.11.0110	cyclin-dependent protein kinase putative	-1.05774	0.54262	ATP binding protein kinase activity protein tyrosine kinase activity	protein phosphorylation
LmjF.11.0120	hypothetical protein conserved	1.3981	0.0220511	null	null
LmjF.11.0130	NGG1 interacting factor 3-like protein	-1.21921	0.0261174	null	null
LmjF.11.0140	cell cycle sequence binding phosphoprotein (RBP45) putative	-1.06126	0.634115	null	null
LmjF.11.0150	hypothetical protein conserved	1.17834	0.0987297	null	null
LmjF.11.0160	hypothetical protein conserved	1.14661	0.0841465	null	null
LmjF.11.0170	hypothetical protein conserved	1.03591	0.75921	null	null
LmjF.11.0180	cytoplasmic translation machinery associated protein putative	-1.37961	0.00583464	RNA binding	null
LmjF.11.0190	DEAD-boc ATP-dependent (RNA) helicase putative	-1.06628	0.417914	ATP binding ATP-dependent helicase activity helicase activity nucleic acid binding	null
LmjF.11.0200	hypothetical protein conserved	-1.12496	0.22274	null	null
LmjF.11.0210	acidocalcisomal pyrophosphatase	-1.00813	0.928311	inorganic diphosphatase activity magnesium ion binding	phosphate-containing compound metabolic process
LmjF.11.0220	pterin-4-alpha-carbinolamine dehydratase putative	-1.01288	0.903379	4-alpha-hydroxytetrahydrobiopterin dehydratase activity	tetrahydrobiopterin biosynthetic process
LmjF.11.0230	hypothetical protein conserved	-1.04594	0.6056	ATP binding DNA binding DNA-dependent ATPase activity	DNA metabolic process
LmjF.11.0240	proteasome alpha 7 subunit putative	-1.29049	0.0294437	endopeptidase activity threonine-type endopeptidase activity	proteolysis involved in cellular protein catabolic process ubiquitin-dependent protein catabolic process
LmjF.11.0250	serine/threonine protein kinase putative	1.65709	0.000747197	ATP binding protein kinase activity protein tyrosine kinase activity	protein phosphorylation
LmjF.11.0260	hypothetical protein conserved	1.04463	0.677628	phosphoenolpyruvate carboxykinase activity purine nucleotide binding	gluconeogenesis
LmjF.11.0270	NADH-cytochrome b5 reductase-like protein	-1.03867	0.798045	oxidoreductase activity	oxidation-reduction process
LmjF.11.0280	hypothetical protein unknown function	1.01632	0.89342	null	null
LmjF.11.0290	hypothetical protein unknown function	-1.33622	0.00792568	null	null
LmjF.11.0300	hypothetical protein conserved	1.07716	0.612528	null	null
LmjF.11.0310	hypothetical protein conserved	1.2234	0.0392646	null	null
LmjF.11.0320	DNA repair and recombination helicase protein PIF2 putative	1.01217	0.907141	nucleoside-triphosphatase activity nucleotide binding	null
LmjF.11.0330	PIF1 helicase-like protein putative	-1.267	0.0214506	nucleoside-triphosphatase activity nucleotide binding	null
LmjF.11.0340	hypothetical protein unknown function	1.39686	0.0326984	null	null
LmjF.11.0350	14-3-3 protein putative	-1.37893	0.0102396	protein domain specific binding	null
LmjF.11.0360	hypothetical protein conserved	1.03636	0.672588	null	null
LmjF.11.0370	hypothetical protein conserved	1.02851	0.753512	null	null
LmjF.11.0380	hypothetical protein conserved	-1.26459	0.0129669	null	null
LmjF.11.0390	hypothetical protein conserved	1.06699	0.430649	null	null
LmjF.11.0400	tubulin-tyrsoine ligase-like protein	1.66606	0.000210704	tubulin-tyrosine ligase activity	cellular protein modification process
LmjF.11.0410	hypothetical protein conserved	-1.05685	0.696029	protein binding	rRNA processing regulation of cell cycle
LmjF.11.0420	chromatin binding protein putative	1.08941	0.367262	null	null
LmjF.11.0430	hypothetical protein conserved	-1.03245	0.71455	null	null
LmjF.11.0440	hypothetical protein conserved	-1.25542	0.0379968	protein binding	null
LmjF.11.0450	DNA ligase putative	-1.37393	0.00252093	null	null
LmjF.11.0460	hypothetical protein unknown function	-1.04906	0.618541	null	null
LmjF.11.0470	pumillio protein 10 putative (PUF10)	-1.1585	0.253555	RNA binding binding	null
LmjF.11.0475	hypothetical protein	-1.37199	0.0461347	null	null
LmjF.11.0480	hypothetical protein conserved	-1.11043	0.324363	null	null
LmjF.11.0490	tetratricopeptide repeat (TPR) protein	-1.03879	0.800962	protein binding	null
LmjF.11.0500	hypothetical protein conserved	-1.03937	0.623321	null	null
LmjF.11.0510	protein kinase putative	-1.02735	0.753512	ATP binding protein kinase activity protein tyrosine kinase activity	protein phosphorylation
LmjF.11.0520	amino acid permease/transporter putative (AAT15)	-1.28877	0.0156894	amino acid transmembrane transporter activity	amino acid transmembrane transport
LmjF.11.0530	hypothetical protein conserved	-1.19945	0.0398557	RNA binding pseudouridine synthase activity	RNA modification pseudouridine synthesis
LmjF.11.0540	hypothetical protein conserved	-1.35942	0.00186884	null	null
LmjF.11.0550	nucleobase transporter (NT4)	-1.09461	0.568075	nucleoside transmembrane transporter activity	transport
LmjF.11.0560	transcription modulator/accessory protein putative	1.0331	0.766571	null	nucleobase-containing compound metabolic process
LmjF.11.0570	argonaute like protein (pseudogene)	-1.45916	0.00646329	null	null
LmjF.11.0570	argonaute like protein (pseudogene)	-1.33474	0.123479	null	null
LmjF.11.0570	argonaute like protein (pseudogene)	-1.28868	0.044229	null	null
LmjF.11.0580	cytochrome b5 putative	-1.30792	0.0332252	heme binding	null
LmjF.11.0590	3-methylcrotonoyl-CoA carboxylase beta subunit putative	-1.14932	0.130995	ligase activity	null
LmjF.11.0600	hypothetical protein conserved	1.17403	0.147878	nucleic acid binding zinc ion binding	null
LmjF.11.0610	hypothetical protein conserved	1.82283	0.00029247	null	null
LmjF.11.0620	aminopeptidase putative	-1.15853	0.104075	aminopeptidase activity	proteolysis
LmjF.11.0630	aminopeptidase putative	-1.33684	0.0151513	aminopeptidase activity	proteolysis
LmjF.11.0640	hypothetical protein unknown function	1.01121	0.904152	null	null
LmjF.11.0650	hypothetical protein conserved	1.5622	0.000940677	null	transmembrane transport
LmjF.11.0660	protein associated with differentiation 4 putative	-1.75605	0.000881062	null	transmembrane transport
LmjF.11.0670	hypothetical protein conserved in leishmania	-1.02073	0.913454	null	transmembrane transport
LmjF.11.0673	hypothetical protein conserved in leishmania	-1.07272	0.664123	null	transmembrane transport
LmjF.11.0675	hypothetical protein conserved in leishmania	-1.06977	0.696029	null	transmembrane transport
LmjF.11.0680	hypothetical protein conserved in leishmania	-1.38378	0.0438409	null	null
LmjF.11.0690	hypothetical protein conserved	-1.52205	0.00310639	protein binding	null
LmjF.11.0700	anion-transporting ATPase-like protein	-1.21132	0.0598519	ATP binding ATPase activity	detoxification of arsenic-containing substance
LmjF.11.0710	hypothetical protein conserved	-1.01437	0.881044	null	null
LmjF.11.0720	PUF nine target 1	1.09133	0.507566	null	null
LmjF.11.0730	hypothetical protein conserved	1.28535	0.0132937	null	null
LmjF.11.0740	hypothetical protein conserved	1.0632	0.583692	null	null
LmjF.11.0750	hypothetical protein conserved	1.09368	0.366365	null	null
LmjF.11.0760	40S ribosomal protein S21 putative	1.1491	0.252109	structural constituent of ribosome	translation
LmjF.11.0780	40S ribosomal protein S21 putative	1.1002	0.423683	structural constituent of ribosome	translation
LmjF.11.0790	hypothetical protein conserved	-1.39019	0.00613853	null	null
LmjF.11.0800	hypothetical protein conserved	-1.136	0.230818	null	null
LmjF.11.0810	hypothetical protein conserved	1.30905	0.0129168	null	null
LmjF.11.0820	hypothetical protein conserved	1.0554	0.787734	null	null
LmjF.11.0830	hypothetical protein conserved	1.88234	0.000307954	null	null
LmjF.11.0840	hypothetical protein conserved	-1.27434	0.0164055	carboxylesterase activity	null
LmjF.11.0850	hypothetical protein conserved	-1.0737	0.33194	carboxylesterase activity	null
LmjF.11.0860	hypothetical protein conserved	1.05146	0.586417	binding	null
LmjF.11.0870	kinesin putative	1.55132	0.00532735	ATP binding microtubule motor activity	microtubule-based movement
LmjF.11.0880	hypothetical protein conserved	-1.54968	0.00197529	null	null
LmjF.11.0890	hypothetical protein conserved	1.1537	0.0808331	null	null
LmjF.11.0900	60S ribosomal protein L24 putative	-1.29421	0.033675	null	null
LmjF.11.0910	ATPase putative	1.03503	0.765859	ATP binding nucleoside-triphosphatase activity nucleotide binding	null
LmjF.11.0920	hypothetical protein conserved	-1.02201	0.824727	null	null
LmjF.11.0930	hypothetical protein conserved	-1.17658	0.243903	null	null
LmjF.11.0940	hypothetical protein unknown function	1.06563	0.476468	null	null
LmjF.11.0950	hypothetical protein conserved	-1.05304	0.655649	null	null
LmjF.11.0960	40S ribosomal protein S5	1.16203	0.256278	structural constituent of ribosome	translation
LmjF.11.0970	40S ribosomal protein S5	1.07716	0.431168	structural constituent of ribosome	translation
LmjF.11.0980	hypothetical protein conserved	-1.03941	0.765891	null	null
LmjF.11.0990	adaptin-related protein-like protein	-1.04324	0.69425	binding protein transporter activity	intracellular protein transport protein transport vesicle-mediated transport
LmjF.11.1000	pyruvate phosphate dikinase putative	1.21203	0.0485861	ATP binding catalytic activity kinase activity	phosphorylation pyruvate metabolic process
LmjF.11.1010	inositol-145-trisphosphate (IP3) 5-phosphatase putative	-1.07535	0.401444	null	null
LmjF.11.1020	hypothetical protein conserved	1.40737	0.00391478	null	null
LmjF.11.1030	hypothetical protein conserved	-1.20376	0.043819	null	null
LmjF.11.1040	hypothetical protein conserved	1.2755	0.161856	null	null
LmjF.11.1050	SEC61-like (pretranslocation process) protein putative	-1.22862	0.0318119	null	protein transport
LmjF.11.1060	hypothetical protein	1.0427	0.741591	null	null
LmjF.11.1070	hypothetical protein	1	0.999986	null	null
LmjF.11.1080	palmitoyl acyltransferase 7 putative	1.16235	0.0457982	zinc ion binding	null
LmjF.11.1090	palmitoyl acyltransferase 7 putative	1.61985	0.00182663	zinc ion binding	null
LmjF.11.1100	sterol 14-alpha-demethylase putative (CYP51)	-1.39237	0.0390131	electron carrier activity heme binding iron ion binding	oxidation-reduction process
LmjF.11.1110	60S ribosomal protein L28 putative	-1.05534	0.592252	null	null
LmjF.11.1120	hypothetical protein conserved	1.06563	0.583057	null	null
LmjF.11.1130	60S ribosomal protein L28 putative	-1.0566	0.587668	null	null
LmjF.11.1160	protein transport protein Sec31 putative	1.07464	0.610226	protein binding	null
LmjF.11.1170	eukaryotic release factor 3 putative	1.19304	0.0409072	GTP binding GTPase activity	null
LmjF.11.1180	hypothetical protein conserved	-1.36915	0.00238794	null	protein insertion into membrane
LmjF.11.1190	40S ribosomal protein S15A putative	-1.01672	0.872682	structural constituent of ribosome	translation
LmjF.11.1200	hypothetical protein conserved	-1.23321	0.0126869	null	null
LmjF.11.1210	S-phase kinase-associated protein putative	1.24748	0.016973	null	ubiquitin-dependent protein catabolic process
LmjF.11.1220	ATP-binding cassette protein subfamily A member 2 putative (ABCA2)	1.3361	0.00784209	ATP binding ATPase activity nucleoside-triphosphatase activity nucleotide binding	null
LmjF.11.1230	ABC transporter-like protein	-1.43297	0.00888639	null	null
LmjF.11.1230	ABC transporter-like protein	1.03945	0.764201	null	null
LmjF.11.1240	ATP-binding cassette protein subfamily A member 3 putative (ABCA3)	1.37502	0.00460969	ATP binding ATPase activity nucleoside-triphosphatase activity nucleotide binding	null
LmjF.11.1250	ATP-binding cassette protein subfamily A member 4 putative (ABCA4)	1.35192	0.00761999	ATP binding ATPase activity nucleoside-triphosphatase activity nucleotide binding	null
LmjF.11.1260	ABC transporter-like protein	-1.32509	0.0135196	null	null
LmjF.11.1260	ABC transporter-like protein	-1.31011	0.0320384	null	null
LmjF.11.1260	ABC transporter-like protein	-1.19684	0.175464	null	null
LmjF.11.1270	ATP-binding cassette protein subfamily A member 5 putative (ABCA5)	1.51212	0.0228565	ATP binding ATPase activity nucleoside-triphosphatase activity nucleotide binding	null
LmjF.11.1280	tatD related deoxyribonuclease putative	-1.13402	0.151928	null	null
LmjF.11.1290	ATP-binding cassette protein subfamily A member 6 putative (ABCA6)	1.68742	0.00231587	ATP binding ATPase activity nucleoside-triphosphatase activity nucleotide binding	null
LmjF.11.1300	hypothetical protein conserved	1.18946	0.103183	null	null
LmjF.11.1310	hypothetical protein conserved	-1.28094	0.0664462	binding protein binding	null
LmjF.11.1320	hypothetical protein conserved	-1.32312	0.00826904	null	null
LmjF.11.1330	hypothetical protein conserved	1.03676	0.748556	null	null
LmjF.11.1340	hypothetical protein conserved	1.30125	0.0144953	null	transmembrane transport
LmjF.11.1350	hypothetical protein conserved	1.1447	0.0781585	null	null
LmjF.11.1360	hypothetical protein conserved	-1.08404	0.326663	structural constituent of ribosome	translation
LmjF.11.1370	hypothetical protein conserved	-1.37529	0.00268055	RNA binding pseudouridine synthase activity	RNA modification pseudouridine synthesis
LmjF.11.1380	hypothetical protein conserved	-1.04951	0.649434	protein binding	null
LmjF.12.0010	translation initiation factor EIF-2b alpha subunit putative	-1.09995	0.462202	null	cellular metabolic process
LmjF.12.0020	hypothetical protein conserved	-1.2848	0.0246047	null	null
LmjF.12.0030	proteasome beta-1 subunit putative	-1.24968	0.0213269	threonine-type endopeptidase activity	proteolysis involved in cellular protein catabolic process
LmjF.12.0040	hypothetical protein conserved	-1.17922	0.0859621	null	null
LmjF.12.0045	hypothetical protein conserved	-1.41015	0.0052629	null	null
LmjF.12.0050	hypothetical protein conserved	-1.31781	0.00309192	hydrolase activity	null
LmjF.12.0060	ribonuclease mar1 (MAR1)	-1.05351	0.581919	catalytic activity	metabolic process
LmjF.12.0070	hypothetical protein conserved	-1.72914	0.000210704	null	null
LmjF.12.0075	hypothetical protein	-1.08805	0.71455	null	null
LmjF.12.0080	hypothetical protein conserved	-1.6393	0.00361676	null	null
LmjF.12.0090	hypothetical protein conserved	-1.09741	0.226165	null	null
LmjF.12.0100	hypothetical protein conserved	1.29501	0.0207805	DNA binding protein binding zinc ion binding	histone modification
LmjF.12.0110	hypothetical protein unknown function	1.00805	0.931788	null	null
LmjF.12.0120	hypothetical protein conserved	1.12658	0.15552	null	null
LmjF.12.0130	protein kinase putative	-1.18432	0.266369	ATP binding protein kinase activity	protein phosphorylation
LmjF.12.0140	hypothetical protein conserved	1.23986	0.0531416	null	null
LmjF.12.0150	leucine-rich repeat protein putative	1.02087	0.893702	protein binding	null
LmjF.12.0160	dolichyl-P-Man:GDP-Man5GlcNAc2-PP-dolichyl alpha-12-mannosyltransferase putative (ALG9)	-1.31106	0.0283078	null	GPI anchor biosynthetic process
LmjF.12.0170	hypothetical protein unknown function	-1.08117	0.443476	null	null
LmjF.12.0180	hypothetical protein conserved	1.50316	0.00911736	null	null
LmjF.12.0190	ubiquitin hydrolase putative	-1.04957	0.828544	ubiquitin thiolesterase activity	ubiquitin-dependent protein catabolic process
LmjF.12.0200	hypothetical protein unknown function	1.23515	0.0162973	null	null
LmjF.12.0210	proteasome regulatory ATPase subunittcc1l8.3 putative	1.00568	0.955733	ATP binding hydrolase activity nucleoside-triphosphatase activity nucleotide binding	protein catabolic process
LmjF.12.0220	glyoxalase II putative	1.10066	0.449956	hydrolase activity	null
LmjF.12.0230	hypothetical protein conserved	1.1309	0.328355	null	null
LmjF.12.0240	hypothetical protein unknown function	-1.30857	0.0222553	null	null
LmjF.12.0250	cysteinyl-tRNA synthetase putative	-1.61841	0.000757348	ATP binding aminoacyl-tRNA ligase activity cysteine-tRNA ligase activity nucleotide binding	cysteinyl-tRNA aminoacylation tRNA aminoacylation for protein translation
LmjF.12.0260	hypothetical protein conserved	1.07385	0.583692	ATP binding helicase activity nucleic acid binding	null
LmjF.12.0270	hypothetical protein conserved	1.02795	0.827761	protein binding	null
LmjF.12.0280	ornithine decarboxylase putative	-1.26635	0.15554	catalytic activity	null
LmjF.12.0290	hypothetical protein unknown function	1.07628	0.495001	null	null
LmjF.12.0300	hypothetical protein conserved	1.17051	0.151331	null	null
LmjF.12.0310	hypothetical protein conserved	1.01093	0.930573	null	null
LmjF.12.0320	hypothetical protein conserved	1.26593	0.0610192	phosphatase activity	dephosphorylation
LmjF.12.0330	hypothetical protein unknown function	1.26558	0.0290997	null	null
LmjF.12.0340	hypothetical protein unknown function	1.34783	0.00129379	null	null
LmjF.12.0350	CCR4-NOT transcription complex subunit 2 putative	1.08431	0.370442	null	null
LmjF.12.0360	hypothetical protein conserved	1.10573	0.401584	protein binding	null
LmjF.12.0370	hypothetical protein conserved	1.03131	0.788838	null	null
LmjF.12.0380	pumillio protein 4 putative (PUF4)	1.2904	0.0154463	RNA binding binding	null
LmjF.12.0390	hypothetical protein conserved	1.0667	0.392833	null	null
LmjF.12.0400	3 -nucleotidase/nuclease putative	-1.66515	0.00474216	endonuclease activity nucleic acid binding	DNA catabolic process
LmjF.12.0405	hypothetical protein	1.0537	0.663855	null	null
LmjF.12.0410	hypothetical protein conserved	-1.21811	0.0318615	null	null
LmjF.12.0420	hypothetical protein unknown function	-1.22029	0.0345941	metal ion binding oxidoreductase activity	oxidation-reduction process
LmjF.12.0430	hypothetical protein conserved	1.20947	0.0539524	null	null
LmjF.12.0440	hypothetical protein conserved	-1.26826	0.0369927	null	null
LmjF.12.0450	hypothetical protein unknown function	1.07121	0.437864	null	null
LmjF.12.0460	hypothetical protein unknown function	2.31251	0.00038781	null	null
LmjF.12.0470	hypothetical protein unknown function	2.20968	0.000881062	null	null
LmjF.12.0480	hypothetical protein unknown function	2.72647	0.000267728	null	null
LmjF.12.0490	hypothetical protein unknown function	1.98759	0.00168747	null	null
LmjF.12.0500	hypothetical protein unknown function	1.7867	0.00194863	null	null
LmjF.12.0510	hypothetical protein conserved	-1.43139	0.0331788	protein binding	null
LmjF.12.0520	vacuolar ATP synthase subunit putative	-1.27708	0.0188675	null	ATP hydrolysis coupled proton transport
LmjF.12.0530	glucose-6-phosphate isomerase (PGI)	-1.24182	0.0559461	glucose-6-phosphate isomerase activity	gluconeogenesis glycolysis
LmjF.12.0540	hypothetical protein conserved	-1.13218	0.250765	null	null
LmjF.12.0550	hypothetical protein unknown function	-1.2737	0.0142761	null	null
LmjF.12.0560	hypothetical protein conserved	-1.07315	0.387538	protein binding	null
LmjF.12.0570	hypothetical protein conserved	1.31949	0.00837216	null	null
LmjF.12.0590	hypothetical protein conserved	1.11951	0.207037	null	null
LmjF.12.0600	hypothetical protein conserved	-1.48495	0.00138804	catalytic activity	metabolic process
LmjF.12.0610	hypothetical protein conserved	-1.21422	0.267898	protein binding	null
LmjF.12.0620	hypothetical protein conserved	-1.14832	0.252961	null	null
LmjF.12.0630	alanine aminotransferase (ALAT)	1.03463	0.746294	pyridoxal phosphate binding	biosynthetic process
LmjF.12.0640	primase 2 putative	-1.32903	0.015335	null	null
LmjF.12.0650	hypothetical protein conserved	1.11805	0.167988	null	null
LmjF.12.0660	serine/threonine protein phosphatase-like protein	1.47353	0.00117628	hydrolase activity	null
LmjF.12.0670	cytochrome c oxidase subunit IV	-1.19842	0.0523298	null	null
LmjF.12.0680	hypothetical protein conserved	-1.06499	0.37582	null	null
LmjF.12.0690	hypothetical protein conserved	-1.31623	0.00391478	null	null
LmjF.12.0700	hypothetical protein conserved	1.14196	0.0542015	null	null
LmjF.12.0710	hypothetical protein conserved	-1.13357	0.435885	null	null
LmjF.12.0715	hypothetical protein conserved	1.16404	0.179994	null	null
LmjF.12.0730	surface antigen protein 2 putative	1.06221	0.711452	null	null
LmjF.12.0740	surface antigen protein putative	1.26971	0.0293933	null	null
LmjF.12.0755	surface antigen protein 2 putative	1.09806	0.374106	null	null
LmjF.12.0760	surface antigen protein 2 putative	1.5437	0.00792568	null	null
LmjF.12.0765	surface antigen protein 2 putative	1.2018	0.0676925	null	null
LmjF.12.0770	hypothetical protein conserved	-1.12756	0.499364	null	null
LmjF.12.0780	surface antigen protein 2 precursor	1.29124	0.110561	null	null
LmjF.12.0800	hypothetical protein conserved	1.1361	0.553563	null	null
LmjF.12.0810	promastigote surface antigen protein 2 PSA2	1.26236	0.0563361	null	null
LmjF.12.0820	hypothetical protein conserved	-1.00709	0.978537	null	null
LmjF.12.0830	surface antigen protein 2 putative	1.05194	0.695057	null	null
LmjF.12.0840	hypothetical protein conserved	-1.22594	0.291709	null	null
LmjF.12.0850	surface antigen protein 2 putative	1.25819	0.0493428	null	null
LmjF.12.0860	surface antigen protein putative	1.35348	0.0901899	null	null
LmjF.12.0867	hypothetical protein conserved	1.29855	0.0889625	null	null
LmjF.12.0870	surface antigen protein 2 putative	1.32419	0.02721	null	null
LmjF.12.0880	hypothetical protein unknown function	1.16804	0.698973	null	null
LmjF.12.0885	hypothetical protein	1.11883	0.781077	null	null
LmjF.12.0890	surface antigen protein 2 putative	1.58355	0.00178893	null	null
LmjF.12.0895	hypothetical protein conserved	1.22551	0.104441	null	null
LmjF.12.0905	hypothetical protein	1.19836	0.374105	null	null
LmjF.12.0910	promastigote surface antigen protein PSA	1.31885	0.128803	null	null
LmjF.12.0920	promastigote surface antigen protein PSA	1.34888	0.104636	null	null
LmjF.12.0930	hypothetical protein conserved	-1.21983	0.221383	null	null
LmjF.12.0940	promastigote surface antigen protein 2 PSA2	1.27101	0.265883	null	null
LmjF.12.0950	hypothetical protein conserved	-1.22843	0.317599	null	null
LmjF.12.0960	surface antigen protein 2 putative	1.08505	0.509223	null	null
LmjF.12.0970	hypothetical protein conserved	1.51067	0.00192143	null	null
LmjF.12.0980	promastigote surface antigen protein 2 PSA2	1.26966	0.185376	null	null
LmjF.12.0990	surface antigen protein putative	1.31989	0.00244971	null	null
LmjF.12.0995	hypothetical protein	1.42684	0.00188112	null	null
LmjF.12.1000	promastigote surface antigen protein 2 PSA2	1.27047	0.195169	null	null
LmjF.12.1005	surface antigen protein 2 putative	1.23576	0.0378648	null	null
LmjF.12.1015	hypothetical protein unknown function	1.34007	0.258914	null	null
LmjF.12.1020	surface antigen protein putative	1.36309	0.0647804	null	null
LmjF.12.1030	hypothetical protein conserved	-1.11743	0.607117	null	null
LmjF.12.1040	surface antigen protein putative	1.35735	0.0970673	null	null
LmjF.12.1050	hypothetical protein conserved	-1.03542	0.798045	null	null
LmjF.12.1060	surface antigen protein putative	1.31307	0.135398	null	null
LmjF.12.1070	surface antigen protein 2 putative	1.23291	0.0837783	null	null
LmjF.12.1090	surface antigen protein putative	-1.22566	0.250765	null	null
LmjF.12.1100	hypothetical protein conserved	1.37949	0.00486464	null	null
LmjF.12.1110	hypothetical protein unknown function	1.18136	0.0671004	heat shock protein binding	null
LmjF.12.1120	hypothetical protein conserved	-1.24977	0.0546657	null	null
LmjF.12.1125	N-acyl-L-amino acid amidohydrolase	-1.5557	0.00588908	hydrolase activity	null
LmjF.12.1130	NADH:flavin oxidoreductase/NADH oxidase putative	-1.29394	0.0029057	FMN binding oxidoreductase activity	oxidation-reduction process
LmjF.12.1140	n-ethylmaleimide reductase-like protein	1.32931	0.0679524	FMN binding oxidoreductase activity	oxidation-reduction process
LmjF.12.1150	hypothetical protein unknown function	1.08766	0.245805	null	null
LmjF.12.1160	hypothetical protein conserved	1.03266	0.770374	null	null
LmjF.12.1170	hypothetical protein conserved	1.20363	0.0240966	null	null
LmjF.12.1180	hypothetical protein conserved	1.17357	0.090809	null	null
LmjF.12.1190	hypothetical protein conserved	1.08146	0.497733	nucleoside-triphosphatase activity nucleotide binding	null
LmjF.12.1200	hypothetical protein unknown function	1.12247	0.314115	null	null
LmjF.12.1210	hypothetical protein unknown function	1.40016	0.00217834	null	null
LmjF.12.1220	hypothetical protein conserved	-1.18413	0.0816532	protein binding	null
LmjF.12.1230	hypothetical protein conserved	1.04295	0.677937	null	null
LmjF.12.1240	hypothetical protein unknown function	1.08651	0.22536	protein binding zinc ion binding	null
LmjF.12.1250	puromycin-sensitive aminopeptidase-like protein	-1.09313	0.274043	metallopeptidase activity zinc ion binding	null
LmjF.12.1260	hypothetical protein conserved	1.21963	0.0509356	null	null
LmjF.12.1270	arginine N-methyltransferase-like protein	-1.62743	0.000552248	null	null
LmjF.12.1280	hypothetical protein unknown function	1.0013	0.993121	null	null
LmjF.12.1290	hypothetical protein conserved	1.13123	0.265682	null	null
LmjF.12.1300	hypothetical protein conserved	-1.3872	0.0019246	protein binding zinc ion binding	null
LmjF.12.1305	hypothetical protein conserved	-1.00349	0.979383	null	null
LmjF.12.1310	hypothetical protein conserved	-1.0588	0.47165	null	null
LmjF.12.1320	hypothetical protein conserved	1.09115	0.218909	small GTPase regulator activity	null
LmjF.12.1330	serine peptidase Clan SC Family S9D	1.02942	0.8245	null	null
LmjF.12.1340	hypothetical protein conserved	-1.33651	0.0101248	null	null
LmjF.13.0010	hypothetical protein conserved	1.09928	0.313009	protein binding	null
LmjF.13.0020	cis-prenyltransferase-like protein	1.19692	0.0316804	null	null
LmjF.13.0030	hypothetical protein conserved	-1.06424	0.452558	null	null
LmjF.13.0040	hypothetical protein conserved	-1.00148	0.988315	null	null
LmjF.13.0050	ribonuclease HII putative	-1.21738	0.0820224	nucleic acid binding	null
LmjF.13.0060	hypothetical protein conserved	-1.05968	0.583692	null	null
LmjF.13.0070	hypothetical protein unknown function	1.0383	0.691091	null	null
LmjF.13.0080	mitochondrial DNA polymerase I protein B putative (POLIB)	-1.38958	0.00186884	DNA binding DNA-directed DNA polymerase activity exonuclease activity nucleic acid binding	DNA replication
LmjF.13.0090	carboxypeptidase putative	-1.61179	0.00079971	metallocarboxypeptidase activity	proteolysis
LmjF.13.0100	hypothetical protein unknown function	1.73358	0.00116757	null	null
LmjF.13.0110	hypothetical protein conserved	-1.03793	0.709326	null	null
LmjF.13.0120	hypothetical protein conserved	1.06823	0.552486	null	null
LmjF.13.0130	MCAK-like kinesin putative	-1.12454	0.172052	ATP binding microtubule motor activity protein binding zinc ion binding	microtubule-based movement
LmjF.13.0140	hypothetical protein conserved	-1.21551	0.0219097	null	null
LmjF.13.0150	hypothetical protein conserved	1.07198	0.509223	null	null
LmjF.13.0160	protein kinase A regulatory subunit putative	-1.04841	0.685548	null	null
LmjF.13.0170	MOZ/SAS family acetyltransferase putative	-1.05078	0.619197	null	null
LmjF.13.0180	hypothetical protein conserved	-1.09112	0.441196	null	null
LmjF.13.0190	hypothetical protein unknown function	1.68156	0.00896531	null	null
LmjF.13.0200	hypothetical protein unknown function	2.11274	0.000295751	triglyceride lipase activity	lipid metabolic process
LmjF.13.0210	class 3 lipase putative	1.41456	0.00189287	triglyceride lipase activity	lipid metabolic process
LmjF.13.0220	small Rab GTP binding protein putative	1.23423	0.057345	GTP binding GTPase activity	GTP catabolic process intracellular protein transport nucleocytoplasmic transport protein transport signal transduction small GTPase mediated signal transduction
LmjF.13.0230	hypothetical protein conserved	1.24489	0.0390241	protein binding zinc ion binding	null
LmjF.13.0240	hypothetical protein conserved	-1.04971	0.664123	null	null
LmjF.13.0250	hypothetical protein conserved	1.17726	0.102438	protein binding	null
LmjF.13.0260	N-acetyltransferase subunit ARD1 putative	1.03702	0.715933	N-acetyltransferase activity	null
LmjF.13.0270	hypothetical protein conserved	-1.05614	0.620382	null	null
LmjF.13.0280	alpha tubulin	-1.04262	0.54925	GTP binding GTPase activity	GTP catabolic process protein polymerization
LmjF.13.0290	alpha tubulin	-1.09163	0.208613	GTP binding GTPase activity	GTP catabolic process protein polymerization
LmjF.13.0300	alpha tubulin	-1.09257	0.181301	GTP binding GTPase activity	GTP catabolic process protein polymerization
LmjF.13.0310	alpha tubulin	-1.0167	0.922203	GTP binding GTPase activity	GTP catabolic process protein polymerization
LmjF.13.0320	alpha tubulin	-1.01511	0.928032	GTP binding GTPase activity	GTP catabolic process protein polymerization
LmjF.13.0330	alpha tubulin	-1.00486	0.97714	GTP binding GTPase activity	GTP catabolic process protein polymerization
LmjF.13.0340	alpha tubulin	-1.00512	0.976505	GTP binding GTPase activity	GTP catabolic process protein polymerization
LmjF.13.0350	alpha tubulin	-1.02679	0.870744	GTP binding GTPase activity	GTP catabolic process protein polymerization
LmjF.13.0360	alpha tubulin	-1.00803	0.961723	GTP binding GTPase activity	GTP catabolic process protein polymerization
LmjF.13.0370	alpha tubulin	-1.02581	0.880402	GTP binding GTPase activity	GTP catabolic process protein polymerization
LmjF.13.0380	alpha tubulin	-1.03284	0.840884	GTP binding GTPase activity	GTP catabolic process protein polymerization
LmjF.13.0390	alpha tubulin	-1.00272	0.986274	GTP binding GTPase activity	GTP catabolic process protein polymerization
LmjF.13.0400	hypothetical protein conserved	-1.01547	0.881281	null	null
LmjF.13.0410	hypothetical protein conserved	1.03192	0.769737	null	null
LmjF.13.0420	long-chain-fatty-acid-CoA ligase putative	-1.54366	0.0005174	catalytic activity	metabolic process
LmjF.13.0430	flagellar radial spoke protein putative	-1.22586	0.0268588	null	null
LmjF.13.0440	mitogen-activated protein kinase kinase 2 (MKK2)	-1.0187	0.895456	ATP binding binding protein binding protein kinase activity protein tyrosine kinase activity	protein phosphorylation
LmjF.13.0450	hypothetical protein conserved	-1.57129	0.0011057	nucleic acid binding	null
LmjF.13.0460	hypothetical protein conserved	1.19671	0.161471	null	null
LmjF.13.0470	hypothetical protein conserved	-1.22994	0.0675969	null	null
LmjF.13.0480	hypothetical protein conserved	-1.43765	0.00066278	null	null
LmjF.13.0490	hypothetical protein conserved	-1.24562	0.0123924	null	null
LmjF.13.0500	RNA helicase putative	-1.19834	0.0769	ATP binding ATP-dependent helicase activity helicase activity nucleic acid binding nucleoside-triphosphatase activity nucleotide binding	null
LmjF.13.0510	hypothetical protein conserved	-1.30375	0.0175331	null	null
LmjF.13.0520	hypothetical protein conserved	-1.30317	0.00513822	null	null
LmjF.13.0530	hypothetical protein conserved	-1.22533	0.0246041	null	null
LmjF.13.0540	hypothetical protein conserved	-1.16699	0.0691891	null	null
LmjF.13.0550	hypothetical protein conserved	-1.03394	0.774827	null	null
LmjF.13.0560	60S ribosomal protein L18 putative	1.07571	0.457586	null	null
LmjF.13.0570	40S ribosomal protein S12 putative	1.00219	0.980814	null	null
LmjF.13.0580	hypothetical protein conserved	1.31834	0.0175761	null	null
LmjF.13.0590	hypothetical protein conserved	-1.07409	0.55999	null	null
LmjF.13.0600	hypothetical protein conserved	1.00201	0.984263	null	null
LmjF.13.0610	actyltransferase-like protein	-1.19381	0.0505572	N-acetyltransferase activity	null
LmjF.13.0620	hypothetical protein conserved	1.04672	0.561545	null	null
LmjF.13.0630	hypothetical protein conserved	1.22392	0.0462247	null	null
LmjF.13.0640	hypothetical protein conserved	1.04153	0.689656	binding	null
LmjF.13.0650	palmitoyl acyltransferase 6 putative	-1.03411	0.745228	zinc ion binding	null
LmjF.13.0660	hypothetical protein conserved	-1.31506	0.0280116	ubiquitin-protein ligase activity	protein ubiquitination
LmjF.13.0670	lectin putative	-1.12253	0.255454	null	null
LmjF.13.0680	hypothetical protein conserved	-1.17471	0.266369	null	cellular process
LmjF.13.0690	hypothetical protein conserved	-1.28425	0.0473962	null	null
LmjF.13.0700	kinesin putative	-1.24406	0.29657	ATP binding microtubule motor activity	microtubule-based movement
LmjF.13.0710	hypothetical protein conserved	-1.13105	0.178575	ARF GTPase activator activity zinc ion binding	regulation of ARF GTPase activity
LmjF.13.0720	oxidoreductase-like protein	-1.14086	0.0944282	oxidoreductase activity zinc ion binding	oxidation-reduction process
LmjF.13.0730	ubiquitin-like protein	1.15434	0.0799246	protein binding	null
LmjF.13.0740	hypothetical protein unknown function	-1.0367	0.696652	null	null
LmjF.13.0750	hypothetical protein conserved	1.03505	0.756374	null	null
LmjF.13.0760	hypothetical protein conserved	1.06872	0.481769	protein binding	null
LmjF.13.0770	hypothetical protein conserved	-1.02071	0.828795	protein tyrosine/serine/threonine phosphatase activity	protein dephosphorylation
LmjF.13.0780	protein kinase putative	1.10646	0.217623	ATP binding protein kinase activity protein tyrosine kinase activity	protein phosphorylation
LmjF.13.0790	hypothetical protein conserved	1.32549	0.0151525	null	null
LmjF.13.0800	hypothetical protein conserved	1.32474	0.0111538	null	null
LmjF.13.0810	hypothetical protein conserved	1.39435	0.0029948	null	null
LmjF.13.0820	hypothetical protein conserved	-1.00643	0.95387	null	null
LmjF.13.0830	hypothetical protein conserved	1.20028	0.0326067	null	null
LmjF.13.0840	hypothetical protein unknown function	1.04414	0.645591	null	null
LmjF.13.0850	hypothetical protein conserved	1.17915	0.0568903	null	null
LmjF.13.0860	hypothetical protein conserved	1.155	0.141978	null	null
LmjF.13.0870	mitochondrial processing peptidase alpha subunit putative	-1.24304	0.0212807	catalytic activity metal ion binding metalloendopeptidase activity zinc ion binding	proteolysis
LmjF.13.0880	hypothetical protein conserved	-1.14573	0.240042	null	null
LmjF.13.0890	hypothetical protein conserved	1.46034	0.00318547	null	null
LmjF.13.0900	hypothetical protein conserved	1.0041	0.973483	null	null
LmjF.13.0910	hypothetical protein conserved	1.09333	0.244262	protein binding	null
LmjF.13.0920	hypothetical protein conserved	1.28968	0.00363418	null	null
LmjF.13.0930	glycosyltransferase family-like protein	-1.06189	0.460021	null	lipopolysaccharide biosynthetic process
LmjF.13.0940	N(2) N(2)-dimethylguanosine tRNA methyltransferase putative	-1.10384	0.511475	RNA binding tRNA (guanine-N2-)-methyltransferase activity	tRNA processing
LmjF.13.0950	actin-like protein putative	-1.03684	0.696914	null	null
LmjF.13.0960	katanin-like protein	-1.0089	0.933285	ATP binding nucleoside-triphosphatase activity nucleotide binding protein binding	null
LmjF.13.0970	hypothetical protein conserved	-1.15822	0.0615089	null	null
LmjF.13.0980	AMP deaminase putative	1.02917	0.733402	deaminase activity	purine ribonucleoside monophosphate biosynthetic process
LmjF.13.0990	hypothetical protein conserved	1.55773	0.00100551	null	null
LmjF.13.1000	hypothetical protein conserved	1.14737	0.206958	null	null
LmjF.13.1010	hypothetical protein conserved	-1.02454	0.777952	null	null
LmjF.13.1020	hypothetical protein unknown function	-1.2777	0.0402303	null	null
LmjF.13.1030	hypothetical protein conserved	-1.05442	0.580764	null	null
LmjF.13.1040	subtilisin-like serine peptidase	-1.0926	0.400102	serine-type endopeptidase activity	proteolysis
LmjF.13.1050	hypothetical protein conserved	-1.18653	0.110613	null	null
LmjF.13.1060	NADH-cytochrome b5 reductase putative	-1.14829	0.141701	oxidoreductase activity	oxidation-reduction process
LmjF.13.1070	hypothetical protein unknown function	-1.00937	0.955292	null	null
LmjF.13.1080	hypothetical protein unknown function	1.10716	0.34724	null	null
LmjF.13.1090	proteasome regulatory ATPase subunit 2 putative	-1.09984	0.216627	ATP binding hydrolase activity nucleoside-triphosphatase activity nucleotide binding	protein catabolic process
LmjF.13.1100	leucyl-tRNA synthetase putative	-1.23527	0.0302736	ATP binding aminoacyl-tRNA editing activity aminoacyl-tRNA ligase activity leucine-tRNA ligase activity nucleotide binding	leucyl-tRNA aminoacylation tRNA aminoacylation for protein translation
LmjF.13.1110	hypothetical protein conserved	1.05036	0.512223	null	null
LmjF.13.1120	DNA-directed RNA polymerase I subunit putative	-1.02801	0.781938	DNA binding DNA-directed RNA polymerase activity	null
LmjF.13.1130	hypothetical protein conserved	1.3248	0.00624629	null	null
LmjF.13.1140	hypothetical protein conserved	-1.15736	0.0834465	null	null
LmjF.13.1150	hypothetical protein conserved	-1.17538	0.0345941	null	metabolic process
LmjF.13.1160	calmodulin putative	1.02226	0.830312	calcium ion binding	null
LmjF.13.1170	hypothetical protein conserved	1.13186	0.334043	null	null
LmjF.13.1180	outer arm dynein-like protein	-1.24802	0.0859769	null	null
LmjF.13.1190	adenylosuccinate synthetase putative	-1.18487	0.240676	GTP binding adenylosuccinate synthase activity magnesium ion binding	purine nucleotide biosynthetic process
LmjF.13.1200	hypothetical protein conserved	-1.05133	0.585421	null	null
LmjF.13.1210	nucleobase transporter (NT3)	1.14153	0.329994	nucleoside transmembrane transporter activity	transport
LmjF.13.1220	40S ribosomal protein S4 putative	1.15875	0.270591	RNA binding structural constituent of ribosome	translation
LmjF.13.1230	40S ribosomal protein S4 putative	1.12688	0.369878	RNA binding structural constituent of ribosome	translation
LmjF.13.1240	hypothetical protein conserved	1.19184	0.0763725	ATP binding thiamine diphosphokinase activity	thiamine diphosphate biosynthetic process
LmjF.13.1250	hypothetical protein unknown function	1.32957	0.0859769	null	null
LmjF.13.1260	hypothetical protein unknown function	1.36787	0.0490951	null	null
LmjF.13.1270	DNA/RNA non-specific endonuclease-like protein	1.04661	0.813925	hydrolase activity metal ion binding nucleic acid binding	null
LmjF.13.1280	XPA-interacting protein putative	1.04307	0.707712	nucleoside-triphosphatase activity nucleotide binding	null
LmjF.13.1290	hypothetical protein conserved	1.12559	0.285686	null	null
LmjF.13.1300	hypothetical protein conserved	-1.07908	0.369069	null	null
LmjF.13.1310	hypothetical protein unknown function	1.44941	0.0064873	null	null
LmjF.13.1320	hypothetical protein conserved	1.41814	0.0146055	null	null
LmjF.13.1330	hypothetical protein conserved	-1.11031	0.387734	null	null
LmjF.13.1340	hypothetical protein conserved	-1.13759	0.194405	null	null
LmjF.13.1350	hypothetical protein conserved	1.06799	0.570555	null	null
LmjF.13.1360	hypothetical protein conserved	-1.20565	0.0384871	null	null
LmjF.13.1370	hypothetical protein conserved	-1.23722	0.0323163	DNA-directed RNA polymerase activity	null
LmjF.13.1380	endomembrane protein putative	-1.33488	0.0154453	null	null
LmjF.13.1390	hypothetical protein conserved	-1.77263	0.00280099	null	null
LmjF.13.1400	hypothetical protein conserved	-1.20111	0.0780581	protein binding	null
LmjF.13.1410	hypothetical protein unknown function	1.34775	0.101405	null	null
LmjF.13.1420	hypothetical protein conserved	-1.17857	0.0514306	null	null
LmjF.13.1430	hypothetical protein conserved	1.22547	0.0169384	protein binding	null
LmjF.13.1440	hypothetical protein conserved	1.10948	0.197603	null	null
LmjF.13.1450	EF hand-like protein	1.16287	0.156464	calcium ion binding	null
LmjF.13.1460	programmed cell death 6 protein-like protein	1.144	0.152117	calcium ion binding	null
LmjF.13.1470	hypothetical protein conserved	1.1404	0.239803	acid-amino acid ligase activity protein binding	cellular protein modification process
LmjF.13.1480	Ran-binding protein 1 putative	-1.49502	0.00109373	null	intracellular transport
LmjF.13.1490	hypothetical protein conserved	-1.25369	0.0182286	null	null
LmjF.13.1500	hypothetical protein conserved	1.39946	0.00252523	null	null
LmjF.13.1510	phosphoprotein phosphatase putative	1.59574	0.000555919	hydrolase activity	null
LmjF.13.1520	hypothetical protein conserved	1.15843	0.0610446	ATP binding nucleoside-triphosphatase activity nucleotide binding protein binding	null
LmjF.13.1530	phospholipid-transporting ATPase 1-like protein	1.35547	0.00910539	ATP binding catalytic activity magnesium ion binding metal ion binding nucleotide binding phospholipid-translocating ATPase activity	cation transport metabolic process phospholipid transport
LmjF.13.1540	hypothetical protein unknown function	-1.4918	0.000552753	null	null
LmjF.13.1550	hypothetical protein conserved	1.17398	0.120717	null	null
LmjF.13.1560	ras-like small GTPases putative	1.4918	0.00384398	GTP binding	null
LmjF.13.1570	phosphoprotein phosphatase-like protein	1.64515	0.00998094	hydrolase activity	null
LmjF.13.1580	ubiquitin-conjugating enzyme-like protein	-1.21956	0.0392646	acid-amino acid ligase activity	null
LmjF.13.1590	hypothetical protein conserved	1.20865	0.0385399	null	null
LmjF.13.1600	hypothetical protein conserved	-1.47706	0.00752002	null	null
LmjF.13.1610	MCAK-like kinesin putative	1.29766	0.0120623	ATP binding microtubule motor activity protein binding	microtubule-based movement
LmjF.13.1620	squalene monooxygenase-like protein	-1.37839	0.00384085	flavin adenine dinucleotide binding squalene monooxygenase activity	oxidation-reduction process
LmjF.13.1630	mitochondrial DNA polymerase I protein D putative	-1.19436	0.0389933	DNA binding DNA-directed DNA polymerase activity nucleic acid binding	DNA replication
LmjF.13.1640	mitogen-activated protein kinase putative (MPK7)	-1.30883	0.00331915	ATP binding protein kinase activity protein tyrosine kinase activity	protein phosphorylation
LmjF.13.1650	dynein heavy chain putative	-1.16072	0.414674	ATP binding ATPase activity microtubule motor activity nucleoside-triphosphatase activity nucleotide binding	microtubule-based movement
LmjF.13.1660	chaperonin TCP20 putative	-1.56554	0.00050544	ATP binding unfolded protein binding	cellular protein metabolic process protein folding
LmjF.13.1670	60S ribosomal protein L44 putative	-1.02732	0.77566	structural constituent of ribosome	translation
LmjF.13.1680	pyrroline-5-carboxylate reductase (P5CR)	-1.09447	0.302417	oxidoreductase activity pyrroline-5-carboxylate reductase activity	oxidation-reduction process proline biosynthetic process
LmjF.13.1690	protein associated with differentiation 4 putative	-1.10445	0.386157	null	transmembrane transport
LmjF.13.1700	hypothetical protein unknown function	-1.07221	0.584569	null	null
LmjF.14.0010	exosome complex exonuclease putative	-1.29868	0.0287055	null	null
LmjF.14.0020	phosphatidylinositol 3-kinase 2 putative	-1.38204	0.00284057	binding	null
LmjF.14.0020	phosphatidylinositol 3-kinase 2 putative	-1.37597	0.00341601	binding	null
LmjF.14.0020	phosphatidylinositol 3-kinase 2 putative	-1.37481	0.0169442	binding	null
LmjF.14.0030	hypothetical protein conserved	-1.03134	0.780418	null	null
LmjF.14.0040	j-binding protein putative	-1.20778	0.104075	ATP binding DNA binding helicase activity nucleic acid binding	null
LmjF.14.0050	hypothetical protein conserved	-1.18243	0.109479	null	null
LmjF.14.0060	hypothetical protein conserved	-1.30991	0.0160445	GTP binding	null
LmjF.14.0070	hypothetical protein unknown function	1.32816	0.119558	zinc ion binding	null
LmjF.14.0080	hypothetical protein conserved	-1.40902	0.00104147	null	null
LmjF.14.0090	hypothetical protein conserved	1.00558	0.9697	heat shock protein binding	null
LmjF.14.0100	hypothetical protein conserved	-1.13931	0.179907	protein binding	null
LmjF.14.0110	hypothetical protein conserved	-1.30427	0.0285469	heat shock protein binding	null
LmjF.14.0120	hypothetical protein conserved	-1.17809	0.303941	null	null
LmjF.14.0130	inosine-guanine nucleoside hydrolase putative (IG-NH)	1.20961	0.023652	null	null
LmjF.14.0140	histone acetyltransferase putative	-1.1863	0.042303	null	null
LmjF.14.0150	60S ribosomal protein putative	-1.38932	0.00200392	structural constituent of ribosome	translation
LmjF.14.0160	hypothetical protein conserved	-1.03446	0.725079	null	null
LmjF.14.0170	hypothetical protein conserved	1.07026	0.550019	null	null
LmjF.14.0180	carboxypeptidase putative	-1.28842	0.0409229	metallocarboxypeptidase activity	proteolysis
LmjF.14.0190	hypothetical protein conserved	-1.4658	0.00111269	null	null
LmjF.14.0200	Bardet-Biedl syndrome 10 protein homolog (BBS10-like protein 10) putative	-1.10004	0.385719	null	null
LmjF.14.0210	hypothetical protein conserved	-1.02572	0.787985	protein binding	null
LmjF.14.0220	hypothetical protein conserved	1.3286	0.0116734	phosphatidylinositol binding protein binding	cell communication
LmjF.14.0230	hypothetical protein conserved	1.13533	0.142199	null	null
LmjF.14.0240	hypothetical protein conserved	-1.06103	0.539459	catalytic activity	null
LmjF.14.0250	hypothetical protein conserved	-1.3268	0.0177177	null	null
LmjF.14.0260	hypothetical protein conserved	1.13036	0.205443	null	null
LmjF.14.0270	hypothetical protein conserved	-1.0365	0.751209	null	null
LmjF.14.0280	hypothetical protein conserved	1.13792	0.161242	nucleic acid binding zinc ion binding	null
LmjF.14.0290	hypothetical protein conserved	-1.08748	0.326663	null	null
LmjF.14.0300	hypothetical protein conserved	1.18201	0.137925	null	null
LmjF.14.0310	proteasome alpha 3 subunit putative	-1.10743	0.197612	endopeptidase activity threonine-type endopeptidase activity	proteolysis involved in cellular protein catabolic process ubiquitin-dependent protein catabolic process
LmjF.14.0320	amino acid permease putative (AAT21)	-1.05242	0.583057	null	null
LmjF.14.0330	hypothetical protein unknown function	1.29695	0.0137729	null	null
LmjF.14.0340	inositol polyphosphate kinase-like protein putative	1.27398	0.0121625	null	null
LmjF.14.0350	threonine synthase putative	-1.09789	0.33975	threonine synthase activity	threonine biosynthetic process
LmjF.14.0360	hypothetical protein conserved	1.05533	0.545275	protein binding zinc ion binding	null
LmjF.14.0370	hypothetical protein conserved	-1.08068	0.311426	null	null
LmjF.14.0380	hypothetical protein conserved	1.452	0.00583508	null	null
LmjF.14.0390	hypothetical protein conserved	1.22718	0.0631305	null	null
LmjF.14.0400	hypothetical protein conserved	-1.07446	0.575573	null	null
LmjF.14.0405	hypothetical protein conserved	-1.10307	0.252853	null	null
LmjF.14.0410	hypothetical protein conserved	-1.01512	0.884597	null	null
LmjF.14.0420	hypothetical protein conserved	-1.02273	0.824075	zinc ion binding	null
LmjF.14.0430	hypothetical protein conserved	1.03371	0.710639	polynucleotide 5 -phosphatase activity transferase activity	null
LmjF.14.0440	hypothetical protein conserved	-1.20976	0.0472336	flavin adenine dinucleotide binding oxidoreductase activity	oxidation-reduction process
LmjF.14.0450	hypothetical protein conserved	-1.08421	0.367959	null	null
LmjF.14.0460	cystathionine beta-lyase-like protein	1.10342	0.256771	cystathionine beta-lyase activity pyridoxal phosphate binding	de novo L-methionine biosynthetic process
LmjF.14.0470	hypothetical protein conserved	-2.6944	0.000425907	null	metabolic process
LmjF.14.0480	hypothetical protein unknown function	1.28938	0.0394068	null	null
LmjF.14.0490	hypothetical protein unknown function	1.07674	0.598025	null	null
LmjF.14.0500	hypothetical protein unknown function	-1.10688	0.387538	null	null
LmjF.14.0510	stearic acid desaturase putative	1.63643	0.00312254	heme binding stearoyl-CoA 9-desaturase activity	fatty acid biosynthetic process lipid metabolic process oxidation-reduction process
LmjF.14.0520	hypothetical protein conserved	-1.38588	0.0255819	null	null
LmjF.14.0530	hypothetical protein conserved	1.19392	0.0896159	null	null
LmjF.14.0540	ion transport protein-like protein	-1.30748	0.00882774	null	null
LmjF.14.0550	hypothetical protein unknown function	1.12515	0.481959	null	null
LmjF.14.0560	hypothetical protein unknown function	1.39556	0.0272663	null	null
LmjF.14.0570	hypothetical protein conserved	1.06792	0.627488	protein binding	null
LmjF.14.0580	hypothetical protein conserved	-1.06875	0.456239	null	null
LmjF.14.0590	hypothetical protein conserved	-1.17557	0.0505405	null	null
LmjF.14.0600	hypothetical protein conserved	-1.28512	0.00752354	null	null
LmjF.14.0610	hypothetical protein conserved	-1.29003	0.00537277	null	null
LmjF.14.0620	hypothetical protein conserved	1.05801	0.682098	null	null
LmjF.14.0625	hypothetical protein conserved	1.18657	0.0579839	null	null
LmjF.14.0630	fatty acid elongase putative	1.37885	0.0438234	null	null
LmjF.14.0640	fatty acid elongase putative (ELO1.1)	-1.10491	0.296562	null	null
LmjF.14.0650	fatty acid elongase putative (ELO1.2)	1.10265	0.368832	null	null
LmjF.14.0660	fatty acid elongase putative (ELO1.3)	-1.23957	0.0151513	null	null
LmjF.14.0665	fatty acid elongase putative	-1.35442	0.00225323	null	null
LmjF.14.0670	fatty acid elongase putative (ELO2)	-1.08792	0.458296	null	null
LmjF.14.0680	fatty acid elongase putative (ELO3.1)	1.03402	0.709858	null	null
LmjF.14.0690	fatty acid elongase putative (ELO3.2)	1.28142	0.0508839	null	null
LmjF.14.0700	fatty acid elongase putative (ELO3.3)	1.73352	0.00079971	null	null
LmjF.14.0705	fatty acid elongase putative (ELO3.4)	1.30568	0.0211439	null	null
LmjF.14.0710	fatty acid elongase putative (ELO4.1)	1.42823	0.0872328	null	null
LmjF.14.0720	fatty acid elongase putative (ELO4.2)	1.18116	0.274841	null	null
LmjF.14.0730	fatty acid elongase putative (ELO4.3)	1.50469	0.0218277	null	null
LmjF.14.0740	fatty acid elongase putative (ELO4.4)	-1.00528	0.970232	null	null
LmjF.14.0750	hypothetical protein conserved	1.10342	0.378097	null	null
LmjF.14.0760	guanine nucleotide-binding protein-like protein	-1.05888	0.471142	GTP binding GTPase activity	GTP catabolic process protein transport signal transduction small GTPase mediated signal transduction
LmjF.14.0770	hypothetical protein unknown function	1.71861	0.00148696	null	null
LmjF.14.0780	hypothetical protein conserved	-1.16941	0.0520892	RNA binding structural constituent of ribosome	translation
LmjF.14.0790	hypothetical protein conserved	1.06393	0.596732	null	null
LmjF.14.0800	hypothetical protein conserved	1.12663	0.33657	null	null
LmjF.14.0810	kinesin putative	1.2285	0.0288371	ATP binding microtubule motor activity	microtubule-based movement
LmjF.14.0820	hypothetical protein conserved	1.01119	0.906184	null	null
LmjF.14.0830	protein kinase putative	1.21315	0.083307	ATP binding protein kinase activity	protein phosphorylation
LmjF.14.0840	SNF2 family helicase-like protein putative	-1.00623	0.951965	ATP binding DNA binding helicase activity nucleic acid binding	null
LmjF.14.0850	small myristoylated protein-3 putative (SMP-3)	-1.26567	0.0550146	null	null
LmjF.14.0870	hypothetical protein conserved	-1.23552	0.0378132	null	null
LmjF.14.0870	hypothetical protein conserved	-1.19643	0.0910181	null	null
LmjF.14.0880	hypothetical protein conserved	1.20436	0.022335	null	null
LmjF.14.0890	hypothetical protein conserved	1.12925	0.100404	null	null
LmjF.14.0900	protein phosphatase 2C-like protein	1.40672	0.00150979	catalytic activity	null
LmjF.14.0910	glutathione synthetase putative	1.08634	0.32152	ATP binding glutathione synthase activity	glutathione biosynthetic process
LmjF.14.0920	mitochondrial DNA polymerase I protein C putative	-1.29867	0.027225	DNA binding DNA-directed DNA polymerase activity	DNA replication
LmjF.14.0930	tc40 antigen-like	-1.00297	0.981693	null	null
LmjF.14.0940	hypothetical protein conserved	1.85664	0.0002149	null	null
LmjF.14.0950	hypothetical protein conserved	1.00484	0.965686	structural constituent of ribosome	translation
LmjF.14.0960	RNA editing 3 terminal uridylyl transferase 1 (3 TUTASE)	-1.10301	0.326562	null	null
LmjF.14.0970	hypothetical protein conserved	-1.34527	0.0282274	ATP binding kinase activity	metabolic process
LmjF.14.0980	hypothetical protein conserved	1.21282	0.250067	solute:hydrogen antiporter activity	cation transport transmembrane transport
LmjF.14.0990	ADP/ATP mitochondrial carrier-like protein	-1.22118	0.115735	null	null
LmjF.14.1000	hypothetical protein conserved	-1.21544	0.0452055	null	null
LmjF.14.1010	hypothetical protein conserved	-1.24383	0.0169458	null	null
LmjF.14.1020	hypothetical protein conserved	-1.12322	0.17066	null	null
LmjF.14.1030	hypothetical protein conserved	-1.65274	0.000379978	null	null
LmjF.14.1040	hypothetical protein conserved	-1.33115	0.0274083	null	null
LmjF.14.1045	hypothetical protein conserved	-1.37771	0.0324052	null	null
LmjF.14.1050	hypothetical protein conserved	1.0043	0.978885	null	null
LmjF.14.1060	dynein heavy chain putative	1.02124	0.884296	microtubule motor activity	microtubule-based movement
LmjF.14.1070	protein kinase putative	1.27262	0.0176063	ATP binding protein kinase activity protein tyrosine kinase activity	protein phosphorylation
LmjF.14.1080	hypothetical protein conserved	-1.16016	0.0827823	null	null
LmjF.14.1090	hypothetical protein conserved	-1.17464	0.0473141	null	null
LmjF.14.1095	hypothetical protein unknown function	-1.23266	0.10362	null	null
LmjF.14.1100	kinesin K39 putative	1.49615	0.000943909	ATP binding microtubule motor activity	microtubule-based movement
LmjF.14.1110	kinesin K39 putative	1.62982	0.00194135	ATP binding microtubule motor activity	microtubule-based movement
LmjF.14.1120	kinesin K39 putative	1.37093	0.152595	ATP binding microtubule motor activity	microtubule-based movement
LmjF.14.1130	hypothetical protein conserved	1.13737	0.209248	protein binding	null
LmjF.14.1140	hypothetical protein conserved	-1.03793	0.653001	DNA binding	null
LmjF.14.1150	tub family protein-like protein	1.35432	0.0179154	null	null
LmjF.14.1155	hypothetical protein	-1.05638	0.54957	null	null
LmjF.14.1160	enolase (ENOL)	-1.04185	0.627003	magnesium ion binding phosphopyruvate hydratase activity	glycolysis
LmjF.14.1170	ras-like small GTPases putative	1.35574	0.00237364	GTP binding metal ion binding protein binding	small GTPase mediated signal transduction
LmjF.14.1180	poly(A) polymerase putative	1.06039	0.408812	RNA binding nucleotidyltransferase activity polynucleotide adenylyltransferase activity	RNA 3 -end processing RNA polyadenylation
LmjF.14.1190	hypothetical protein conserved	1.00497	0.966052	null	null
LmjF.14.1200	phosphatidylserine synthase putative	-1.35507	0.00397104	null	phosphatidylserine biosynthetic process
LmjF.14.1210	hypothetical protein conserved	-1.06337	0.509989	protein binding	null
LmjF.14.1220	hypothetical protein conserved	-1.09681	0.387343	null	null
LmjF.14.1230	hypothetical protein unknown function	1.17692	0.0671612	null	null
LmjF.14.1240	hypothetical protein conserved	-1.22832	0.0550751	null	null
LmjF.14.1250	hypothetical protein unknown function	1.20821	0.0348508	null	null
LmjF.14.1260	hypothetical protein unknown function	1.04294	0.650873	null	null
LmjF.14.1270	ubiquitin/ribosomal protein S27a putative	1.10169	0.272838	protein binding structural constituent of ribosome	translation
LmjF.14.1280	hypothetical protein conserved	-1.0439	0.66051	oxidoreductase activity	oxidation-reduction process
LmjF.14.1290	hypothetical protein conserved	1.11018	0.434767	null	null
LmjF.14.1300	protein kinase putative	1.44987	0.0022919	ATP binding protein kinase activity protein tyrosine kinase activity	protein phosphorylation
LmjF.14.1310	hypothetical protein conserved	1.13829	0.223742	null	null
LmjF.14.1320	serine hydroxymethyltranferase (SHMT-S) (SHMT-S)	-1.10423	0.217282	glycine hydroxymethyltransferase activity	L-serine metabolic process glycine metabolic process
LmjF.14.1330	hypothetical protein conserved	-1.24193	0.0592324	heat shock protein binding protein binding	null
LmjF.14.1340	delta-4 fatty acid desaturase	-1.2247	0.0979484	heme binding iron ion binding	fatty acid biosynthetic process lipid metabolic process oxidation-reduction process
LmjF.14.1350	hypothetical protein conserved	-1.17532	0.0389933	null	null
LmjF.14.1355	pteridine transporter	-1.25689	0.00792236	null	null
LmjF.14.1360	inositol-3-phosphate synthase (INO1)	1.10378	0.457204	inositol-3-phosphate synthase activity	inositol biosynthetic process phospholipid biosynthetic process
LmjF.14.1370	tyrosyl-tRNA synthetase putative (TyrS)	-1.59017	0.00198412	ATP binding aminoacyl-tRNA ligase activity nucleotide binding	tRNA aminoacylation for protein translation
LmjF.14.1380	hypothetical protein unknown function	1.02393	0.806956	null	null
LmjF.14.1390	hypothetical protein conserved	-1.23905	0.0399726	null	transport
LmjF.14.1395	hypothetical protein conserved	-1.09284	0.284879	null	null
LmjF.14.1400	phosphoglycan beta 13 galactosyltransferase putative (SCGL)	1.05295	0.620691	null	null
LmjF.14.1410	protein kinase putative	1.3998	0.0044388	ATP binding protein kinase activity protein tyrosine kinase activity	protein phosphorylation
LmjF.14.1420	hypothetical protein conserved	1.1176	0.14881	null	null
LmjF.14.1430	hypothetical protein conserved	1.03938	0.722886	catalytic activity protein binding	null
LmjF.14.1440	hypothetical protein conserved	-1.0326	0.749129	protein binding	null
LmjF.14.1450	hypothetical protein conserved	-1.05074	0.525191	binding	null
LmjF.14.1460	mitochondrial pyruvate carrier protein 2 putative	-1.15889	0.212874	null	null
LmjF.14.1470	hypothetical protein conserved	1.04745	0.686684	null	null
LmjF.14.1480	glutathione-S-transferase/glutaredoxin putative	-1.14618	0.143278	electron carrier activity protein disulfide oxidoreductase activity	cell redox homeostasis
LmjF.14.1490	synaptojanin (N-terminal domain) putative	1.16405	0.177155	phosphoric ester hydrolase activity	null
LmjF.15.0010	histone H4	1.24415	0.0318405	DNA binding protein heterodimerization activity	nucleosome assembly
LmjF.15.0020	hypothetical protein conserved	1.2393	0.0364042	null	null
LmjF.15.0030	ATP diphosphohydrolase	-1.19782	0.0319488	hydrolase activity	null
LmjF.15.0040	hypothetical protein conserved	-1.05964	0.568586	null	null
LmjF.15.0050	cytochrome-b5 reductase putative	1.32635	0.026066	oxidoreductase activity	oxidation-reduction process
LmjF.15.0060	eukaryotic initiation factor 4a putative	1.22989	0.177878	DNA binding RNA binding binding protein binding	null
LmjF.15.0070	hypothetical protein conserved	-1.08474	0.369301	null	null
LmjF.15.0080	hypothetical protein conserved	-1.18678	0.0247583	null	null
LmjF.15.0090	heat shock protein HslVU ATPase subunit HslU putative	-1.09502	0.280048	ATP binding ATPase activity nucleoside-triphosphatase activity nucleotide binding	null
LmjF.15.0100	hypothetical protein conserved	-1.06743	0.447275	NADP binding flavin adenine dinucleotide binding	oxidation-reduction process
LmjF.15.0110	hypothetical protein conserved	1.00444	0.962844	null	null
LmjF.15.0120	mitochondrial carrier protein putative	-1.1304	0.164699	null	null
LmjF.15.0130	ATP-dependent RNA helicase putative	1.09391	0.398575	ATP binding ATP-dependent helicase activity helicase activity nucleic acid binding	null
LmjF.15.0140	zinc finger (CCCH type) protein putative	1.25822	0.199008	nucleic acid binding zinc ion binding	null
LmjF.15.0150	hypothetical protein unknown function	-1.04538	0.710639	null	null
LmjF.15.0160	zinc finger (CCCH type) protein putative	1.25287	0.0206782	nucleic acid binding zinc ion binding	null
LmjF.15.0170	protein phosphatase 2C putative	-1.07329	0.41085	catalytic activity	null
LmjF.15.0180	serine/threonine-protein kinase putative	1.19001	0.0458556	ATP binding protein kinase activity protein tyrosine kinase activity	protein phosphorylation
LmjF.15.0185	hypothetical protein conserved	-1.06882	0.526759	null	null
LmjF.15.0190	hypothetical protein conserved	-1.67419	0.000438361	heme binding	null
LmjF.15.0195	hypothetical protein conserved	1.11791	0.253909	null	null
LmjF.15.0200	60S ribosomal protein L13a putative	-1.04521	0.547425	structural constituent of ribosome	translation
LmjF.15.0210	hypothetical protein conserved	-1.06837	0.603126	null	null
LmjF.15.0220	protein phosphatase 1 catalitic subunit putative	-1.45243	0.0251225	hydrolase activity	null
LmjF.15.0223	hypothetical protein conserved	-1.28864	0.0203689	null	null
LmjF.15.0225	hypothetical protein conserved	-1.28627	0.0528807	protein binding	null
LmjF.15.0230	lysyl-tRNA synthetase putative	-1.29198	0.0118283	ATP binding aminoacyl-tRNA ligase activity lysine-tRNA ligase activity nucleic acid binding nucleotide binding	lysyl-tRNA aminoacylation tRNA aminoacylation for protein translation
LmjF.15.0240	sterol carrier protein putative	-1.10182	0.381777	catalytic activity	metabolic process
LmjF.15.0250	hypothetical protein conserved	1.095	0.355957	null	null
LmjF.15.0260	hypothetical protein conserved	-1.0005	0.996257	null	null
LmjF.15.0270	replication Factor A 28 kDa subunit putative	-1.16853	0.122275	nucleic acid binding	null
LmjF.15.0280	ribonucleoprotein p18 mitochondrial precursor putative	-1.51213	0.000527779	null	null
LmjF.15.0290	hypothetical protein conserved	-1.07788	0.499364	null	null
LmjF.15.0300	ecotin putative (LmISP1)	1.20741	0.13859	null	null
LmjF.15.0310	hypothetical protein conserved	1.29133	0.0108956	null	null
LmjF.15.0320	hypothetical protein conserved	-1.18923	0.0246538	hydrolase activity	metabolic process
LmjF.15.0330	hypothetical protein conserved	1.05384	0.564771	hydrolase activity	metabolic process
LmjF.15.0340	hypothetical protein conserved	-1.17198	0.0972092	null	null
LmjF.15.0350	hypothetical protein conserved	1.00836	0.950176	null	null
LmjF.15.0360	hypothetical protein conserved	1.04649	0.723281	RNA binding pseudouridine synthase activity	RNA modification pseudouridine synthesis
LmjF.15.0370	60S acidic ribosomal protein putative	1.10597	0.54236	structural constituent of ribosome	translational elongation
LmjF.15.0380	60S acidic ribosomal protein putative	1.01835	0.911355	structural constituent of ribosome	translational elongation
LmjF.15.0390	cytoplasmic l-asparaginase i-like protein	-1.125	0.198626	null	cellular amino acid metabolic process
LmjF.15.0400	hypothetical protein conserved	1.39138	0.00472679	null	null
LmjF.15.0410	hypothetical protein conserved	-1.02024	0.839367	null	null
LmjF.15.0420	hypothetical protein conserved	-1.52021	0.00194072	null	null
LmjF.15.0430	hypothetical protein conserved	1.34125	0.035819	null	null
LmjF.15.0440	tb-292 membrane associated protein-like protein	-1.06993	0.703004	null	null
LmjF.15.0440	tb-292 membrane associated protein-like protein	1.16447	0.434438	null	null
LmjF.15.0490	hypothetical protein conserved	1.22952	0.0267169	null	null
LmjF.15.0500	metalloprotease putative	1.28733	0.0113709	ATP binding nucleoside-triphosphatase activity nucleotide binding	null
LmjF.15.0510	ecotin putative (ISP2)	-1.17116	0.0826247	null	null
LmjF.15.0520	ecotin putative (ISP3)	1.01033	0.939498	null	null
LmjF.15.0530	hypothetical protein conserved	1.21807	0.0332252	null	null
LmjF.15.0540	hypothetical protein conserved	1.12771	0.123207	null	null
LmjF.15.0550	hypothetical protein unknown function	1.15706	0.125288	null	null
LmjF.15.0560	hypothetical protein conserved	-1.11494	0.244601	null	null
LmjF.15.0570	hypothetical protein unknown function	1.51541	0.000881062	null	null
LmjF.15.0580	hypothetical protein conserved	-1.2902	0.0364291	peptidase activity	signal peptide processing
LmjF.15.0590	hypothetical protein conserved	1.08453	0.398542	null	null
LmjF.15.0595	hypothetical protein	-1.16854	0.0773601	null	null
LmjF.15.0600	hypothetical protein conserved	1.43961	0.00127437	null	null
LmjF.15.0610	hypothetical protein unknown function	-1.23181	0.0432329	null	null
LmjF.15.0620	hypothetical protein conserved	-1.12163	0.147527	null	null
LmjF.15.0630	hypothetical protein unknown function	1.31612	0.0207805	null	null
LmjF.15.0640	hypothetical protein conserved	1.32321	0.00343769	null	null
LmjF.15.0650	hypothetical protein unknown function	1.82647	0.00013609	null	null
LmjF.15.0660	hypothetical protein conserved	1.43362	0.00550129	null	null
LmjF.15.0670	hypothetical protein conserved	1.12804	0.298273	null	null
LmjF.15.0680	hypothetical protein conserved	-1.18709	0.0385399	null	null
LmjF.15.0690	hypothetical protein conserved	-1.02608	0.753512	nucleotide binding	null
LmjF.15.0700	hypothetical protein conserved	1.10465	0.181277	null	null
LmjF.15.0710	hypothetical protein conserved	-1.13234	0.209856	null	null
LmjF.15.0720	flavoprotein monooxygenase putative	1.05508	0.490978	null	null
LmjF.15.0730	hypothetical protein conserved	-1.08143	0.335397	null	null
LmjF.15.0740	hypothetical protein unknown function	1.13316	0.256099	null	null
LmjF.15.0750	hypothetical protein unknown function	1.48504	0.00162016	null	null
LmjF.15.0760	ATP-binding cassette protein subfamily A member 7 putative (ABCA7)	1.11757	0.245274	ATP binding ATPase activity nucleoside-triphosphatase activity nucleotide binding	null
LmjF.15.0770	protein kinase putative	1.53833	0.00038781	ATP binding protein kinase activity protein tyrosine kinase activity	protein phosphorylation
LmjF.15.0780	hypothetical protein conserved	1.0199	0.830521	null	null
LmjF.15.0790	hypothetical protein unknown function	1.04299	0.705349	null	null
LmjF.15.0800	hypothetical protein conserved	1.12217	0.200659	null	null
LmjF.15.0810	hypothetical protein conserved	1.0966	0.284882	null	null
LmjF.15.0815	hypothetical protein conserved	-1.14424	0.208118	null	macromolecule biosynthetic process
LmjF.15.0820	hypothetical protein conserved	1.08879	0.382595	null	null
LmjF.15.0825	hypothetical protein conserved	-1.0143	0.895456	null	null
LmjF.15.0830	hypothetical protein conserved	-1.02555	0.831988	null	null
LmjF.15.0840	hypothetical protein conserved	1.37465	0.00802804	sugar:hydrogen symporter activity	carbohydrate transport
LmjF.15.0850	hypothetical protein conserved	1.03901	0.732861	null	null
LmjF.15.0860	hypothetical protein conserved	1.07323	0.515369	null	null
LmjF.15.0870	hypothetical protein conserved	-1.22837	0.0149788	transmembrane transporter activity	transmembrane transport
LmjF.15.0880	myo-inositol-1 phosphatase putative	1.0829	0.351635	null	phosphatidylinositol phosphorylation
LmjF.15.0890	ATP-binding cassette protein subfamily G member 4 putative (ABCG4)	1.52736	0.00038781	ATP binding ATPase activity nucleoside-triphosphatase activity nucleotide binding	null
LmjF.15.0900	hypothetical protein conserved	1.23363	0.034779	null	null
LmjF.15.0910	hypothetical protein conserved	1.0055	0.959369	null	null
LmjF.15.0920	protein phosphatase 2A regulatory subunit putative	1.55523	0.000936516	binding protein binding	null
LmjF.15.0930	calmodulin-like protein	1.08322	0.307347	null	null
LmjF.15.0940	hypothetical protein conserved	1.11623	0.274686	null	null
LmjF.15.0950	40S ribosomal protein S3 putative	1.16044	0.0724089	RNA binding structural constituent of ribosome	translation
LmjF.15.0960	2Fe-2S iron-sulfur cluster binding domain containing protein putative	1.09692	0.362196	thiol oxidase activity	oxidation-reduction process
LmjF.15.0970	E1-like ubiquitin-activating enzyme putative (UBA5)	1.21736	0.0341426	catalytic activity	null
LmjF.15.0980	hypothetical protein conserved	1.01022	0.911546	null	DNA repair
LmjF.15.0990	succinate dehydrogenase putative	1.01891	0.84062	iron-sulfur cluster binding	null
LmjF.15.1000	60S ribosomal protein L6 putative	1.00238	0.981693	structural constituent of ribosome	translation
LmjF.15.1010	glutamate dehydrogenase (GDH)	-1.0787	0.492434	glutamate dehydrogenase (NAD+) activity oxidoreductase activity	cellular amino acid metabolic process glutamate catabolic process to 2-oxoglutarate oxidation-reduction process
LmjF.15.1020	solanesyl-diphosphate synthase putative	1.19561	0.103484	null	isoprenoid biosynthetic process
LmjF.15.1030	hypothetical protein conserved	-1.02591	0.784672	null	null
LmjF.15.1040	tryparedoxin peroxidase (TRYP1)	1.0552	0.664082	antioxidant activity oxidoreductase activity peroxiredoxin activity	oxidation-reduction process
LmjF.15.1050	developmentally regulated protein putative	-1.18637	0.26981	null	null
LmjF.15.1055	CMP-sialic acid transporter putative	-1.45366	0.000642568	sugar:hydrogen symporter activity	carbohydrate transport
LmjF.15.1060	tryparedoxin peroxidase (TRYP2)	1.09325	0.497031	antioxidant activity oxidoreductase activity peroxiredoxin activity	oxidation-reduction process
LmjF.15.1070	developmentally regulated protein putative	-1.08596	0.695057	null	null
LmjF.15.1080	tryparedoxin peroxidase (TRYP3)	-1.02094	0.870568	antioxidant activity oxidoreductase activity peroxiredoxin activity	oxidation-reduction process
LmjF.15.1090	developmentally regulated protein putative	1.08715	0.62673	null	null
LmjF.15.1100	tryparedoxin peroxidase (TRYP4)	1.09125	0.379263	antioxidant activity oxidoreductase activity peroxiredoxin activity	oxidation-reduction process
LmjF.15.1110	developmentally regulated protein putative	-1.42845	0.204533	null	null
LmjF.15.1120	tryparedoxin peroxidase (TRYP5)	-1.02527	0.814735	antioxidant activity oxidoreductase activity peroxiredoxin activity	oxidation-reduction process
LmjF.15.1130	developmentally regulated protein putative	-1.14716	0.579891	null	null
LmjF.15.1140	tryparedoxin peroxidase (TRYP6)	1.08569	0.365659	antioxidant activity oxidoreductase activity peroxiredoxin activity	oxidation-reduction process
LmjF.15.1150	developmentally regulated protein putative	-1.24697	0.311707	null	null
LmjF.15.1160	tryparedoxin peroxidase (TRYP7)	-1.0109	0.918048	antioxidant activity oxidoreductase activity peroxiredoxin activity	oxidation-reduction process
LmjF.15.1170	hypothetical protein conserved	-1.14259	0.0888254	null	null
LmjF.15.1180	hypothetical protein conserved	1.04333	0.766571	null	null
LmjF.15.1190	hypothetical protein conserved	1.25463	0.00651685	scavenger receptor activity	null
LmjF.15.1200	protein kinase putative	1.05463	0.614798	ATP binding protein kinase activity protein tyrosine kinase activity signal transducer activity	protein phosphorylation signal transduction
LmjF.15.1203	60S acidic ribosomal protein P2	1.01528	0.895456	structural constituent of ribosome	translational elongation
LmjF.15.1207	60S acidic ribosomal protein P2	-1.0311	0.806956	structural constituent of ribosome	translational elongation
LmjF.15.1210	inositol/phosphatidylinositol phosphatase putative	1.2747	0.0127733	null	phosphatidylinositol phosphorylation signal transduction
LmjF.15.1220	hypothetical protein unknown function	1.06066	0.573554	heat shock protein binding unfolded protein binding	protein folding
LmjF.15.1230	nucleoside transporter 1 putative	-1.31083	0.161666	nucleoside transmembrane transporter activity	transport
LmjF.15.1240	nucleoside transporter 1 putative	-1.3316	0.0702537	nucleoside transmembrane transporter activity	transport
LmjF.15.1250	E2-like ubiquitin-conjugation enzyme putative (UFC1)	-1.19982	0.0487789	null	null
LmjF.15.1260	hypothetical protein conserved	-1.36534	0.0100204	protein binding	null
LmjF.15.1270	hypothetical protein conserved	-1.34662	0.00216234	null	null
LmjF.15.1280	hypothetical protein conserved	-1.23505	0.0777294	protein binding	null
LmjF.15.1290	mitochondrial DNA topoisomerase II (TOP2)	-1.25715	0.0221968	ATP binding DNA binding DNA topoisomerase (ATP-hydrolyzing) activity	DNA topological change
LmjF.15.1300	ubiquitin hydrolase putative	1.36586	0.00189453	ubiquitin thiolesterase activity	ubiquitin-dependent protein catabolic process
LmjF.15.1310	MGT1 magnesium transporter (MGT1)	-1.07394	0.421733	metal ion transmembrane transporter activity	metal ion transport transmembrane transport
LmjF.15.1320	eukaryotic initiation factor 4a putative	1.18831	0.0680681	DNA binding RNA binding binding protein binding	null
[truncated: 6,477 more rows]
