# Supplementary material for: Transcriptomic profiling of gene expression and RNA processing during Leishmania major differentiation
Source: Nucleic Acids Res. 2015 Jul 6;43(14):6799–813. doi: 10.1093/nar/gkv656 (PMC4538839; doi:10.1093/nar/gkv656)
Supplement: SUPPLEMENTARY DATA [file supp_gkv656_nar-01429-a-2015-File012.xls]

## Sheet: adj.P.Val < 0.05
Dataset S3. Results from differential expression analysis of L. major metacyclogenesis using limma (protein-coding genes from TriTrypDB v 6.0 and 1,044 novel ORFs), significant genes
ID	Product Description	adj.P.Val	Fold Change	Predicted GO Function	Predicted GO Process
LmjF.01_54	novel ORF	0.0280686	-1.70004	NA	NA
LmjF.01_55	novel ORF	0.0380981	-1.2391	NA	NA
LmjF.01.0010	hypothetical protein unknown function	0.000910515	1.68093	null	null
LmjF.01.0050	carboxylase putative	0.00324156	1.4631	ATP binding biotin carboxylase activity catalytic activity ligase activity metal ion binding	metabolic process
LmjF.01.0070	hypothetical protein conserved	0.0220821	1.25126	null	null
LmjF.01.0180	CLC-type chloride channel putative	0.0232386	1.23476	ion channel activity protein binding voltage-gated chloride channel activity	chloride transport transmembrane transport
LmjF.01.0250	hypothetical protein conserved	0.0348834	-1.27964	null	null
LmjF.01.0270	thioredoxin putative	0.000364012	-1.57946	null	cell redox homeostasis
LmjF.01.0315	hypothetical protein conserved	0.00730707	-1.47613	null	null
LmjF.01.0320	poly(A) export protein putative	0.0012308	-1.61882	protein binding	null
LmjF.01.0350	hypothetical protein conserved	0.00294635	-1.42101	null	null
LmjF.01.0360	hypothetical protein conserved	0.0386214	-1.24499	null	null
LmjF.01.0460	hypothetical protein conserved	0.0082488	1.37576	null	null
LmjF.01.0490	long-chain-fatty-acid-CoA ligase putative	0.0441479	-1.19334	catalytic activity	metabolic process
LmjF.01.0500	fatty acyl CoA synthetase 2 putative	0.022797	1.37107	catalytic activity	metabolic process
LmjF.01.0520	long-chain-fatty-acid-CoA ligase putative	0.000906871	1.58942	catalytic activity	metabolic process
LmjF.01.0540	hypothetical protein conserved	0.0199339	1.52834	null	null
LmjF.01.0560	hypothetical protein conserved	0.0261242	1.39265	null	null
LmjF.01.0600	hypothetical protein conserved	0.0214014	1.33831	Rab GTPase activator activity	regulation of Rab GTPase activity
LmjF.01.0610	DNA-damage inducible protein DDI1-like protein	0.0228307	1.25657	aspartic-type endopeptidase activity	proteolysis
LmjF.01.0670	hypothetical protein conserved	0.00676225	1.47443	null	null
LmjF.01.0690	hypothetical protein unknown function	0.000402486	1.71428	null	null
LmjF.01.0700	hypothetical protein unknown function	0.0440585	-1.2006	null	null
LmjF.01.0720	hypothetical protein conserved	0.00505656	1.40103	null	null
LmjF.01.0750	protein kinase putative	0.00632672	1.38319	ATP binding protein kinase activity	protein phosphorylation
LmjF.01.0760	hypothetical protein conserved	0.033625	1.26951	null	null
LmjF.01.0770	eukaryotic initiation factor 4a putative	0.0064621	-1.34639	ATP binding ATP-dependent helicase activity helicase activity nucleic acid binding	null
LmjF.01.0780	eukaryotic initiation factor 4a putative	0.00527652	-1.35555	ATP binding ATP-dependent helicase activity helicase activity nucleic acid binding	null
LmjF.01.0810	calcium/potassium channel (CAKC) putative	0.0329986	1.23675	calcium-activated potassium channel activity	potassium ion transport
LmjF.01.0830	metallo-peptidase Clan MA(E) Family M3	0.0238566	-1.52576	metalloendopeptidase activity	proteolysis
LmjF.02_139	novel ORF	0.012378	1.48012	NA	NA
LmjF.02_169	novel ORF	0.00423365	-1.43705	NA	NA
LmjF.02.0020	histone H4	0.000200802	-2.34136	DNA binding protein heterodimerization activity	nucleosome assembly
LmjF.02.0100	hypothetical protein conserved (pseudogene)	0.0450507	-1.40195	nucleic acid binding zinc ion binding	null
LmjF.02.0130	hypothetical protein conserved	0.00240077	-1.4159	nucleic acid binding zinc ion binding	null
LmjF.02.0150	hypothetical protein conserved	0.00600771	1.39534	null	null
LmjF.02.0160	phosphoglycan beta 13 galactosyltransferase (SCGR6)	0.00734634	1.44774	null	null
LmjF.02.0170	phosphoglycan beta 13 galactosyltransferase (SCGR5)	0.027181	1.25148	null	null
LmjF.02.0180	phosphoglycan beta 12 arabinosyltransferase (SCA2)	0.0157231	1.30097	null	null
LmjF.02.0190	phosphoglycan beta 13 galactosyltransferase (SCGR4)	0.00103039	1.42443	null	null
LmjF.02.0200	phosphoglycan beta 13 galactosyltransferase (SCGR3)	0.0292079	1.23274	null	null
LmjF.02.0220	phosphoglycan beta 12 arabinosyltransferase (SCA1)	0.0199609	1.26353	null	null
LmjF.02.0230	phosphoglycan beta 13 galactosyltransferase (SCGR1)	0.0011106	1.44953	null	null
LmjF.02.0300	ATP-binding cassette subfamily A member 1 putative (ABCA1)	0.0325783	1.42312	ATP binding ATPase activity nucleoside-triphosphatase activity nucleotide binding	null
LmjF.02.0310	hypothetical protein conserved	0.0310815	1.27804	null	null
LmjF.02.0440	amino acid permease putative (AAT18)	0.0149195	-1.47006	null	null
LmjF.02.0450	voltage-dependent anion-selective channel putative	0.034751	-1.35889	null	null
LmjF.02.0460	voltage-dependent anion-selective channel putative	0.000181996	3.03562	null	null
LmjF.02.0470	hypothetical protein unknown function	0.0253494	1.34901	null	null
LmjF.02.0490	hypothetical protein conserved	0.00376522	1.6445	null	null
LmjF.02.0500	glycerate kinase putative	0.0235588	1.45753	glycerate kinase activity	organic acid phosphorylation
LmjF.02.0510	hypothetical protein conserved	0.00068296	1.80749	null	null
LmjF.02.0520	hypothetical protein conserved	0.0332441	1.40265	null	null
LmjF.02.0530	hypothetical protein conserved	0.00390418	1.5971	null	null
LmjF.02.0540	hypothetical protein conserved	0.0433049	1.20047	null	null
LmjF.02.0610	hypothetical protein conserved	0.000241552	-1.88851	null	null
LmjF.02.0620	hypothetical protein conserved	0.0102294	-1.3647	protein binding	null
LmjF.02.0670	mitochondrial carrier protein putative	0.0100632	-1.39507	null	null
LmjF.02.0740	dipeptylcarboxypeptidase putative (DCP)	0.0146469	-1.5973	metalloendopeptidase activity	proteolysis
LmjF.03_230	novel ORF	0.00180823	1.61508	NA	NA
LmjF.03.0080	glycerol-3-phosphate acyl transferase (GAT)	0.0232386	1.33689	null	metabolic process
LmjF.03.0090	DNA primase large subunit putative	0.000200802	-1.53526	DNA primase activity nucleotidyltransferase activity	null
LmjF.03.0110	hypothetical protein conserved	0.021477	-1.25124	protein binding	null
LmjF.03.0130	acetyltransferase putative	0.0127878	-1.26004	N-acetyltransferase activity	null
LmjF.03.0150	hypothetical protein conserved	0.0193599	-1.29296	null	null
LmjF.03.0160	ATP-binding cassette protein subfamily F member 1 putative (ABCF1)	0.0138861	-1.23222	ATP binding ATPase activity nucleoside-triphosphatase activity nucleotide binding	null
LmjF.03.0180	hypothetical protein conserved	0.0206982	-1.31623	null	null
LmjF.03.0200	delta-1-pyrroline-5-carboxylate dehydrogenase putative	0.00223535	-1.69772	1-pyrroline-5-carboxylate dehydrogenase activity oxidoreductase activity	metabolic process oxidation-reduction process proline biosynthetic process
LmjF.03.0210	protein kinase putative	0.00251413	-1.30408	ATP binding protein kinase activity protein tyrosine kinase activity	protein phosphorylation
LmjF.03.0280	hypothetical protein	0.00933108	1.25169	null	null
LmjF.03.0310	hypothetical protein	0.0377431	1.3832	null	null
LmjF.03.0350	protein kinase putative	0.00748034	1.29957	ATP binding protein kinase activity protein tyrosine kinase activity	protein phosphorylation
LmjF.03.0380	hypothetical protein conserved	0.000402486	1.59066	null	null
LmjF.03.0390	hypothetical protein conserved	0.00177445	1.36235	null	null
LmjF.03.0400	hypothetical protein conserved	0.000200802	1.72035	null	null
LmjF.03.0450	TLD domain protein conserved	0.0035509	1.50797	null	null
LmjF.03.0460	hypothetical protein	0.0380981	1.38866	null	null
LmjF.03.0500	phosphate-Repressible Phosphate Permease-like protein	0.00123274	1.78723	inorganic phosphate transmembrane transporter activity	phosphate ion transport
LmjF.03.0510	hypothetical protein conserved	0.00861503	1.36147	null	null
LmjF.03.0560	hypothetical protein	0.00013279	2.00623	null	null
LmjF.03.0570	quinone oxidoreductase putative	0.0493325	1.27907	oxidoreductase activity zinc ion binding	oxidation-reduction process
LmjF.03.0580	hypothetical protein conserved	0.0413597	-1.20534	null	null
LmjF.03.0650	hypothetical protein	0.0350858	-1.23775	null	null
LmjF.03.0680	hypothetical protein	0.0221579	-1.69122	uroporphyrinogen-III synthase activity	tetrapyrrole biosynthetic process
LmjF.03.0740	cytochrome c oxidase copper chaperone putative	0.0116543	-1.31202	copper chaperone activity copper ion binding	copper ion transport
LmjF.03.0800	6-phosphofructo-2-kinase/fructose-26-biphosphatase putative	0.00437746	1.35401	6-phosphofructo-2-kinase activity ATP binding protein binding	fructose metabolic process
LmjF.03.0910	inorganic pyrophosphatase putative	0.0128566	-1.23937	inorganic diphosphatase activity magnesium ion binding	phosphate-containing compound metabolic process
LmjF.03.0960	hypothetical protein conserved	0.000434962	-1.5418	null	null
LmjF.03.0980	eukaryotic initiation factor 2a putative	0.000320014	-1.92815	RNA binding translation initiation factor activity	null
LmjF.04_440	novel ORF	0.000757004	-1.4459	NA	NA
LmjF.04.0010	calcium-translocating P-type ATPase	0.00112494	-1.38061	ATP binding calcium-transporting ATPase activity catalytic activity metal ion binding nucleotide binding	ATP biosynthetic process calcium ion transport cation transport metabolic process
LmjF.04.0045	hypothetical protein conserved	0.00825564	-1.37044	null	null
LmjF.04.0060	DNA topoisomerase type IB small subunit	0.0131244	-1.25021	DNA binding	null
LmjF.04.0070	hypothetical protein conserved	0.0163907	-1.26965	null	null
LmjF.04.0110	hypothetical protein conserved	0.0234348	-1.23421	null	null
LmjF.04.0130	hypothetical protein conserved in leishmania	0.00557224	1.3259	null	null
LmjF.04.0140	hypothetical protein conserved in leishmania	0.00295414	1.41913	null	null
LmjF.04.0150	hypothetical protein conserved in leishmania	0.00594869	1.32634	null	null
LmjF.04.0180	surface antigen-like protein	0.0274785	1.25617	protein binding	null
LmjF.04.0190	surface antigen-like protein	0.0217819	1.26865	protein binding	null
LmjF.04.0200	surface antigen-like protein	0.00461347	1.3255	null	null
LmjF.04.0230	hypothetical protein conserved	0.00068442	1.38291	null	null
LmjF.04.0240	hypothetical protein conserved	0.00926823	1.31485	null	null
LmjF.04.0270	hypothetical protein conserved	0.0400402	-1.22825	structural constituent of ribosome	translation
LmjF.04.0330	mitochondrial exoribonuclease DSS-1 putative	0.00560503	1.45422	RNA binding ribonuclease activity	null
LmjF.04.0350	hypothetical protein conserved	0.000200802	2.51676	null	null
LmjF.04.0380	hypothetical protein conserved	0.0298965	-1.27557	null	null
LmjF.04.0390	hypothetical protein	0.0148338	1.56297	null	null
LmjF.04.0410	hypothetical protein conserved	0.0104635	1.27886	null	null
LmjF.04.0450	cysteine peptidase Clan CA family C2 putative	0.0204721	1.26858	calcium-dependent cysteine-type endopeptidase activity	proteolysis
LmjF.04.0490	hypothetical protein conserved	0.0242604	1.26056	null	null
LmjF.04.0510	hypothetical protein	0.00140614	1.40021	null	null
LmjF.04.0580	spermidine synthase	0.00500047	-1.31262	catalytic activity	null
LmjF.04.0590	hypothetical protein	0.00240163	-1.44301	null	null
LmjF.04.0600	hypothetical protein	0.034105	1.27335	protein binding	null
LmjF.04.0625	hypothetical protein	0.0240661	-1.25908	null	null
LmjF.04.0710	hypothetical protein conserved	0.0139965	-1.36602	protein binding	pathogenesis regulation of protein secretion
LmjF.04.0720	hypothetical protein	0.0159188	1.36516	null	null
LmjF.04.0740	hypothetical protein conserved	0.0359987	1.33743	null	null
LmjF.04.0850	serine peptidase Clan S- family S54 putative	0.0393938	-1.29849	serine-type endopeptidase activity	null
LmjF.04.0920	hypothetical protein	0.0231436	1.29586	null	null
LmjF.04.0960	adenylate kinase putative	0.0274899	-1.24849	ATP binding nucleobase-containing compound kinase activity	nucleobase-containing compound metabolic process
LmjF.04.0990	hypothetical protein conserved	0.0443129	-1.20436	null	null
LmjF.04.1010	hypothetical protein conserved	0.0319721	-1.19535	null	null
LmjF.04.1040	acyltransferase-like protein copy 1	0.00668059	1.37923	null	metabolic process
LmjF.04.1060	hypothetical protein	0.0119162	1.30112	null	null
LmjF.04.1120	hypothetical protein conserved	0.00898726	-1.31893	null	null
LmjF.04.1140	hypothetical protein	0.0380981	1.32069	null	null
LmjF.04.1165	hypothetical protein	0.00852274	-1.33797	null	null
LmjF.04.1165	hypothetical protein	0.0336773	-1.25712	null	null
LmjF.04.1190	tRNA nucleotidyltransferase putative	0.0305257	-1.25096	RNA binding nucleotidyltransferase activity	RNA processing
LmjF.04.1210	casein kinase I putative	0.000282985	2.45459	ATP binding protein kinase activity protein tyrosine kinase activity	protein phosphorylation
LmjF.04.1230	actin (ACT)	0.000613618	-1.50229	null	null
LmjF.05_448	novel ORF	0.0204721	-1.23604	NA	NA
LmjF.05_454	novel ORF	0.00251936	-1.47143	NA	NA
LmjF.05_470	novel ORF	0.00834793	1.46635	NA	NA
LmjF.05_492	novel ORF	0.00440639	1.41373	NA	NA
LmjF.05_538	novel ORF	0.0280703	1.33885	NA	NA
LmjF.05_561	novel ORF	0.0066265	-1.49615	NA	NA
LmjF.05_583	novel ORF	0.00389263	-1.75665	NA	NA
LmjF.05_584	novel ORF	0.0134821	-1.37203	NA	NA
LmjF.05.0030	ras-like small GTPases putative	0.00586308	-1.33308	GTP binding	intracellular protein transport small GTPase mediated signal transduction
LmjF.05.0050	hypothetical protein conserved	0.00111736	-1.44524	phosphorus-oxygen lyase activity	cyclic nucleotide biosynthetic process intracellular signal transduction
LmjF.05.0070	dynein light chain putative	0.00160672	-1.41248	null	microtubule-based process
LmjF.05.0090	NUDIX hydrolase dihydroneopterin triphosphate pyrophosphohydrolase/hydrolase putative	0.00668059	-1.31015	hydrolase activity	null
LmjF.05.0130	protein kinase putative	0.00316247	1.34545	ATP binding protein kinase activity protein tyrosine kinase activity	protein phosphorylation
LmjF.05.0190	hypothetical protein conserved	0.0214964	-1.36705	nucleic acid binding zinc ion binding	null
LmjF.05.0220	dual specificity phosphatase-like protein	0.0359229	1.35075	phosphatase activity protein tyrosine/serine/threonine phosphatase activity	dephosphorylation protein dephosphorylation
LmjF.05.0230	hydrogenase putative	0.0168949	1.28793	null	null
LmjF.05.0250	hypothetical protein conserved	0.0143593	-1.32694	null	null
LmjF.05.0285	ARP2/3 complex 16kDa subunit putative	0.00360976	1.49851	null	regulation of actin filament polymerization
LmjF.05.0300	hypothetical protein conserved	0.0438154	1.20208	null	null
LmjF.05.0360	ATP-dependent RNA helicase putative	0.00239736	1.50108	ATP binding ATP-dependent helicase activity helicase activity nucleic acid binding	null
LmjF.05.0380	microtubule-associated protein putative	0.00933108	1.74411	null	null
LmjF.05.0390	protein kinase putative	0.000962754	1.39881	ATP binding protein kinase activity protein tyrosine kinase activity	protein phosphorylation
LmjF.05.0450	hypothetical protein conserved	0.000625529	-1.69579	null	null
LmjF.05.0490	hypothetical protein conserved	0.00401876	-1.41306	null	null
LmjF.05.0500	ATPase alpha subunit	0.0118461	-1.2962	ATP binding	ATP hydrolysis coupled proton transport ATP synthesis coupled proton transport
LmjF.05.0510	ATPase alpha subunit	0.00760083	-1.31594	ATP binding	ATP hydrolysis coupled proton transport ATP synthesis coupled proton transport
LmjF.05.0550	cdc2-related kinase putative	0.000495905	-1.5569	ATP binding protein kinase activity protein tyrosine kinase activity	protein phosphorylation
LmjF.05.0610	hypothetical protein conserved	0.0012661	1.61869	RNA binding	RNA processing
LmjF.05.0620	hypothetical protein conserved	0.00776434	-1.33942	null	null
LmjF.05.0630	kinesin putative	0.0445448	-1.29539	ATP binding microtubule motor activity	microtubule-based movement
LmjF.05.0650	hypothetical protein conserved	0.0189742	1.31749	null	null
LmjF.05.0710	CYC2-like cyclin putative	0.00258697	1.48487	protein kinase binding	regulation of cyclin-dependent protein kinase activity
LmjF.05.0730	hypothetical protein conserved	0.00249496	1.42317	null	null
LmjF.05.0760	kinesin-like protein	0.01087	1.37227	ATP binding microtubule motor activity	microtubule-based movement
LmjF.05.0800	MYND zinc finger (ZnF) domain-like protein	0.0202905	-1.23883	zinc ion binding	null
LmjF.05.0830	methylthioadenosine phosphorylase putative	0.0151976	-1.51717	S-methyl-5-thioadenosine phosphorylase activity catalytic activity phosphorylase activity	nucleoside metabolic process
LmjF.05.0850	hypothetical protein conserved	0.0330943	1.27691	null	null
LmjF.05.0870	hypothetical protein conserved	0.0345712	1.30789	null	null
LmjF.05.0900	surface antigen-like protein	0.00225305	1.44715	null	null
LmjF.05.0910	hypothetical protein conserved	0.0335334	1.25915	null	null
LmjF.05.0930	ubiquitin-conjugating enzyme putative	0.00164012	1.52671	acid-amino acid ligase activity	null
LmjF.05.0940	hypothetical protein conserved	0.0027391	1.28282	null	null
LmjF.05.0960	metallo-peptidase Clan M- Family M49	0.00388436	-1.67585	dipeptidyl-peptidase activity	proteolysis
LmjF.05.0990	hypothetical protein conserved	0.0404707	-1.35582	null	null
LmjF.05.1000	hypothetical protein conserved	0.00765926	1.28309	null	null
LmjF.05.1040	stomatin-like protein	0.000665535	-1.5041	null	null
LmjF.05.1050	hypothetical protein unknown function	0.000628585	-1.6987	null	null
LmjF.05.1070	hypothetical protein conserved	0.0074778	-1.35836	null	null
LmjF.05.1090	double-strand-break repair protein rad21 homolog putative	0.00950664	-1.48782	protein binding	null
LmjF.05.1130	hypothetical protein conserved	0.0114349	-2.07964	null	null
LmjF.05.1160	hypothetical protein unknown function	0.00214293	-1.63801	protein binding	null
LmjF.05.1160	hypothetical protein unknown function	0.018118	-1.43841	protein binding	null
LmjF.05.1170	fatty acid elongase putative	0.000694588	-1.4149	null	null
LmjF.05.1200	prefoldin subunit putative	0.000320014	-1.55961	unfolded protein binding	protein folding
LmjF.05.1210	protein phosphatase type 1 regulator-like protein	0.0300214	-1.23226	protein binding	null
LmjF.05.1215	surface antigen-like protein	0.00174656	1.71899	protein binding	null
LmjF.06_598	novel ORF	0.0130451	1.47019	NA	NA
LmjF.06_624	novel ORF	0.023607	-1.22464	NA	NA
LmjF.06_636	novel ORF	0.00134266	-1.8345	NA	NA
LmjF.06_665	novel ORF	0.0481394	-1.63327	NA	NA
LmjF.06_683	novel ORF	0.0128688	1.6912	NA	NA
LmjF.06_730	novel ORF	0.0224806	1.62421	NA	NA
LmjF.06_742	novel ORF	0.00200321	-1.51687	NA	NA
LmjF.06_744	novel ORF	0.00560503	-1.50691	NA	NA
LmjF.06.0020	hypothetical protein conserved	0.00124554	2.02883	null	null
LmjF.06.0030	hypothetical protein conserved	0.00112025	1.49957	protein binding	null
LmjF.06.0050	pumilio/PUF RNA binding protein 5 putative (PUF5)	0.00762043	1.38393	RNA binding binding	null
LmjF.06.0070	hypothetical protein conserved	0.00420298	1.30768	null	null
LmjF.06.0080	ATP-binding cassette protein subfamily G member 1 putative (ABCG1)	0.00119365	1.5575	ATP binding ATPase activity nucleoside-triphosphatase activity nucleotide binding	null
LmjF.06.0090	ATP-binding cassette protein subfamily G member 2 putative (ABCG2)	0.0162616	1.25813	ATP binding ATPase activity nucleoside-triphosphatase activity nucleotide binding	null
LmjF.06.0110	hypothetical protein conserved	0.0357617	-1.22973	null	null
LmjF.06.0190	hypothetical protein conserved	0.0485633	1.2668	null	null
LmjF.06.0210	hypothetical protein conserved	0.00249496	-1.48864	protein binding	null
LmjF.06.0230	hypothetical protein conserved	0.0309784	-1.27043	null	null
LmjF.06.0290	ribonuclease H1 putative	0.012924	-1.34395	nucleic acid binding ribonuclease H activity	null
LmjF.06.0300	MYND finger domain-like protein	0.0205232	-1.26073	zinc ion binding	null
LmjF.06.0320	hypothetical protein conserved	0.00291369	-1.40676	null	null
LmjF.06.0330	hypothetical protein conserved	0.0369373	-1.24553	null	null
LmjF.06.0350	NAD(p)-dependent steroid dehydrogenase-like protein	0.000582823	-1.84116	3-beta-hydroxy-delta5-steroid dehydrogenase activity	oxidation-reduction process steroid biosynthetic process
LmjF.06.0390	hypothetical protein conserved	0.00163063	-1.49077	null	null
LmjF.06.0400	fructose biphosphate aldolase (pseudogene) putative	0.00515345	-1.3716	fructose-bisphosphate aldolase activity	glycolysis
LmjF.06.0490	hypothetical protein conserved	0.0142262	-1.24336	null	null
LmjF.06.0510	hypothetical protein unknown function	0.0133873	1.32715	ubiquitin-protein ligase activity	protein ubiquitination
LmjF.06.0520	hypothetical protein conserved	0.000665535	1.47469	null	null
LmjF.06.0560	deoxyuridine triphosphatase putative (DUT)	0.000452706	-1.53238	null	null
LmjF.06.0610	carbonic anhydrase family protein putative	0.00776434	-1.25495	carbonate dehydratase activity zinc ion binding	null
LmjF.06.0630	hypothetical protein unknown function	0.0299113	-1.57367	null	null
LmjF.06.0670	hypothetical protein conserved	0.00398238	1.43485	null	null
LmjF.06.0685	hypothetical protein conserved	0.0115151	1.31803	null	null
LmjF.06.0690	hypothetical protein conserved	0.031015	1.30831	null	null
LmjF.06.0730	serine-threonine dehydratase putative	0.00986496	1.29629	null	null
LmjF.06.0770	RNA-binding protein-like protein	0.000361088	1.78303	nucleic acid binding	null
LmjF.06.0780	hypothetical protein unknown function	0.00367095	1.6143	null	null
LmjF.06.0800	hypothetical protein conserved	0.00715891	1.30973	null	null
LmjF.06.0830	lipin putative	0.0108078	1.28879	null	null
LmjF.06.0860	dihydrofolate reductase-thymidylate synthase (DHFR-TS)	0.000364012	-1.71257	dihydrofolate reductase activity thymidylate synthase activity	dTMP biosynthetic process glycine biosynthetic process nucleotide biosynthetic process one-carbon metabolic process oxidation-reduction process
LmjF.06.0870	arginine N-methyltransferase type III putative (PRMT7)	0.0137735	-1.30532	null	null
LmjF.06.0920	hypothetical protein conserved	0.0212641	1.29649	null	null
LmjF.06.0940	hypothetical protein conserved	0.0092101	1.38207	null	null
LmjF.06.0960	cell cycle associated protein MOB1 putative (MOB1)	0.0311863	-1.2273	null	null
LmjF.06.0970	hypothetical protein conserved	0.0102964	1.35324	null	null
LmjF.06.0990	hypothetical protein conserved	0.0477547	1.16776	protein binding	null
LmjF.06.1050	protein disulfide isomerase (PDI-1)	0.014362	-1.25849	isomerase activity	cell redox homeostasis
LmjF.06.1060	hypothetical protein conserved	0.00126122	-1.51526	oxidoreductase activity	oxidation-reduction process
LmjF.06.1070	deoxyribose-phosphate aldolase putative	0.0471531	-1.31776	deoxyribose-phosphate aldolase activity lyase activity	deoxyribonucleotide catabolic process
LmjF.06.1080	hypothetical protein unknown function	0.00851051	-1.32564	nucleic acid binding	null
LmjF.06.1190	hypothetical protein conserved	0.0066265	-1.30694	null	cell redox homeostasis
LmjF.06.1200	hypothetical protein unknown function	0.0396354	-1.34567	null	null
LmjF.06.1260	pteridine transporter putative	0.00991481	-1.402	null	null
LmjF.06.1270	coproporphyrinogen III oxidase	0.00555623	-1.44088	coproporphyrinogen oxidase activity	oxidation-reduction process porphyrin-containing compound biosynthetic process
LmjF.06.1280	protoporphyrinogen oxidase-like protein	0.0092101	-1.4429	null	null
LmjF.06.1290	hypothetical protein unknown function	0.00154569	-1.45685	heme binding	null
LmjF.06.1300	hypothetical protein conserved	0.02458	1.36268	null	null
LmjF.07_746	novel ORF	0.000458195	-1.70853	NA	NA
LmjF.07_758	novel ORF	0.0170851	-1.47123	NA	NA
LmjF.07_759	novel ORF	0.00431488	-1.55821	NA	NA
LmjF.07_811	novel ORF	0.0392315	1.23968	NA	NA
LmjF.07_854	novel ORF	0.00378974	1.72012	NA	NA
LmjF.07_855	novel ORF	0.00214665	1.74648	NA	NA
LmjF.07_898	novel ORF	0.00119399	-1.57478	NA	NA
LmjF.07.0025	hypothetical protein conserved	0.000383256	-1.9715	histone-lysine N-methyltransferase activity	null
LmjF.07.0030	hypothetical protein conserved	0.00528656	-1.49038	null	null
LmjF.07.0040	hypothetical protein conserved	0.000328263	-1.95138	null	null
LmjF.07.0060	cytochrome c1 heme protein mitochondrial precursor putative	0.0200028	-1.23703	electron carrier activity heme binding iron ion binding	null
LmjF.07.0070	hypothetical protein conserved	0.001605	-1.49344	null	null
LmjF.07.0080	Golgi/lysosome glycoprotein putative	0.0366499	-1.2265	null	null
LmjF.07.0090	methionine synthase putative	0.0204331	-1.24321	cobalamin binding homocysteine S-methyltransferase activity metal ion binding methionine synthase activity zinc ion binding	cellular metabolic process methionine biosynthetic process pteridine-containing compound metabolic process
LmjF.07.0100	metallo-peptidase Clan ME Family M16C	0.00676051	-1.2831	catalytic activity metal ion binding metalloendopeptidase activity metallopeptidase activity zinc ion binding	proteolysis
LmjF.07.0180	hypothetical protein unknown function	0.0018808	1.62716	null	null
LmjF.07.0220	hypothetical protein conserved	0.0219485	-1.34853	null	null
LmjF.07.0230	hypothetical protein conserved	0.047221	1.21345	null	null
LmjF.07.0250	protein kinase putative	0.0135628	1.32579	ATP binding protein kinase activity protein tyrosine kinase activity	protein phosphorylation
LmjF.07.0270	acetylornithine deacetylase-like protein	0.0414944	-1.22058	acetylornithine deacetylase activity cobalt ion binding hydrolase activity zinc ion binding	arginine biosynthetic process metabolic process
LmjF.07.0300	hypothetical protein conserved	0.0226777	1.21629	protein binding	null
LmjF.07.0330	hypothetical protein conserved	0.0274899	1.21838	null	null
LmjF.07.0350	hypothetical protein conserved	0.0204721	-1.25478	null	null
LmjF.07.0420	hypothetical protein conserved	0.0111839	-1.31724	null	null
LmjF.07.0430	3-hydroxyacyl-ACP dehydratase putative (HTD2-2)	0.00555988	-1.31237	oxidoreductase activity	metabolic process
LmjF.07.0450	hypothetical protein conserved	0.00933108	-1.29636	null	null
LmjF.07.0460	acyl-CoA dehydrogenase mitochondrial precursor putative	0.000207648	-1.79342	acyl-CoA dehydrogenase activity	metabolic process oxidation-reduction process
LmjF.07.0470	hypothetical protein conserved	0.00300563	-1.44068	null	ribosome biogenesis
LmjF.07.0475	hypothetical protein conserved	0.00690811	-1.46514	null	null
LmjF.07.0490	hypothetical protein conserved	0.0223998	1.23156	protein binding	null
LmjF.07.0640	hypothetical protein conserved	0.00249959	-1.50221	null	null
LmjF.07.0690	protein kinase putative	0.000534397	2.06588	ATP binding protein kinase activity protein tyrosine kinase activity	protein phosphorylation
LmjF.07.0710	centrin putative	0.0344576	-1.32906	calcium ion binding	null
LmjF.07.0715	hypothetical protein	0.0011106	-1.45769	null	null
LmjF.07.0730	malonyl-coa decarboxylase-like protein	0.00119188	1.43095	malonyl-CoA decarboxylase activity	fatty acid biosynthetic process
LmjF.07.0743	hypothetical protein conserved	0.00420318	1.41083	null	null
LmjF.07.0760	6-phosphofructo-2-kinase/fructose-26-biphosphatase putative	0.00169824	1.40672	6-phosphofructo-2-kinase activity ATP binding	fructose metabolic process
LmjF.07.0770	DNAJ-domain transmembrane-like protein	0.00556182	1.30725	heat shock protein binding	null
LmjF.07.0800	flavoprotein subunit-like protein	0.0171094	-1.50026	heme binding	null
LmjF.07.0802	hypothetical protein conserved	0.0034036	-1.86864	nucleic acid binding	null
LmjF.07.0860	hypothetical protein unknown function	0.0202684	1.37217	null	null
LmjF.07.0870	splicing factor ptsr1-like protein	0.0150222	-1.46733	null	null
LmjF.07.0880	protein kinase putative	0.00823946	1.31001	ATP binding protein kinase activity protein tyrosine kinase activity	protein phosphorylation
LmjF.07.0890	hypothetical protein unknown function	0.00107884	1.38932	null	null
LmjF.07.0920	hypothetical protein conserved	0.0251442	1.23238	null	null
LmjF.07.0960	hypothetical protein conserved	0.00401876	1.30179	null	null
LmjF.07.0980	RNA binding protein putative	0.000495905	-1.63176	nucleic acid binding	null
LmjF.07.1020	DNA repair and recombination helicase protein PIF7 putative	0.00683251	1.26496	ATP binding helicase activity nucleoside-triphosphatase activity nucleotide binding	null
LmjF.07.1030	peptidyl-prolyl cis-trans isomerase/rotamase putative (PIN1)	0.00125392	-1.5601	isomerase activity	null
LmjF.07.1055	hypothetical protein conserved	0.0470553	-1.20753	null	null
LmjF.07.1070	RNA-editing complex protein putative	0.00239736	-1.46568	zinc ion binding	null
LmjF.07.1080	hypothetical protein conserved	0.00651853	-1.34264	null	null
LmjF.07.1090	delta-5 fatty acid desaturase	0.00635647	-1.30227	heme binding	lipid metabolic process
LmjF.07.1105	ATPase subunit 9 putative pseudogene	0.000200802	-1.79077	hydrogen ion transmembrane transporter activity	ATP hydrolysis coupled proton transport
LmjF.07.1105	ATPase subunit 9 putative pseudogene	0.00823946	-1.29591	hydrogen ion transmembrane transporter activity	ATP hydrolysis coupled proton transport
LmjF.07.1110	hypothetical protein conserved	0.000629273	-1.54889	null	null
LmjF.07.1170	phosphoglycan beta 13 galactosyltransferase 1 (SCG1)	0.0236951	1.38236	galactosyltransferase activity	protein glycosylation
LmjF.08_1008	novel ORF	0.0106843	1.37891	NA	NA
LmjF.08_1033	novel ORF	0.001326	-1.51519	NA	NA
LmjF.08_1056	novel ORF	0.000225113	-1.67397	NA	NA
LmjF.08_1057	novel ORF	0.0308109	-1.63936	NA	NA
LmjF.08_950	novel ORF	0.00852848	-1.39976	NA	NA
LmjF.08_973	novel ORF	0.00948595	1.47675	NA	NA
LmjF.08_978	novel ORF	0.00961321	1.36195	NA	NA
LmjF.08.0010	adaptor complex protein (AP) 3 delta subunit 1 putative	0.00142252	-1.67718	ATP binding protein binding	chromosome organization
LmjF.08.0020	hypothetical protein conserved	0.000495905	-1.70801	null	null
LmjF.08.0060	phosphoglycerate mutase protein putative	0.000405311	-1.57103	null	null
LmjF.08.0080	ATP-dependent DEAD/H RNA helicase putative	0.0133854	-1.25087	ATP binding ATP-dependent helicase activity helicase activity nucleic acid binding	null
LmjF.08.0100	dual-specificity protein phosphatase putative	0.0148338	1.33877	phosphatase activity protein tyrosine/serine/threonine phosphatase activity	dephosphorylation protein dephosphorylation
LmjF.08.0120	hypothetical protein conserved	0.00653112	-1.29052	null	null
LmjF.08.0135	hypothetical protein conserved (pseudogene)	0.0141113	-1.41129	null	null
LmjF.08.0200	inositol phosphosphingolipid phospholipase C-Like (ISCL)	0.000495905	1.51768	null	null
LmjF.08.0230	hypothetical protein conserved	0.00751	-1.33396	null	null
LmjF.08.0240	hypothetical protein conserved	0.0106746	-1.29931	null	null
LmjF.08.0250	hypothetical protein conserved	0.000872026	-1.58976	null	null
LmjF.08.0370	hypothetical protein conserved	0.0107726	1.34168	null	null
LmjF.08.0450	signal peptidase type I putative	0.0449973	-1.26021	peptidase activity	signal peptide processing
LmjF.08.0460	hypothetical protein unknown function	0.00100972	1.46374	null	null
LmjF.08.0470	small ubiquitin protein putative	0.00483337	-1.43193	protein binding	null
LmjF.08.0500	hypothetical protein unknown function	0.0472494	1.45346	null	null
LmjF.08.0550	eukaryotic translation initiation factor 2 beta subunit putative	0.0364298	-1.39518	translation initiation factor activity	translational initiation
LmjF.08.0570	hypothetical protein conserved	0.0150222	1.48964	null	null
LmjF.08.0580	hypothetical protein unknown function	0.000604608	1.81316	null	null
LmjF.08.0590	hypothetical protein unknown function	0.000267873	1.92429	null	null
LmjF.08.0600	hypothetical protein unknown function	0.00846383	1.61355	null	null
LmjF.08.0640	hypothetical protein unknown function	0.00212127	1.46244	null	null
LmjF.08.0660	protein kinase putative	0.0389894	1.2955	ATP binding protein kinase activity protein tyrosine kinase activity	protein phosphorylation
LmjF.08.0670	amastin-like protein	0.00135766	1.96017	null	null
LmjF.08.0680	amastin-like protein	0.00107884	1.96745	null	null
LmjF.08.0690	amastin-like protein	0.00125253	1.93878	null	null
LmjF.08.0700	amastin-like protein	0.00221764	1.84027	null	null
LmjF.08.0710	amastin-like protein	0.000613618	1.91433	null	null
LmjF.08.0720	amastin-like protein	0.00335746	1.77918	null	null
LmjF.08.0730	amastin-like protein	0.00139729	1.84622	null	null
LmjF.08.0750	amastin-like protein	0.000653649	1.84402	null	null
LmjF.08.0760	amastin-like protein	0.00560503	1.75243	null	null
LmjF.08.0770	amastin-like protein	0.00309709	1.72181	null	null
LmjF.08.0795	tuzin putative (pseudogene)	0.0283748	-1.30895	null	null
LmjF.08.0800	amastin-like protein	0.0247431	1.32095	null	null
LmjF.08.0810	amastin-like protein	0.0195154	1.43763	null	null
LmjF.08.0820	amastin-like protein	0.00231474	1.53442	null	null
LmjF.08.0850	amastin-like protein	0.00463776	1.55104	null	null
LmjF.08.0860	hypothetical protein unknown function	0.0302923	1.26271	null	null
LmjF.08.0890	mitochondrial DNA polymerase beta	0.000614493	-1.69844	DNA binding DNA-directed DNA polymerase activity catalytic activity nucleotidyltransferase activity	null
LmjF.08.0930	protein kinase putative	0.000406552	1.78723	ATP binding protein kinase activity protein tyrosine kinase activity	protein phosphorylation
LmjF.08.0950	hypothetical protein conserved	0.0128202	-1.2764	null	null
LmjF.08.0980	hypothetical protein unknown function	0.00652991	1.54904	null	null
LmjF.08.1100	hypothetical protein conserved	0.0150251	-1.30145	null	null
LmjF.08.1110	stress-induced protein sti1	0.00948266	-1.30107	protein binding	null
LmjF.08.1140	suppressive immunomodulating factor putative (TSIF)	0.00121548	-1.40995	protein binding	null
LmjF.08.1200	MIX protein (MIX)	0.0185031	-1.24005	null	null
LmjF.08.1222	hypothetical protein conserved	0.000200802	-1.74403	null	null
LmjF.08.1225	hypothetical protein unknown function	0.00029611	1.86089	null	null
LmjF.08.1228	protein kinase putative	0.0302973	1.2175	ATP binding protein kinase activity protein tyrosine kinase activity	protein phosphorylation
LmjF.08.1260	hypothetical protein conserved	0.000200802	-1.73984	null	null
LmjF.08.1270	hypothetical protein unknown function	0.000319742	1.82405	null	null
LmjF.08.1280	protein kinase putative	0.0486109	1.20086	ATP binding protein kinase activity protein tyrosine kinase activity	protein phosphorylation
LmjF.09_1082	novel ORF	0.000291128	1.9716	NA	NA
LmjF.09_1084	novel ORF	0.00658326	1.65625	NA	NA
LmjF.09_1085	novel ORF	0.00574579	1.65364	NA	NA
LmjF.09_1088	novel ORF	0.0064621	-1.57785	NA	NA
LmjF.09_1103	novel ORF	0.0118118	1.69417	NA	NA
LmjF.09_1121	novel ORF	0.00986596	2.41236	NA	NA
LmjF.09_1135	novel ORF	0.0214869	-1.27372	NA	NA
LmjF.09_1207	novel ORF	0.00295568	-1.52962	NA	NA
LmjF.09_1209	novel ORF	0.00120328	1.62972	NA	NA
LmjF.09_1210	novel ORF	0.00194478	1.7801	NA	NA
LmjF.09_1255	novel ORF	0.0149195	-1.39421	NA	NA
LmjF.09.0003	hypothetical protein conserved	0.0255067	-1.41171	null	null
LmjF.09.0020	hypothetical protein conserved	0.0478468	-1.25481	null	null
LmjF.09.0040	N-acetyl-D-acetylglucosaminylphosphatidylinositol deacetylase (GPI12)	0.00945235	-1.27062	null	null
LmjF.09.0050	endonuclease III putative	0.0021853	-1.60999	DNA binding catalytic activity endonuclease activity	DNA repair base-excision repair
LmjF.09.0070	RNA helicase putative	0.0326332	-1.24573	ATP binding ATP-dependent helicase activity helicase activity nucleic acid binding protein binding zinc ion binding	null
LmjF.09.0080	RNA-binding protein 5-like protein	0.00242228	1.89014	nucleic acid binding	null
LmjF.09.0090	RNA-binding protein 5-like protein	0.0399369	1.72087	nucleic acid binding	null
LmjF.09.0100	calmodulin-like protein containing EF hand domain	0.000996286	-1.44721	calcium ion binding	null
LmjF.09.0110	hypothetical protein conserved	0.0450507	-1.21204	null	null
LmjF.09.0120	kinesin putative	0.00381661	1.35107	ATP binding microtubule motor activity	microtubule-based movement
LmjF.09.0270	integral membrane transport protein putative	0.0146718	-1.29802	null	transmembrane transport
LmjF.09.0320	hypothetical protein conserved	0.00545176	2.17121	null	null
LmjF.09.0330	hypothetical protein conserved	0.000479273	1.56731	null	null
LmjF.09.0340	hypothetical protein conserved	0.000495905	1.61839	null	null
LmjF.09.0345	hypothetical protein conserved	0.0149195	1.28056	null	null
LmjF.09.0350	hypothetical protein conserved	0.00933108	1.32965	protein binding zinc ion binding	null
LmjF.09.0367	hypothetical protein	0.00140046	-1.70616	null	null
LmjF.09.0390	hypothetical protein conserved	0.0146469	1.27611	null	null
LmjF.09.0410	protein kinase putative	0.00515345	-1.29335	ATP binding protein kinase activity protein tyrosine kinase activity	protein phosphorylation
LmjF.09.0420	tyrosine phosphatase putative	0.00271519	1.3664	phosphatase activity protein tyrosine/serine/threonine phosphatase activity	dephosphorylation protein dephosphorylation
LmjF.09.0500	hypothetical protein conserved	0.00839043	1.33532	null	null
LmjF.09.0510	hypothetical protein conserved	0.0214869	-1.2037	null	null
LmjF.09.0540	hypothetical protein unknown function	0.00159744	1.34302	null	null
LmjF.09.0620	hypothetical protein conserved	0.0153117	1.27877	null	null
LmjF.09.0630	hypothetical protein conserved	0.00461347	1.29203	phospholipid binding protein binding	null
LmjF.09.0640	palmitoyl acyltransferase 5 putative	0.0440315	-1.22843	zinc ion binding	null
LmjF.09.0650	hypothetical protein conserved	0.0137342	1.23888	ATP binding kinase activity	null
LmjF.09.0670	prefoldin subunit 2 putative	0.0244549	-1.21688	unfolded protein binding	protein folding
LmjF.09.0830	DEAD/DEAH box helicase-like protein	0.0434618	-1.26209	ATP binding ATP-dependent helicase activity helicase activity nucleic acid binding	null
LmjF.09.0850	ras family protein-like protein	0.0433281	-1.36259	GTP binding GTPase activity	GTP catabolic process protein transport signal transduction small GTPase mediated signal transduction
LmjF.09.0870	hypothetical protein conserved	0.0276861	1.25069	null	null
LmjF.09.0890	phospholipid transporting ATPase-like protein putative	0.0436118	1.20244	ATP binding catalytic activity metal ion binding nucleotide binding	cation transport metabolic process
LmjF.09.0910	calmodulin putative	0.000512871	-1.48828	calcium ion binding	null
LmjF.09.0920	calmodulin putative	0.000294303	-1.53576	calcium ion binding	null
LmjF.09.0930	calmodulin putative	0.000259437	-1.59205	calcium ion binding	null
LmjF.09.0970	elongation factor-1 gamma (EF1G)	0.000294303	-1.66047	protein binding translation elongation factor activity	translational elongation
LmjF.09.0980	hypothetical protein conserved	0.0116533	1.29644	null	null
LmjF.09.0990	hypothetical protein conserved	0.0366691	-1.31033	null	null
LmjF.09.1010	hypothetical protein conserved	0.0356774	-1.28759	null	null
LmjF.09.1060	DNA-directed RNA polymerase III subunit putative	0.00544454	1.47284	DNA-directed RNA polymerase activity	null
LmjF.09.1070	eukaryotic translation initiation factor 2 subunit putative	0.00244605	-1.54926	GTP binding GTPase activity	null
LmjF.09.1100	hypothetical protein conserved	0.0246922	-1.23427	null	null
LmjF.09.1110	hypothetical protein conserved	0.00187351	1.59196	null	null
LmjF.09.1140	hypothetical protein conserved	0.0438792	-1.25991	null	null
LmjF.09.1150	hypothetical protein conserved	0.00765926	-1.38112	null	null
LmjF.09.1160	hypothetical protein conserved	0.0299039	1.25245	null	null
LmjF.09.1180	hypothetical protein conserved	0.00473675	1.30876	null	null
LmjF.09.1210	hypothetical protein unknown function	0.00712671	1.28901	protein binding zinc ion binding	null
LmjF.09.1260	hypothetical protein conserved	0.0360557	1.24134	protein binding	null
LmjF.09.1315	hypothetical protein	0.0167509	-1.1993	null	null
LmjF.09.1330	hypothetical protein conserved	0.0025651	1.57428	null	null
LmjF.09.1340	histone H2B	0.0191328	1.20705	DNA binding protein heterodimerization activity	nucleosome assembly
LmjF.09.1430	ubiquinone biosynthesis protein-like protein putative	0.00545617	-1.31524	null	ubiquinone biosynthetic process
LmjF.09.1450	hypothetical protein conserved	0.00168083	-1.39902	null	null
LmjF.09.1460	hypothetical protein conserved	0.0016599	-1.48975	null	null
LmjF.09.1470	hypothetical protein conserved	0.000372818	-1.49326	null	null
LmjF.09.1480	DNA J-binding protein putative (JBP1)	0.000181996	-1.64538	null	null
LmjF.09.1490	cytochrome b5-like protein putative	0.00323153	-1.29971	heme binding	null
LmjF.09.1500	cytochrome b5-like protein (pseudogene)	0.000423711	-1.66718	heme binding	null
LmjF.09.1505	hypothetical protein conserved	0.000632903	-1.4953	null	null
LmjF.09.1520	hypothetical protein conserved	0.00239214	-1.43151	null	null
LmjF.09.1540	hypothetical protein conserved	0.0137735	-1.43159	null	null
LmjF.09.1550	hypothetical protein conserved	0.00336905	-1.44708	null	null
LmjF.10_1273	novel ORF	0.028082	-1.52096	NA	NA
LmjF.10_1307	novel ORF	0.0225466	-1.32965	NA	NA
LmjF.10_1326	novel ORF	0.00105078	-1.55871	NA	NA
LmjF.10_1331	novel ORF	0.00183469	-1.46013	NA	NA
LmjF.10_1355	novel ORF	0.00127052	1.66052	NA	NA
LmjF.10_1362	novel ORF	0.00765926	1.58046	NA	NA
LmjF.10_1386	novel ORF	0.00574885	1.38753	NA	NA
LmjF.10_1407	novel ORF	0.00403323	1.31191	NA	NA
LmjF.10_1433	novel ORF	0.00282089	1.3996	NA	NA
LmjF.10.0030	phosphate-Repressible Phosphate Permease-like protein	0.00891564	1.35097	inorganic phosphate transmembrane transporter activity	phosphate ion transport
LmjF.10.0040	hypothetical protein conserved	0.00119365	-1.70477	null	null
LmjF.10.0050	hypothetical protein conserved	0.00660656	-1.26451	null	null
LmjF.10.0060	thymidylate kinase-like protein	0.00983828	-1.30667	null	null
LmjF.10.0080	hypothetical protein unknown function	0.010697	-1.31416	null	null
LmjF.10.0090	dehydrogenase-like protein	0.00141205	1.54654	oxidoreductase activity	metabolic process
LmjF.10.0100	hypothetical protein conserved	0.0365059	-1.25325	null	null
LmjF.10.0130	hypothetical protein conserved	0.0307218	1.22832	null	null
LmjF.10.0150	hypothetical protein conserved	0.000987969	1.55264	null	null
LmjF.10.0160	hypothetical protein conserved	0.0166977	1.31474	null	null
LmjF.10.0240	hypothetical protein conserved	0.0154142	1.31308	null	null
LmjF.10.0280	hypothetical protein conserved	0.0431487	1.25204	null	null
LmjF.10.0290	isocitrate dehydrogenase [NADP] mitochondrial precursor putative	0.00762569	-1.29677	isocitrate dehydrogenase (NADP+) activity	isocitrate metabolic process oxidation-reduction process
LmjF.10.0310	protein transport protein Sec23 putative	0.00721864	1.28379	zinc ion binding	ER to Golgi vesicle-mediated transport intracellular protein transport
LmjF.10.0350	pteridine transporter ft5 putative (pseudogene)	0.0178865	-1.24833	null	null
LmjF.10.0360	folate/biopterin transporter putative	0.00785227	1.41202	null	null
LmjF.10.0380	folate/biopterin transporter putative	0.00913068	1.65773	null	null
LmjF.10.0385	folate/biopterin transporter putative	0.00509866	-1.34729	null	null
LmjF.10.0390	folate/biopterin transporter putative	0.0466943	1.2628	null	null
LmjF.10.0400	folate/biopterin transporter putative	0.000321974	1.68566	null	null
LmjF.10.0440	hypothetical protein unknown function	0.00114597	1.49837	protein binding zinc ion binding	null
LmjF.10.0450	hypothetical protein unknown function	0.00226349	-1.4373	null	null
LmjF.10.0465	GP63 leishmanolysin (GP63-2)	0.0148283	1.34986	metalloendopeptidase activity zinc ion binding	cell adhesion proteolysis
LmjF.10.0470	GP63 leishmanolysin (GP63-3)	0.00217183	1.6325	metalloendopeptidase activity zinc ion binding	cell adhesion proteolysis
LmjF.10.0480	GP63 leishmanolysin (GP63-4)	0.00586308	1.64898	metalloendopeptidase activity zinc ion binding	cell adhesion proteolysis
LmjF.10.0500	hypothetical protein conserved	0.0358397	-1.38321	null	null
LmjF.10.0550	hypothetical protein conserved	0.0184941	-1.26732	null	null
LmjF.10.0560	zinc binding dehydrogenase-like protein	0.0123046	-1.287	oxidoreductase activity zinc ion binding	oxidation-reduction process
LmjF.10.0610	endonuclease G putative	0.0109314	-1.3654	hydrolase activity metal ion binding nucleic acid binding	null
LmjF.10.0710	amino acid permease putative (AAT20.1)	0.0272295	1.2236	null	null
LmjF.10.0730	deaminase putative	0.0476094	1.21571	catalytic activity hydrolase activity zinc ion binding	null
LmjF.10.0750	hypothetical protein conserved	0.000319742	1.71669	null	null
LmjF.10.0760	hypothetical protein conserved	0.0465727	1.20811	null	null
LmjF.10.0800	hypothetical protein conserved	0.0054261	-1.51929	null	null
LmjF.10.0830	protein kinase putative	0.00249496	1.35116	ATP binding protein kinase activity	protein phosphorylation
LmjF.10.0850	nuclear transport factor 2 putative	0.000372818	-1.55714	null	transport
LmjF.10.0880	hypothetical protein conserved	0.00239736	1.35309	null	null
LmjF.10.0890	FKBP-type peptidyl-prolyl cis-trans isomerase putative	0.00155152	-1.46395	null	protein folding
LmjF.10.0900	hypothetical protein conserved	0.0309402	1.23984	protein binding	null
LmjF.10.0930	hypothetical protein conserved (pseudogene)	0.0146482	1.46966	null	null
LmjF.10.0935	hypothetical protein	0.000547038	1.50866	null	null
LmjF.10.0940	hypothetical protein conserved	0.00359708	1.32268	null	null
LmjF.10.0945	hypothetical protein conserved	0.0493657	-1.20593	null	null
LmjF.10.0960	hypothetical protein conserved	0.00477261	1.29687	null	null
LmjF.10.0980	hypothetical protein unknown function	0.00029611	1.96801	null	null
LmjF.10.1030	RNA-binding protein-like protein	0.0153622	-1.35003	nucleic acid binding	null
LmjF.10.1040	hypothetical protein conserved	0.0172603	1.24313	null	null
LmjF.10.1130	hypothetical protein conserved	0.0393925	1.28893	null	null
LmjF.10.1140	hypothetical protein conserved	0.00574579	1.34266	protein binding zinc ion binding	null
LmjF.10.1160	rab1 small GTP-binding protein putative	0.00531588	1.2781	GTP binding GTPase activity	GTP catabolic process intracellular protein transport nucleocytoplasmic transport protein transport signal transduction small GTPase mediated signal transduction
LmjF.10.1200	hypothetical protein conserved	0.00167538	-1.35734	null	null
LmjF.10.1227	hypothetical protein	0.000267815	-1.93665	null	null
LmjF.10.1228	hypothetical protein	0.00429023	-1.67434	null	null
LmjF.10.1280	hypothetical protein conserved	0.0234538	1.37997	null	null
LmjF.10.1290	hypothetical protein conserved	0.0293371	1.24696	null	null
LmjF.10.1300	phosphate-Repressible Phosphate Permease-like protein	0.0134097	1.32531	inorganic phosphate transmembrane transporter activity	phosphate ion transport
LmjF.11_1482	novel ORF	0.00267156	1.55842	NA	NA
LmjF.11_1500	novel ORF	0.000319742	-1.87102	NA	NA
LmjF.11_1501	novel ORF	0.00396577	-1.38473	NA	NA
LmjF.11_1503	novel ORF	0.00834793	-1.42045	NA	NA
LmjF.11_1505	novel ORF	0.0183875	-1.49348	NA	NA
LmjF.11_1509	novel ORF	0.0338585	1.54757	NA	NA
LmjF.11_1511	novel ORF	0.02924	1.35718	NA	NA
LmjF.11_1537	novel ORF	0.000872026	1.67481	NA	NA
LmjF.11_1538	novel ORF	0.000267815	1.75654	NA	NA
LmjF.11_1540	novel ORF	0.0146469	-1.38041	NA	NA
LmjF.11_1547	novel ORF	0.0194061	-1.36976	NA	NA
LmjF.11_1605	novel ORF	0.00615848	-1.37215	NA	NA
LmjF.11.0020	hypothetical protein conserved	0.00804589	-1.33883	null	null
LmjF.11.0040	ATP-binding cassette protein subfamily H member 1 putative (ABCH1)	0.0220444	1.54825	ATP binding ATPase activity nucleoside-triphosphatase activity nucleotide binding	null
LmjF.11.0050	SNF2/RAD54 related DNA helicase putative	0.0121313	-1.26721	ATP binding DNA binding endonuclease activity helicase activity nucleic acid binding	null
LmjF.11.0060	protein kinase putative	0.0406266	1.22626	ATP binding protein kinase activity protein tyrosine kinase activity	protein phosphorylation
LmjF.11.0120	hypothetical protein conserved	0.0163965	1.40194	null	null
LmjF.11.0130	NGG1 interacting factor 3-like protein	0.0266611	-1.21925	null	null
LmjF.11.0180	cytoplasmic translation machinery associated protein putative	0.00559597	-1.37814	RNA binding	null
LmjF.11.0240	proteasome alpha 7 subunit putative	0.0290657	-1.29242	endopeptidase activity threonine-type endopeptidase activity	proteolysis involved in cellular protein catabolic process ubiquitin-dependent protein catabolic process
LmjF.11.0250	serine/threonine protein kinase putative	0.00069919	1.65794	ATP binding protein kinase activity protein tyrosine kinase activity	protein phosphorylation
LmjF.11.0290	hypothetical protein unknown function	0.0091192	-1.33028	null	null
LmjF.11.0310	hypothetical protein conserved	0.0413597	1.22294	null	null
LmjF.11.0330	PIF1 helicase-like protein putative	0.0214869	-1.26705	nucleoside-triphosphatase activity nucleotide binding	null
LmjF.11.0340	hypothetical protein unknown function	0.0181644	1.42536	null	null
LmjF.11.0350	14-3-3 protein putative	0.010234	-1.37961	protein domain specific binding	null
LmjF.11.0380	hypothetical protein conserved	0.0130451	-1.26527	null	null
LmjF.11.0400	tubulin-tyrsoine ligase-like protein	0.000200802	1.66769	tubulin-tyrosine ligase activity	cellular protein modification process
LmjF.11.0440	hypothetical protein conserved	0.0389319	-1.25113	protein binding	null
LmjF.11.0450	DNA ligase putative	0.00251936	-1.37472	null	null
LmjF.11.0520	amino acid permease/transporter putative (AAT15)	0.0157416	-1.28969	amino acid transmembrane transporter activity	amino acid transmembrane transport
LmjF.11.0530	hypothetical protein conserved	0.0404039	-1.19991	RNA binding pseudouridine synthase activity	RNA modification pseudouridine synthesis
LmjF.11.0540	hypothetical protein conserved	0.0019012	-1.36045	null	null
LmjF.11.0570	argonaute like protein (pseudogene)	0.00498486	-1.47537	null	null
LmjF.11.0570	argonaute like protein (pseudogene)	0.0440315	-1.28713	null	null
LmjF.11.0580	cytochrome b5 putative	0.0318551	-1.30979	heme binding	null
LmjF.11.0610	hypothetical protein conserved	0.000279174	1.82037	null	null
LmjF.11.0630	aminopeptidase putative	0.0143593	-1.34228	aminopeptidase activity	proteolysis
LmjF.11.0650	hypothetical protein conserved	0.000925896	1.55823	null	transmembrane transport
LmjF.11.0660	protein associated with differentiation 4 putative	0.000843405	-1.75745	null	transmembrane transport
LmjF.11.0690	hypothetical protein conserved	0.0030086	-1.5224	protein binding	null
LmjF.11.0730	hypothetical protein conserved	0.0135918	1.28397	null	null
LmjF.11.0790	hypothetical protein conserved	0.00614026	-1.38477	null	null
LmjF.11.0810	hypothetical protein conserved	0.0133068	1.3095	null	null
LmjF.11.0830	hypothetical protein conserved	0.000287054	1.87674	null	null
LmjF.11.0840	hypothetical protein conserved	0.0167128	-1.26907	carboxylesterase activity	null
LmjF.11.0870	kinesin putative	0.00417456	1.55945	ATP binding microtubule motor activity	microtubule-based movement
LmjF.11.0880	hypothetical protein conserved	0.00195324	-1.55014	null	null
LmjF.11.0900	60S ribosomal protein L24 putative	0.0377857	-1.28486	null	null
LmjF.11.1000	pyruvate phosphate dikinase putative	0.0489943	1.20916	ATP binding catalytic activity kinase activity	phosphorylation pyruvate metabolic process
LmjF.11.1020	hypothetical protein conserved	0.00388926	1.40717	null	null
LmjF.11.1030	hypothetical protein conserved	0.0449774	-1.20404	null	null
LmjF.11.1050	SEC61-like (pretranslocation process) protein putative	0.0325307	-1.22758	null	protein transport
LmjF.11.1080	palmitoyl acyltransferase 7 putative	0.0476546	1.16114	zinc ion binding	null
LmjF.11.1090	palmitoyl acyltransferase 7 putative	0.00110346	1.63746	zinc ion binding	null
LmjF.11.1100	sterol 14-alpha-demethylase putative (CYP51)	0.0382817	-1.39352	electron carrier activity heme binding iron ion binding	oxidation-reduction process
LmjF.11.1170	eukaryotic release factor 3 putative	0.0438154	1.18868	GTP binding GTPase activity	null
LmjF.11.1180	hypothetical protein conserved	0.00241177	-1.36989	null	protein insertion into membrane
LmjF.11.1200	hypothetical protein conserved	0.0127592	-1.23357	null	null
LmjF.11.1210	S-phase kinase-associated protein putative	0.0167845	1.25017	null	ubiquitin-dependent protein catabolic process
LmjF.11.1220	ATP-binding cassette protein subfamily A member 2 putative (ABCA2)	0.00793017	1.33458	ATP binding ATPase activity nucleoside-triphosphatase activity nucleotide binding	null
LmjF.11.1230	ABC transporter-like protein	0.0228474	-1.30784	null	null
LmjF.11.1240	ATP-binding cassette protein subfamily A member 3 putative (ABCA3)	0.00468329	1.37492	ATP binding ATPase activity nucleoside-triphosphatase activity nucleotide binding	null
LmjF.11.1250	ATP-binding cassette protein subfamily A member 4 putative (ABCA4)	0.0075681	1.35177	ATP binding ATPase activity nucleoside-triphosphatase activity nucleotide binding	null
LmjF.11.1260	ABC transporter-like protein	0.0334389	-1.29892	null	null
LmjF.11.1260	ABC transporter-like protein	0.0202394	-1.26592	null	null
LmjF.11.1270	ATP-binding cassette protein subfamily A member 5 putative (ABCA5)	0.0225576	1.51037	ATP binding ATPase activity nucleoside-triphosphatase activity nucleotide binding	null
LmjF.11.1290	ATP-binding cassette protein subfamily A member 6 putative (ABCA6)	0.00230817	1.68689	ATP binding ATPase activity nucleoside-triphosphatase activity nucleotide binding	null
LmjF.11.1320	hypothetical protein conserved	0.00808927	-1.32441	null	null
LmjF.11.1340	hypothetical protein conserved	0.0148457	1.29898	null	transmembrane transport
LmjF.11.1370	hypothetical protein conserved	0.0027391	-1.37579	RNA binding pseudouridine synthase activity	RNA modification pseudouridine synthesis
LmjF.12_1607	novel ORF	0.0176934	-1.34316	NA	NA
LmjF.12_1639	novel ORF	0.0238394	-1.29322	NA	NA
LmjF.12_1667	novel ORF	0.0181156	1.87384	NA	NA
LmjF.12_1672	novel ORF	0.0317894	1.53174	NA	NA
LmjF.12_1676	novel ORF	0.00956074	-1.40376	NA	NA
LmjF.12_1681	novel ORF	0.0016064	-1.48382	NA	NA
LmjF.12_1684	novel ORF	0.00914398	1.39986	NA	NA
LmjF.12_1710	novel ORF	0.010915	1.59928	NA	NA
LmjF.12_1711	novel ORF	0.0134419	1.25977	NA	NA
LmjF.12_1730	novel ORF	0.0118118	1.44091	NA	NA
LmjF.12_1734	novel ORF	0.00051104	1.57605	NA	NA
LmjF.12_1742	novel ORF	0.00505656	1.39568	NA	NA
LmjF.12_1744	novel ORF	0.0101579	1.30054	NA	NA
LmjF.12_1755	novel ORF	0.00197554	-1.73638	NA	NA
LmjF.12.0020	hypothetical protein conserved	0.023117	-1.28641	null	null
LmjF.12.0030	proteasome beta-1 subunit putative	0.0208134	-1.24986	threonine-type endopeptidase activity	proteolysis involved in cellular protein catabolic process
LmjF.12.0045	hypothetical protein conserved	0.00516297	-1.38842	null	null
LmjF.12.0050	hypothetical protein conserved	0.0030291	-1.31889	hydrolase activity	null
LmjF.12.0070	hypothetical protein conserved	0.000200802	-1.73113	null	null
LmjF.12.0080	hypothetical protein conserved	0.00383166	-1.63425	null	null
LmjF.12.0100	hypothetical protein conserved	0.021053	1.29375	DNA binding protein binding zinc ion binding	histone modification
LmjF.12.0160	dolichyl-P-Man:GDP-Man5GlcNAc2-PP-dolichyl alpha-12-mannosyltransferase putative (ALG9)	0.0280617	-1.30682	null	GPI anchor biosynthetic process
LmjF.12.0180	hypothetical protein conserved	0.00822624	1.50966	null	null
LmjF.12.0200	hypothetical protein unknown function	0.0165807	1.23583	null	null
LmjF.12.0240	hypothetical protein unknown function	0.0224478	-1.31189	null	null
LmjF.12.0250	cysteinyl-tRNA synthetase putative	0.000731293	-1.62157	ATP binding aminoacyl-tRNA ligase activity cysteine-tRNA ligase activity nucleotide binding	cysteinyl-tRNA aminoacylation tRNA aminoacylation for protein translation
LmjF.12.0330	hypothetical protein unknown function	0.0300214	1.26957	null	null
LmjF.12.0340	hypothetical protein unknown function	0.00133957	1.34575	null	null
LmjF.12.0380	pumillio protein 4 putative (PUF4)	0.0154333	1.29095	RNA binding binding	null
LmjF.12.0400	3 -nucleotidase/nuclease putative	0.00442317	-1.66676	endonuclease activity nucleic acid binding	DNA catabolic process
LmjF.12.0410	hypothetical protein conserved	0.0314047	-1.21889	null	null
LmjF.12.0420	hypothetical protein unknown function	0.0203544	-1.25647	metal ion binding oxidoreductase activity	oxidation-reduction process
LmjF.12.0430	hypothetical protein conserved	0.0454236	1.21796	null	null
LmjF.12.0440	hypothetical protein conserved	0.0428925	-1.26288	null	null
LmjF.12.0460	hypothetical protein unknown function	0.000200802	2.43293	null	null
LmjF.12.0470	hypothetical protein unknown function	0.000621644	2.28209	null	null
LmjF.12.0480	hypothetical protein unknown function	0.000207648	2.94817	null	null
LmjF.12.0490	hypothetical protein unknown function	0.000534397	2.29174	null	null
LmjF.12.0500	hypothetical protein unknown function	0.00195324	1.79699	null	null
LmjF.12.0510	hypothetical protein conserved	0.0317983	-1.43236	protein binding	null
LmjF.12.0520	vacuolar ATP synthase subunit putative	0.0183816	-1.27817	null	ATP hydrolysis coupled proton transport
LmjF.12.0550	hypothetical protein unknown function	0.0139224	-1.27431	null	null
LmjF.12.0570	hypothetical protein conserved	0.00859684	1.31831	null	null
LmjF.12.0600	hypothetical protein conserved	0.00138281	-1.4857	catalytic activity	metabolic process
LmjF.12.0640	primase 2 putative	0.016744	-1.32242	null	null
LmjF.12.0660	serine/threonine protein phosphatase-like protein	0.00121278	1.47429	hydrolase activity	null
LmjF.12.0690	hypothetical protein conserved	0.00381821	-1.31724	null	null
LmjF.12.0740	surface antigen protein putative	0.0299113	1.26703	null	null
LmjF.12.0760	surface antigen protein 2 putative	0.00784206	1.53643	null	null
LmjF.12.0810	promastigote surface antigen protein 2 PSA2	0.0334229	1.28853	null	null
LmjF.12.0850	surface antigen protein 2 putative	0.048826	1.25801	null	null
LmjF.12.0870	surface antigen protein 2 putative	0.0291117	1.31433	null	null
LmjF.12.0890	surface antigen protein 2 putative	0.00175321	1.58246	null	null
LmjF.12.0970	hypothetical protein conserved	0.00217183	1.51197	null	null
LmjF.12.0990	surface antigen protein putative	0.00250879	1.31839	null	null
LmjF.12.0995	hypothetical protein	0.00207099	1.40687	null	null
LmjF.12.1005	surface antigen protein 2 putative	0.0386214	1.23471	null	null
LmjF.12.1100	hypothetical protein conserved	0.0047819	1.37844	null	null
LmjF.12.1125	N-acyl-L-amino acid amidohydrolase	0.00616515	-1.54456	hydrolase activity	null
LmjF.12.1130	NADH:flavin oxidoreductase/NADH oxidase putative	0.00288362	-1.29513	FMN binding oxidoreductase activity	oxidation-reduction process
LmjF.12.1170	hypothetical protein conserved	0.0240661	1.2037	null	null
LmjF.12.1210	hypothetical protein unknown function	0.00217559	1.39894	null	null
LmjF.12.1270	arginine N-methyltransferase-like protein	0.000532413	-1.62896	null	null
LmjF.12.1300	hypothetical protein conserved	0.00195324	-1.38849	protein binding zinc ion binding	null
LmjF.12.1340	hypothetical protein conserved	0.0109107	-1.3316	null	null
LmjF.13_1792	novel ORF	0.000267815	-1.70912	NA	NA
LmjF.13_1806	novel ORF	0.00276817	1.85453	NA	NA
LmjF.13_1810	novel ORF	0.043359	1.35538	NA	NA
LmjF.13_1814	novel ORF	0.0319356	-1.28353	NA	NA
LmjF.13_1839	novel ORF	0.0037556	-1.47854	NA	NA
LmjF.13_1845	novel ORF	0.00051104	-1.7462	NA	NA
LmjF.13_1846	novel ORF	0.000328263	-2.15677	NA	NA
LmjF.13_1847	novel ORF	0.000697632	-1.9807	NA	NA
LmjF.13_1848	novel ORF	0.00879762	-1.47156	NA	NA
LmjF.13_1905	novel ORF	0.0362709	-1.27829	NA	NA
LmjF.13_1932	novel ORF	0.00835647	1.70633	NA	NA
LmjF.13_1945	novel ORF	0.00766348	-1.498	NA	NA
LmjF.13_1964	novel ORF	0.00841012	1.43232	NA	NA
LmjF.13_1966	novel ORF	0.000993149	-1.5551	NA	NA
LmjF.13_1971	novel ORF	0.00532342	-1.4251	NA	NA
LmjF.13_1974	novel ORF	0.0235249	-1.30079	NA	NA
LmjF.13.0020	cis-prenyltransferase-like protein	0.0319797	1.19642	null	null
LmjF.13.0080	mitochondrial DNA polymerase I protein B putative (POLIB)	0.00185925	-1.39109	DNA binding DNA-directed DNA polymerase activity exonuclease activity nucleic acid binding	DNA replication
LmjF.13.0090	carboxypeptidase putative	0.000757004	-1.61363	metallocarboxypeptidase activity	proteolysis
LmjF.13.0100	hypothetical protein unknown function	0.00100972	1.72837	null	null
LmjF.13.0140	hypothetical protein conserved	0.0215541	-1.21695	null	null
LmjF.13.0190	hypothetical protein unknown function	0.00848272	1.681	null	null
LmjF.13.0200	hypothetical protein unknown function	0.000279174	2.11039	triglyceride lipase activity	lipid metabolic process
LmjF.13.0210	class 3 lipase putative	0.00195324	1.41371	triglyceride lipase activity	lipid metabolic process
LmjF.13.0230	hypothetical protein conserved	0.0377745	1.24866	protein binding zinc ion binding	null
LmjF.13.0420	long-chain-fatty-acid-CoA ligase putative	0.000499685	-1.54531	catalytic activity	metabolic process
LmjF.13.0430	flagellar radial spoke protein putative	0.0266964	-1.2267	null	null
LmjF.13.0450	hypothetical protein conserved	0.00107886	-1.59145	nucleic acid binding	null
LmjF.13.0480	hypothetical protein conserved	0.000632903	-1.43834	null	null
LmjF.13.0490	hypothetical protein conserved	0.0121008	-1.24732	null	null
LmjF.13.0510	hypothetical protein conserved	0.0172193	-1.30445	null	null
LmjF.13.0520	hypothetical protein conserved	0.00516297	-1.30303	null	null
LmjF.13.0530	hypothetical protein conserved	0.0248802	-1.22511	null	null
LmjF.13.0580	hypothetical protein conserved	0.0173781	1.31799	null	null
LmjF.13.0630	hypothetical protein conserved	0.0267305	1.24673	null	null
LmjF.13.0660	hypothetical protein conserved	0.0282706	-1.31513	ubiquitin-protein ligase activity	protein ubiquitination
LmjF.13.0690	hypothetical protein conserved	0.0496368	-1.2806	null	null
LmjF.13.0790	hypothetical protein conserved	0.015613	1.32599	null	null
LmjF.13.0800	hypothetical protein conserved	0.0101775	1.32777	null	null
LmjF.13.0810	hypothetical protein conserved	0.00305525	1.39391	null	null
LmjF.13.0830	hypothetical protein conserved	0.0336397	1.2	null	null
LmjF.13.0870	mitochondrial processing peptidase alpha subunit putative	0.0215692	-1.24398	catalytic activity metal ion binding metalloendopeptidase activity zinc ion binding	proteolysis
LmjF.13.0890	hypothetical protein conserved	0.00265158	1.47278	null	null
LmjF.13.0920	hypothetical protein conserved	0.00388128	1.28901	null	null
LmjF.13.0990	hypothetical protein conserved	0.000925896	1.59614	null	null
LmjF.13.1020	hypothetical protein unknown function	0.0409404	-1.2782	null	null
LmjF.13.1100	leucyl-tRNA synthetase putative	0.0294685	-1.23817	ATP binding aminoacyl-tRNA editing activity aminoacyl-tRNA ligase activity leucine-tRNA ligase activity nucleotide binding	leucyl-tRNA aminoacylation tRNA aminoacylation for protein translation
LmjF.13.1130	hypothetical protein conserved	0.00643024	1.32303	null	null
LmjF.13.1150	hypothetical protein conserved	0.0347282	-1.17578	null	metabolic process
LmjF.13.1260	hypothetical protein unknown function	0.0382817	1.37134	null	null
LmjF.13.1310	hypothetical protein unknown function	0.00520944	1.45474	null	null
LmjF.13.1320	hypothetical protein conserved	0.0137342	1.41844	null	null
LmjF.13.1360	hypothetical protein conserved	0.0380634	-1.20663	null	null
LmjF.13.1370	hypothetical protein conserved	0.0314273	-1.23868	DNA-directed RNA polymerase activity	null
LmjF.13.1380	endomembrane protein putative	0.0150222	-1.33625	null	null
LmjF.13.1390	hypothetical protein conserved	0.00225475	-1.73363	null	null
LmjF.13.1430	hypothetical protein conserved	0.0174244	1.22487	protein binding	null
LmjF.13.1480	Ran-binding protein 1 putative	0.00105078	-1.49638	null	intracellular transport
LmjF.13.1490	hypothetical protein conserved	0.0188889	-1.25235	null	null
LmjF.13.1500	hypothetical protein conserved	0.00260408	1.39882	null	null
LmjF.13.1510	phosphoprotein phosphatase putative	0.000495905	1.60016	hydrolase activity	null
LmjF.13.1530	phospholipid-transporting ATPase 1-like protein	0.00951905	1.35381	ATP binding catalytic activity magnesium ion binding metal ion binding nucleotide binding phospholipid-translocating ATPase activity	cation transport metabolic process phospholipid transport
LmjF.13.1540	hypothetical protein unknown function	0.000495905	-1.50195	null	null
LmjF.13.1560	ras-like small GTPases putative	0.00380166	1.48875	GTP binding	null
LmjF.13.1570	phosphoprotein phosphatase-like protein	0.00723069	1.66745	hydrolase activity	null
LmjF.13.1580	ubiquitin-conjugating enzyme-like protein	0.038819	-1.22035	acid-amino acid ligase activity	null
LmjF.13.1590	hypothetical protein conserved	0.0396342	1.20792	null	null
LmjF.13.1600	hypothetical protein conserved	0.00740594	-1.47623	null	null
LmjF.13.1610	MCAK-like kinesin putative	0.0120506	1.29727	ATP binding microtubule motor activity protein binding	microtubule-based movement
LmjF.13.1620	squalene monooxygenase-like protein	0.00364971	-1.38128	flavin adenine dinucleotide binding squalene monooxygenase activity	oxidation-reduction process
LmjF.13.1630	mitochondrial DNA polymerase I protein D putative	0.0399571	-1.195	DNA binding DNA-directed DNA polymerase activity nucleic acid binding	DNA replication
LmjF.13.1640	mitogen-activated protein kinase putative (MPK7)	0.00328979	-1.31091	ATP binding protein kinase activity protein tyrosine kinase activity	protein phosphorylation
LmjF.13.1660	chaperonin TCP20 putative	0.000495905	-1.56733	ATP binding unfolded protein binding	cellular protein metabolic process protein folding
LmjF.14_1991	novel ORF	0.0128923	-1.42966	NA	NA
LmjF.14_2054	novel ORF	0.00450526	-1.42285	NA	NA
LmjF.14_2057	novel ORF	0.0221579	-1.42386	NA	NA
LmjF.14_2067	novel ORF	0.0137128	-1.37709	NA	NA
LmjF.14_2072	novel ORF	0.0201105	-1.29979	NA	NA
LmjF.14_2096	novel ORF	0.0397543	-1.17778	NA	NA
LmjF.14_2113	novel ORF	0.00105078	-1.75382	NA	NA
LmjF.14_2154	novel ORF	0.00789653	-1.45551	NA	NA
LmjF.14_2159	novel ORF	0.0444562	-1.23254	NA	NA
LmjF.14.0010	exosome complex exonuclease putative	0.0282538	-1.29598	null	null
LmjF.14.0020	phosphatidylinositol 3-kinase 2 putative	0.00277319	-1.38225	binding	null
LmjF.14.0020	phosphatidylinositol 3-kinase 2 putative	0.00324772	-1.37803	binding	null
LmjF.14.0020	phosphatidylinositol 3-kinase 2 putative	0.0153021	-1.37623	binding	null
LmjF.14.0060	hypothetical protein conserved	0.0138059	-1.32357	GTP binding	null
LmjF.14.0080	hypothetical protein conserved	0.00103591	-1.40938	null	null
LmjF.14.0110	hypothetical protein conserved	0.0274241	-1.30527	heat shock protein binding	null
LmjF.14.0130	inosine-guanine nucleoside hydrolase putative (IG-NH)	0.0242549	1.20902	null	null
LmjF.14.0140	histone acetyltransferase putative	0.0424058	-1.18715	null	null
LmjF.14.0150	60S ribosomal protein putative	0.00198816	-1.39142	structural constituent of ribosome	translation
LmjF.14.0180	carboxypeptidase putative	0.0399618	-1.29487	metallocarboxypeptidase activity	proteolysis
LmjF.14.0190	hypothetical protein conserved	0.000906056	-1.47452	null	null
LmjF.14.0220	hypothetical protein conserved	0.00980255	1.33772	phosphatidylinositol binding protein binding	cell communication
LmjF.14.0250	hypothetical protein conserved	0.0174921	-1.32654	null	null
LmjF.14.0330	hypothetical protein unknown function	0.0130967	1.29762	null	null
LmjF.14.0340	inositol polyphosphate kinase-like protein putative	0.0122815	1.27414	null	null
LmjF.14.0380	hypothetical protein conserved	0.00594449	1.44983	null	null
LmjF.14.0440	hypothetical protein conserved	0.048714	-1.2083	flavin adenine dinucleotide binding oxidoreductase activity	oxidation-reduction process
LmjF.14.0470	hypothetical protein conserved	0.000410798	-2.64893	null	metabolic process
LmjF.14.0480	hypothetical protein unknown function	0.0399571	1.28868	null	null
LmjF.14.0510	stearic acid desaturase putative	0.00246316	1.64105	heme binding stearoyl-CoA 9-desaturase activity	fatty acid biosynthetic process lipid metabolic process oxidation-reduction process
LmjF.14.0540	ion transport protein-like protein	0.00879762	-1.30835	null	null
LmjF.14.0560	hypothetical protein unknown function	0.0255067	1.39806	null	null
LmjF.14.0600	hypothetical protein conserved	0.0074778	-1.28726	null	null
LmjF.14.0610	hypothetical protein conserved	0.00525287	-1.29151	null	null
LmjF.14.0630	fatty acid elongase putative	0.0314991	1.40002	null	null
LmjF.14.0660	fatty acid elongase putative (ELO1.3)	0.0143593	-1.23964	null	null
LmjF.14.0665	fatty acid elongase putative	0.00235602	-1.35099	null	null
LmjF.14.0690	fatty acid elongase putative (ELO3.2)	0.0473847	1.28713	null	null
LmjF.14.0700	fatty acid elongase putative (ELO3.3)	0.0007489	1.73222	null	null
LmjF.14.0705	fatty acid elongase putative (ELO3.4)	0.0212413	1.3061	null	null
LmjF.14.0730	fatty acid elongase putative (ELO4.3)	0.0121897	1.52119	null	null
LmjF.14.0770	hypothetical protein unknown function	0.000872441	1.75686	null	null
LmjF.14.0810	kinesin putative	0.0302253	1.22786	ATP binding microtubule motor activity	microtubule-based movement
LmjF.14.0870	hypothetical protein conserved	0.0412521	-1.22495	null	null
LmjF.14.0880	hypothetical protein conserved	0.0224481	1.20516	null	null
LmjF.14.0900	protein phosphatase 2C-like protein	0.00151297	1.40618	catalytic activity	null
LmjF.14.0920	mitochondrial DNA polymerase I protein C putative	0.0270198	-1.29908	DNA binding DNA-directed DNA polymerase activity	DNA replication
LmjF.14.0940	hypothetical protein conserved	0.000218949	1.85448	null	null
LmjF.14.0970	hypothetical protein conserved	0.0274241	-1.34643	ATP binding kinase activity	metabolic process
LmjF.14.1000	hypothetical protein conserved	0.0476432	-1.21542	null	null
LmjF.14.1010	hypothetical protein conserved	0.016429	-1.24584	null	null
LmjF.14.1030	hypothetical protein conserved	0.000350112	-1.64274	null	null
LmjF.14.1040	hypothetical protein conserved	0.0266611	-1.33153	null	null
LmjF.14.1045	hypothetical protein conserved	0.0319565	-1.37476	null	null
LmjF.14.1070	protein kinase putative	0.0179844	1.27135	ATP binding protein kinase activity protein tyrosine kinase activity	protein phosphorylation
LmjF.14.1090	hypothetical protein conserved	0.0467661	-1.17578	null	null
LmjF.14.1100	kinesin K39 putative	0.0010235	1.48838	ATP binding microtubule motor activity	microtubule-based movement
LmjF.14.1110	kinesin K39 putative	0.00193828	1.61697	ATP binding microtubule motor activity	microtubule-based movement
LmjF.14.1150	tub family protein-like protein	0.0154333	1.36528	null	null
LmjF.14.1170	ras-like small GTPases putative	0.00240163	1.35605	GTP binding metal ion binding protein binding	small GTPase mediated signal transduction
LmjF.14.1200	phosphatidylserine synthase putative	0.00394944	-1.35714	null	phosphatidylserine biosynthetic process
LmjF.14.1250	hypothetical protein unknown function	0.0364298	1.20624	null	null
LmjF.14.1300	protein kinase putative	0.00231474	1.44791	ATP binding protein kinase activity protein tyrosine kinase activity	protein phosphorylation
LmjF.14.1350	hypothetical protein conserved	0.0400276	-1.1759	null	null
LmjF.14.1355	pteridine transporter	0.00798936	-1.25806	null	null
LmjF.14.1370	tyrosyl-tRNA synthetase putative (TyrS)	0.00196294	-1.59201	ATP binding aminoacyl-tRNA ligase activity nucleotide binding	tRNA aminoacylation for protein translation
LmjF.14.1390	hypothetical protein conserved	0.0394566	-1.24017	null	transport
LmjF.14.1410	protein kinase putative	0.00420298	1.39849	ATP binding protein kinase activity protein tyrosine kinase activity	protein phosphorylation
LmjF.15_2285	novel ORF	0.00343288	-1.46657	NA	NA
LmjF.15_2325	novel ORF	0.0482895	-1.47004	NA	NA
LmjF.15.0010	histone H4	0.033492	1.24243	DNA binding protein heterodimerization activity	nucleosome assembly
LmjF.15.0020	hypothetical protein conserved	0.0374178	1.2367	null	null
LmjF.15.0030	ATP diphosphohydrolase	0.0319721	-1.19839	hydrolase activity	null
LmjF.15.0050	cytochrome-b5 reductase putative	0.025838	1.32558	oxidoreductase activity	oxidation-reduction process
LmjF.15.0080	hypothetical protein conserved	0.02458	-1.18781	null	null
LmjF.15.0160	zinc finger (CCCH type) protein putative	0.0211047	1.25223	nucleic acid binding zinc ion binding	null
LmjF.15.0180	serine/threonine-protein kinase putative	0.0471015	1.18902	ATP binding protein kinase activity protein tyrosine kinase activity	protein phosphorylation
LmjF.15.0190	hypothetical protein conserved	0.000411937	-1.66862	heme binding	null
LmjF.15.0220	protein phosphatase 1 catalitic subunit putative	0.0235155	-1.45556	hydrolase activity	null
LmjF.15.0223	hypothetical protein conserved	0.0197673	-1.28833	null	null
LmjF.15.0230	lysyl-tRNA synthetase putative	0.00961321	-1.3001	ATP binding aminoacyl-tRNA ligase activity lysine-tRNA ligase activity nucleic acid binding nucleotide binding	lysyl-tRNA aminoacylation tRNA aminoacylation for protein translation
LmjF.15.0280	ribonucleoprotein p18 mitochondrial precursor putative	0.000534397	-1.51945	null	null
LmjF.15.0310	hypothetical protein conserved	0.01098	1.29194	null	null
LmjF.15.0320	hypothetical protein conserved	0.0244549	-1.19009	hydrolase activity	metabolic process
LmjF.15.0400	hypothetical protein conserved	0.00374118	1.41467	null	null
LmjF.15.0420	hypothetical protein conserved	0.00332084	-1.44821	null	null
LmjF.15.0430	hypothetical protein conserved	0.0247411	1.37078	null	null
LmjF.15.0490	hypothetical protein conserved	0.0232319	1.23984	null	null
LmjF.15.0500	metalloprotease putative	0.0118461	1.29021	ATP binding nucleoside-triphosphatase activity nucleotide binding	null
LmjF.15.0530	hypothetical protein conserved	0.0340136	1.21819	null	null
LmjF.15.0570	hypothetical protein unknown function	0.000712986	1.52545	null	null
LmjF.15.0580	hypothetical protein conserved	0.0350858	-1.29221	peptidase activity	signal peptide processing
LmjF.15.0600	hypothetical protein conserved	0.00123004	1.43894	null	null
LmjF.15.0610	hypothetical protein unknown function	0.0426024	-1.23307	null	null
LmjF.15.0630	hypothetical protein unknown function	0.0257886	1.30302	null	null
LmjF.15.0640	hypothetical protein conserved	0.00352502	1.32186	null	null
LmjF.15.0650	hypothetical protein unknown function	0.000139833	1.82497	null	null
LmjF.15.0660	hypothetical protein conserved	0.0054261	1.43314	null	null
LmjF.15.0680	hypothetical protein conserved	0.0369336	-1.18979	null	null
LmjF.15.0750	hypothetical protein unknown function	0.00145698	1.49268	null	null
LmjF.15.0770	protein kinase putative	0.000383256	1.53547	ATP binding protein kinase activity protein tyrosine kinase activity	protein phosphorylation
LmjF.15.0840	hypothetical protein conserved	0.00624316	1.38282	sugar:hydrogen symporter activity	carbohydrate transport
LmjF.15.0870	hypothetical protein conserved	0.01469	-1.2296	transmembrane transporter activity	transmembrane transport
LmjF.15.0890	ATP-binding cassette protein subfamily G member 4 putative (ABCG4)	0.000397609	1.5255	ATP binding ATPase activity nucleoside-triphosphatase activity nucleotide binding	null
LmjF.15.0900	hypothetical protein conserved	0.0347675	1.23449	null	null
LmjF.15.0920	protein phosphatase 2A regulatory subunit putative	0.000904013	1.55528	binding protein binding	null
LmjF.15.0970	E1-like ubiquitin-activating enzyme putative (UBA5)	0.0349577	1.21653	catalytic activity	null
LmjF.15.1055	CMP-sialic acid transporter putative	0.000613618	-1.45552	sugar:hydrogen symporter activity	carbohydrate transport
LmjF.15.1190	hypothetical protein conserved	0.00684065	1.25429	scavenger receptor activity	null
LmjF.15.1210	inositol/phosphatidylinositol phosphatase putative	0.0121346	1.276	null	phosphatidylinositol phosphorylation signal transduction
LmjF.15.1250	E2-like ubiquitin-conjugation enzyme putative (UFC1)	0.0475673	-1.20275	null	null
LmjF.15.1260	hypothetical protein conserved	0.00981498	-1.3648	protein binding	null
LmjF.15.1270	hypothetical protein conserved	0.00215044	-1.34746	null	null
LmjF.15.1290	mitochondrial DNA topoisomerase II (TOP2)	0.0224478	-1.25737	ATP binding DNA binding DNA topoisomerase (ATP-hydrolyzing) activity	DNA topological change
LmjF.15.1300	ubiquitin hydrolase putative	0.00195324	1.36545	ubiquitin thiolesterase activity	ubiquitin-dependent protein catabolic process
LmjF.15.1340	hypothetical protein conserved	0.0030999	1.41953	null	null
LmjF.15.1430	hypothetical protein conserved	0.0149077	1.49509	null	null
LmjF.15.1440	glutaminyl-tRNA synthetase putative	0.00269394	-1.41697	ATP binding aminoacyl-tRNA ligase activity glutamine-tRNA ligase activity nucleotide binding	glutaminyl-tRNA aminoacylation tRNA aminoacylation tRNA aminoacylation for protein translation translation
LmjF.15.1450	proliferative cell nuclear antigen (PCNA) putative	0.000241552	-1.84858	DNA binding DNA polymerase processivity factor activity	regulation of DNA replication
LmjF.15.1460	phosphomevalonate kinase protein putative	0.0118461	-1.24946	ATP binding	null
LmjF.15.1470	ribosomal protein S6 putative	0.0277885	-1.23225	null	null
LmjF.15.1490	hypothetical protein conserved	0.000156876	-2.14722	null	null
LmjF.15.1510	hypothetical protein conserved	0.00725828	-1.38241	null	null
LmjF.15.1560	condensin subunit 1 putative	0.000604608	-1.81188	binding	null
LmjF.15.1570	hypothetical protein conserved	0.0300436	-1.38938	null	null
LmjF.16_2477	novel ORF	0.00491677	-1.43102	NA	NA
LmjF.16_2483	novel ORF	0.0226006	1.28802	NA	NA
LmjF.16.0010	hypothetical protein conserved	0.0065423	-1.2874	null	null
LmjF.16.0090	hypothetical protein conserved	0.000808036	2.33418	null	null
LmjF.16.0130	hypothetical protein unknown function	0.0108052	-1.24098	null	null
LmjF.16.0160	50S ribosomal protein L17 putative	0.000906871	-1.45106	structural constituent of ribosome	translation
LmjF.16.0200	mitochondrial ornithine carrier protein-like protein	0.000411937	-1.52631	null	null
LmjF.16.0220	hypothetical protein unknown function	0.00139729	-1.3912	null	null
LmjF.16.0230	protein tyrosine phosphatase-like protein	0.0145257	1.26584	phosphatase activity protein tyrosine/serine/threonine phosphatase activity	dephosphorylation protein dephosphorylation
LmjF.16.0300	protein kinase putative	0.0471531	-1.19373	ATP binding protein kinase activity protein tyrosine kinase activity	protein phosphorylation
LmjF.16.0320	hypothetical protein conserved	0.0088316	1.22291	protein binding	null
LmjF.16.0330	hypothetical protein conserved	0.0311659	-1.19712	null	null
LmjF.16.0340	3-Beta-hydroxysteroid-delta(8) delta(7)-isomerase putative	0.00929841	-1.33825	cholestenol delta-isomerase activity	sterol metabolic process
LmjF.16.0380	tubulin tyrosine ligase putative	0.0286395	1.17609	tubulin-tyrosine ligase activity	cellular protein modification process
LmjF.16.0420	hypothetical protein conserved	0.0181644	1.37334	carboxy-lyase activity pyridoxal phosphate binding	carboxylic acid metabolic process
LmjF.16.0430	hypothetical protein conserved	0.0387524	1.20601	null	null
LmjF.16.0440	fucose kinase putative	0.0051461	1.45538	ATP binding	null
LmjF.16.0470	hypothetical protein conserved	0.0236567	1.34301	null	null
LmjF.16.0480	fucose kinase putative	0.0021371	1.47634	ATP binding	null
LmjF.16.0500	hypothetical protein unknown function	0.000621792	2.67764	null	null
LmjF.16.0540	aspartate carbamoyltransferase putative	0.00735334	-1.33964	amino acid binding aspartate carbamoyltransferase activity carboxyl- or carbamoyltransferase activity	de novo pyrimidine nucleobase biosynthetic process cellular amino acid metabolic process
LmjF.16.0630	hypothetical protein conserved	0.00421044	1.42629	ATP binding DNA binding catalytic activity	DNA metabolic process
LmjF.16.0670	hypothetical protein conserved	0.00404834	1.46724	null	null
LmjF.16.0680	apurinic/apyrimidinic endonuclease-redox protein	0.0252423	-1.26638	nuclease activity	DNA repair
LmjF.16.0690	hypothetical protein conserved	0.00164012	-1.41495	null	null
LmjF.16.0770	hypothetical protein conserved	0.033492	1.40397	electron carrier activity protein disulfide oxidoreductase activity	cell redox homeostasis
LmjF.16.0870	protein kinase putative	0.0412521	1.18739	ATP binding protein kinase activity protein tyrosine kinase activity	protein phosphorylation
LmjF.16.0895	hypothetical protein conserved	0.0149032	1.47273	null	null
LmjF.16.0930	hypothetical protein conserved	0.0199376	-1.27564	null	protein transport
LmjF.16.0960	hypothetical protein conserved	0.00707022	-1.34433	methyltransferase activity	metabolic process
LmjF.16.0980	hypothetical protein conserved	0.00295568	-1.40219	null	null
LmjF.16.0990	protein kinase putative (CRK)	0.000364012	1.62577	ATP binding protein kinase activity protein tyrosine kinase activity	protein phosphorylation
LmjF.16.1005	hypothetical protein unknown function	0.0429233	1.25546	null	null
LmjF.16.1050	hypothetical protein conserved	1.26506e-05	2.51649	null	null
LmjF.16.1060	hypothetical protein unknown function	0.0470755	-1.22405	null	null
LmjF.16.1070	hypothetical protein conserved	0.00426211	1.37487	null	null
LmjF.16.1080	hypothetical protein conserved	0.0027391	1.325	null	null
LmjF.16.1090	hypothetical protein unknown function	0.0102868	1.25188	null	null
LmjF.16.1100	hypothetical protein conserved	0.0169349	1.20893	null	null
LmjF.16.1160	hypothetical protein unknown function	0.00794983	1.47816	null	null
LmjF.16.1240	hypothetical protein unknown function	0.00225305	1.34345	null	null
LmjF.16.1250	hypothetical protein conserved	0.00423365	-1.41897	null	null
LmjF.16.1260	hypothetical protein conserved	0.000318033	1.54601	null	null
LmjF.16.1330	hypothetical protein conserved	0.00158888	1.35893	null	null
LmjF.16.1370	hypothetical protein conserved	0.0205852	-1.2785	null	null
LmjF.16.1420	hypothetical protein conserved	0.010053	-1.28672	null	null
LmjF.16.1470	kinesin putative	0.0440585	-1.39653	ATP binding microtubule motor activity	microtubule-based movement
LmjF.16.1490	hypothetical protein conserved	0.000630221	-1.6283	null	null
LmjF.16.1530	endoplasmic reticulum oxidoreductin putative	0.00127052	-1.53199	flavin adenine dinucleotide binding	oxidation-reduction process protein thiol-disulfide exchange
LmjF.16.1540	DNA polymerase I alpha catalytic subunit putative	0.000906871	-1.47646	DNA binding DNA-directed DNA polymerase activity nucleic acid binding nucleotide binding	DNA replication nucleobase-containing compound metabolic process
LmjF.16.1580	kinesin putative	0.0154142	-1.26089	ATP binding microtubule motor activity	microtubule-based movement
LmjF.16.1590	U1 small nuclear ribonucleoprotein putative	0.0329862	-1.2189	nucleic acid binding	null
LmjF.16.1610	prohibitin	0.0319958	-1.24977	null	null
LmjF.16.1650	hypothetical protein conserved	0.00143749	1.39857	null	null
LmjF.17_2563	novel ORF	0.0117797	-1.34072	NA	NA
LmjF.17_2616	novel ORF	0.00608589	-1.62045	NA	NA
LmjF.17_2659	novel ORF	0.00197583	2.53094	NA	NA
LmjF.17_2664	novel ORF	0.00251936	1.56484	NA	NA
LmjF.17_2671	novel ORF	0.00585483	-1.46268	NA	NA
LmjF.17_2725	novel ORF	0.00956228	-1.35104	NA	NA
LmjF.17.0010	hypothetical protein conserved	0.0335957	-1.22948	null	null
LmjF.17.0020	hypothetical protein conserved	0.00211986	1.49613	null	null
LmjF.17.0030	hypothetical protein conserved	0.00366811	1.50417	protein binding zinc ion binding	null
LmjF.17.0060	mitogen-activated protein kinase kinase 3 putative	0.0138861	1.3351	ATP binding protein binding protein kinase activity protein tyrosine kinase activity	protein phosphorylation
LmjF.17.0070	ADP-ribosylation factor-like protein 1 (ARL-1)	0.0136234	-1.25526	GTP binding	intracellular protein transport small GTPase mediated signal transduction
LmjF.17.0080	elongation factor 1-alpha	0.0315941	-1.26134	GTP binding GTPase activity translation elongation factor activity	translational elongation
LmjF.17.0081	elongation factor 1-alpha	0.0206346	-1.28628	GTP binding GTPase activity translation elongation factor activity	translational elongation
LmjF.17.0082	elongation factor 1-alpha	0.00651853	-1.34321	GTP binding GTPase activity translation elongation factor activity	translational elongation
LmjF.17.0083	elongation factor 1-alpha	0.00717895	-1.33914	GTP binding GTPase activity translation elongation factor activity	translational elongation
LmjF.17.0084	elongation factor 1-alpha	0.00587725	-1.35367	GTP binding GTPase activity translation elongation factor activity	translational elongation
LmjF.17.0085	elongation factor 1-alpha	0.0079909	-1.34048	GTP binding GTPase activity translation elongation factor activity	translational elongation
LmjF.17.0086	elongation factor 1-alpha	0.00864949	-1.32896	GTP binding GTPase activity translation elongation factor activity	translational elongation
LmjF.17.0120	hypothetical protein conserved	0.00618976	-1.35395	protein binding	null
LmjF.17.0150	hypothetical protein conserved	0.0115518	1.31307	null	null
LmjF.17.0180	receptor-type adenylate cyclase b (RAC-B1)	0.016012	1.35987	phosphorus-oxygen lyase activity	cyclic nucleotide biosynthetic process intracellular signal transduction
LmjF.17.0190	receptor-type adenylate cyclase putative	0.00036833	1.62678	phosphorus-oxygen lyase activity	cyclic nucleotide biosynthetic process intracellular signal transduction
LmjF.17.0230	receptor-type adenylate cyclase b (RAC-B2)	0.0490112	1.25759	phosphorus-oxygen lyase activity	cyclic nucleotide biosynthetic process intracellular signal transduction
LmjF.17.0235	receptor-type adenylate cyclase b (RAC-B3)	0.0286104	1.28811	phosphorus-oxygen lyase activity	cyclic nucleotide biosynthetic process intracellular signal transduction
LmjF.17.0237	receptor-type adenylate cyclase b (RAC-B4)	0.00262458	1.35489	phosphorus-oxygen lyase activity	cyclic nucleotide biosynthetic process intracellular signal transduction
LmjF.17.0240	hypothetical protein conserved	0.0353851	1.29762	null	null
LmjF.17.0250	cystathionine beta-synthase (CYSB)	0.023875	-1.24129	null	null
LmjF.17.0280	histone H2A putative	0.000495905	-1.69562	DNA binding protein heterodimerization activity	nucleosome assembly
LmjF.17.0290	hypothetical protein conserved	0.0151976	-1.33621	protein binding zinc ion binding	null
LmjF.17.0300	hypothetical protein conserved	0.0464813	-1.24287	null	null
LmjF.17.0340	hypothetical protein conserved	0.00359817	1.44552	null	null
LmjF.17.0350	hypothetical protein conserved	0.00447331	-1.35767	flavin adenine dinucleotide binding tRNA dihydrouridine synthase activity	oxidation-reduction process tRNA processing
LmjF.17.0370	hypothetical protein unknown function	0.0122811	1.26347	null	null
LmjF.17.0390	protein kinase putative	0.000495905	1.68086	ATP binding protein kinase activity protein tyrosine kinase activity	protein phosphorylation
LmjF.17.0400	hypothetical protein unknown function	0.0490975	1.1948	protein binding zinc ion binding	null
LmjF.17.0410	hypothetical protein conserved	0.00954531	1.54336	null	null
LmjF.17.0440	hypothetical protein conserved	0.000808021	1.42571	null	null
LmjF.17.0460	hypothetical protein conserved	0.0304963	-1.30046	heat shock protein binding	null
LmjF.17.0480	hypothetical protein unknown function	0.00111323	1.54116	catalytic activity	biosynthetic process
LmjF.17.0510	hypothetical protein unknown function	0.00300938	1.52703	null	null
LmjF.17.0520	hypothetical protein unknown function	0.000495905	1.72268	null	null
LmjF.17.0530	hypothetical protein conserved	0.0308479	-1.30224	null	null
LmjF.17.0570	hypothetical protein conserved	0.00430387	-1.40119	null	null
LmjF.17.0610	hypothetical protein unknown function	0.00287616	1.47772	fatty-acyl-CoA binding	null
LmjF.17.0630	hypothetical protein unknown function	0.000906871	2.39626	null	null
LmjF.17.0660	hypothetical protein conserved	0.00499293	1.52186	null	null
LmjF.17.0670	protein kinase putative	0.000314582	1.4961	ATP binding protein kinase activity	protein phosphorylation
LmjF.17.0680	hypothetical protein conserved	0.0208915	-1.23602	null	null
LmjF.17.0720	hypothetical protein conserved	0.0315793	-1.22758	null	null
LmjF.17.0725	guanosine monophosphate reductase	0.0299039	-1.24176	IMP dehydrogenase activity catalytic activity protein binding	oxidation-reduction process purine nucleotide biosynthetic process
LmjF.17.0735	ysine decarboxylase-like protein	0.0027391	-1.36067	null	null
LmjF.17.0760	hypothetical protein conserved	0.00665838	-1.31455	null	null
LmjF.17.0790	polo-like protein kinase putative	0.00400534	-1.47331	ATP binding protein binding protein kinase activity protein tyrosine kinase activity	protein phosphorylation
LmjF.17.0800	OSM3-like kinesin putative	0.00849114	1.39281	ATP binding microtubule motor activity	microtubule-based movement
LmjF.17.0820	hypothetical protein conserved	0.00523241	1.50943	null	null
LmjF.17.0830	hypothetical protein conserved	0.0276861	-1.27047	null	null
LmjF.17.0860	hypothetical protein unknown function	0.00330112	1.62669	null	null
LmjF.17.0870	META domain containing protein (META2)	0.0176115	-1.27006	null	null
LmjF.17.0880	hypothetical protein conserved	0.00673296	-1.42727	null	null
LmjF.17.0890	hypothetical protein conserved (META1)	0.00342271	3.02588	null	null
LmjF.17.0910	hypothetical protein conserved	0.0181909	-1.26146	null	metabolic process
LmjF.17.0930	formin putative	0.000422927	1.59579	actin binding	actin cytoskeleton organization cellular component organization
LmjF.17.0950	hypothetical protein conserved	0.0111684	1.3061	null	signal transduction
LmjF.17.0980	hypothetical protein conserved	0.00723069	-1.31559	null	null
LmjF.17.1010	hydrolase alpha/beta fold family-like protein	0.000495905	1.70675	null	null
LmjF.17.1060	esterase-like protein	0.00068296	1.46435	null	null
LmjF.17.1070	hypothetical protein conserved	0.0293371	1.27686	null	null
LmjF.17.1110	kinesin putative	0.0101229	1.30586	ATP binding binding microtubule motor activity protein binding	microtubule-based movement
LmjF.17.1160	UDP-sugar pyrophosphorylase (USP)	0.010915	-1.3016	nucleotidyltransferase activity	metabolic process
LmjF.17.1190	hypothetical protein unknown function	0.000453157	2.15239	null	null
LmjF.17.1220	histone H2B	0.000319742	1.81982	DNA binding protein heterodimerization activity	nucleosome assembly
LmjF.17.1260	hypothetical protein conserved	0.00594984	1.40581	null	null
LmjF.17.1270	hypothetical protein conserved	0.0117212	1.23201	electron carrier activity iron-sulfur cluster binding	null
LmjF.17.1280	hypothetical protein conserved	0.00369961	-1.33745	null	null
LmjF.17.1290	translation initiation factor putative	0.00201899	-1.47352	null	null
LmjF.17.1315	hypothetical protein	0.0134227	1.31048	null	null
LmjF.17.1320	hypothetical protein conserved	0.00545617	1.33424	null	null
LmjF.17.1330	hypothetical protein conserved	0.020796	-1.21964	null	null
LmjF.17.1340	hypothetical protein conserved	0.00823946	-1.2861	nucleotidyltransferase activity	biosynthetic process
LmjF.17.1360	L-gulonolactone oxidase putative	0.00545176	-1.39723	UDP-N-acetylmuramate dehydrogenase activity catalytic activity flavin adenine dinucleotide binding oxidoreductase activity	oxidation-reduction process
LmjF.17.1375	hypothetical protein conserved	0.0074778	-1.31522	null	null
LmjF.17.1430	hypothetical protein unknown function	0.00273438	1.49645	null	transmembrane transport
LmjF.18_2753	novel ORF	0.0334431	1.26146	NA	NA
LmjF.18_2790	novel ORF	0.0037887	-1.39594	NA	NA
LmjF.18_2846	novel ORF	0.035655	-1.24326	NA	NA
LmjF.18_2850	novel ORF	0.00221764	1.45309	NA	NA
LmjF.18_2885	novel ORF	0.00529698	-1.42795	NA	NA
LmjF.18_2889	novel ORF	0.00178176	1.69004	NA	NA
LmjF.18_2893	novel ORF	0.000630221	2.17128	NA	NA
LmjF.18_2894	novel ORF	0.0219425	1.75809	NA	NA
LmjF.18_2930	novel ORF	0.00204481	-1.58546	NA	NA
LmjF.18.0070	hypothetical protein conserved	0.000906871	1.52507	null	null
LmjF.18.0080	hypothetical protein conserved	0.00326411	1.31442	3-beta-hydroxy-delta5-steroid dehydrogenase activity	oxidation-reduction process steroid biosynthetic process
LmjF.18.0090	alpha glucosidase II subunit putative	0.0027897	-1.48254	carbohydrate binding catalytic activity	carbohydrate metabolic process
LmjF.18.0100	hypothetical protein conserved	0.0119314	1.29594	null	null
LmjF.18.0120	ARF-like 2-binding protein putative	0.0016599	-1.54508	null	null
LmjF.18.0150	serine/threonine protein phosphatase type 5 putative	0.00328595	-1.31763	hydrolase activity phosphoprotein phosphatase activity protein binding	protein dephosphorylation
LmjF.18.0160	hypothetical protein conserved	0.0194306	1.33474	triglyceride lipase activity	lipid metabolic process
LmjF.18.0170	hypothetical protein unknown function	0.00323153	1.63919	nucleic acid binding	null
LmjF.18.0180	hypothetical protein unknown function	0.0142262	1.57908	nucleic acid binding	null
LmjF.18.0190	hypothetical protein unknown function	0.0230683	1.81755	nucleic acid binding	null
LmjF.18.0200	UDP-galactopyranose mutase (GLF)	0.000843405	-1.45888	null	null
LmjF.18.0310	hypothetical protein conserved	0.00217183	-1.39567	null	null
LmjF.18.0340	hypothetical protein conserved	0.00535342	1.42944	null	null
LmjF.18.0350	hypothetical protein conserved	0.0137055	-1.25047	null	proton-transporting ATP synthase complex assembly
LmjF.18.0400	UDP-galactose transporter (LPG5B)	0.0122004	1.27988	sugar:hydrogen symporter activity	carbohydrate transport
LmjF.18.0410	hypothetical protein conserved	0.00195324	1.42579	null	null
LmjF.18.0450	serine carboxypeptidase (CBP1) putative	0.0455721	-1.20308	serine-type carboxypeptidase activity	proteolysis
LmjF.18.0520	hypothetical protein conserved	0.0166469	-1.27816	null	null
LmjF.18.0550	hypothetical protein conserved	0.0318551	-1.22683	null	null
LmjF.18.0560	vacuolar ATP synthase subunit c putative	0.0203743	-1.26698	null	ATP hydrolysis coupled proton transport
LmjF.18.0580	peroxisomal enoyl-coa hydratase putative	0.0150007	-1.24867	catalytic activity	metabolic process
LmjF.18.0595	hypothetical protein	0.000321974	-1.6463	null	null
LmjF.18.0600	hypothetical protein conserved	0.0106746	1.34174	metal ion binding zinc ion binding	null
LmjF.18.0640	serine/threonine kinase-like protein putative	0.000884818	1.60872	ATP binding protein kinase activity protein tyrosine kinase activity	protein phosphorylation
LmjF.18.0650	hypothetical protein conserved	0.0299039	1.26943	null	cell cycle arrest
LmjF.18.0670	citrate synthase putative	0.000267815	1.74986	null	cellular carbohydrate metabolic process
LmjF.18.0680	citrate synthase putative	0.00215766	1.45655	citrate (Si)-synthase activity	cellular carbohydrate metabolic process
LmjF.18.0710	hypothetical protein unknown function	0.000901214	1.53379	null	null
LmjF.18.0740	elongation factor Tu putative	0.0259596	-1.21932	GTP binding GTPase activity	null
LmjF.18.0770	hypothetical protein conserved	0.0161758	1.21147	null	null
LmjF.18.0780	DNA-directed RNA polymerase II/III subunit putative	0.022586	1.40436	DNA binding DNA-directed RNA polymerase activity	null
LmjF.18.0800	hypothetical protein conserved	0.0120897	-1.23743	structural constituent of ribosome	translation
LmjF.18.0850	hypothetical protein conserved	0.000291128	1.53183	null	null
LmjF.18.0860	hypothetical protein conserved	0.0266854	1.23235	null	null
LmjF.18.0870	hypothetical protein conserved	0.0337945	-1.22456	null	null
LmjF.18.0960	mannosyltransferase-II putative (GPI18)	0.0170129	-1.26396	null	GPI anchor biosynthetic process
LmjF.18.1000	hypothetical protein conserved	0.0260919	-1.19408	null	null
LmjF.18.1030	hypothetical protein conserved	0.0021853	1.40557	null	null
LmjF.18.1040	5-oxoprolinase putative	0.00450526	1.32029	catalytic activity hydrolase activity	null
LmjF.18.1060	calpain-like cysteine peptidase putative	0.0473634	-1.30704	calcium-dependent cysteine-type endopeptidase activity	proteolysis
LmjF.18.1120	hypothetical protein conserved	0.0276861	1.35721	zinc ion binding	null
LmjF.18.1130	ras-related protein rab-5 putative	0.025775	1.24784	GTP binding GTPase activity	GTP catabolic process intracellular protein transport nucleocytoplasmic transport protein transport signal transduction small GTPase mediated signal transduction
LmjF.18.1140	hypothetical protein conserved	0.0172616	-1.33228	null	null
LmjF.18.1210	prolyl-tRNA synthetase putative	0.0468743	-1.28122	ATP binding aminoacyl-tRNA ligase activity nucleotide binding proline-tRNA ligase activity	prolyl-tRNA aminoacylation tRNA aminoacylation for protein translation
LmjF.18.1220	bifunctional aminoacyl-tRNA synthetase putative	0.0114392	-1.3025	ATP binding aminoacyl-tRNA ligase activity nucleotide binding proline-tRNA ligase activity	prolyl-tRNA aminoacylation tRNA aminoacylation for protein translation
LmjF.18.1230	hypothetical protein conserved	0.00986596	1.37202	protein binding	null
LmjF.18.1250	ttaggg binding factor putative	0.00202504	1.38686	null	null
LmjF.18.1300	hypothetical protein conserved	0.00480944	-1.46511	null	null
LmjF.18.1320	hypothetical protein conserved	0.00441902	1.34415	null	null
LmjF.18.1340	hypothetical protein conserved	0.000181996	1.68501	nucleic acid binding zinc ion binding	null
LmjF.18.1350	hypothetical protein conserved	0.00132128	2.1001	nucleic acid binding zinc ion binding	null
LmjF.18.1380	pyruvate dehydrogenase E1 component alpha subunit putative	0.020796	-1.23313	null	metabolic process
LmjF.18.1420	pumilio protein 2 putative (PUF2)	0.0380634	1.44752	RNA binding binding	null
LmjF.18.1430	chaperone DNAJ protein putative	0.00272424	1.37155	heat shock protein binding	null
LmjF.18.1450	hypothetical protein conserved	0.00246316	1.37311	null	null
LmjF.18.1460	hypothetical protein conserved	0.0115122	1.24786	protein binding	null
LmjF.18.1470	hypothetical protein conserved	0.0313605	-1.22888	null	null
LmjF.18.1540	hypothetical protein conserved	0.00321351	-1.5081	null	transmembrane transport
LmjF.18.1560	hypothetical protein conserved	0.0104038	-1.24209	null	null
LmjF.18.1580	nonspecific nucleoside hydrolase (NH)	0.000319742	-1.93197	null	null
LmjF.18.1600	kinesin putative	0.00231888	-1.44565	ATP binding microtubule motor activity	microtubule-based movement
LmjF.18.1660	gamma-glutamylcysteine synthetase putative (GSH1)	0.018118	1.34493	glutamate-cysteine ligase activity	glutathione biosynthetic process
LmjF.18.1670	hypothetical protein unknown function	0.0173072	1.24424	null	null
LmjF.19_2950	novel ORF	0.000423711	-1.90143	NA	NA
LmjF.19_2997	novel ORF	0.0163517	1.84715	NA	NA
LmjF.19_3004	novel ORF	0.00250879	-1.45044	NA	NA
LmjF.19_3054	novel ORF	0.00344916	-2.16436	NA	NA
LmjF.19_3059	novel ORF	0.000181996	3.30727	NA	NA
LmjF.19_3063	novel ORF	0.0434139	-1.59932	NA	NA
LmjF.19_3105	novel ORF	0.00727938	-1.52404	NA	NA
LmjF.19_3109	novel ORF	0.0131011	1.42735	NA	NA
LmjF.19.0030	histone H2B	0.000495905	-1.494	DNA binding protein heterodimerization activity	nucleosome assembly
LmjF.19.0040	histone H2B	0.00114959	-1.42976	DNA binding protein heterodimerization activity	nucleosome assembly
LmjF.19.0050	histone H2B	0.000257684	-1.78566	DNA binding protein heterodimerization activity	nucleosome assembly
LmjF.19.0070	peroxin 13 putative (PEX13)	0.0235932	1.24821	protein binding	null
LmjF.19.0130	hypothetical protein conserved	0.0401977	-1.17368	null	null
LmjF.19.0160	aminopeptidase putative	0.000207648	-1.88492	null	cellular process
LmjF.19.0190	hypothetical protein conserved	0.000807144	-1.45483	DNA binding sequence-specific DNA binding	null
LmjF.19.0200	ADPATP carrier protein 1 mitochondrial precursor putative (ANC1)	0.000632903	-1.52863	null	null
LmjF.19.0210	ADPATP carrier protein 1 mitochondrial precursor putative (ANC2)	0.000372818	-1.68027	null	null
LmjF.19.0270	hypothetical protein conserved	0.00527652	1.58589	null	null
LmjF.19.0360	protein kinase putative	0.00200187	1.35495	ATP binding protein kinase activity	protein phosphorylation
LmjF.19.0370	hypothetical protein conserved	0.00121278	1.47288	null	null
LmjF.19.0380	hypothetical protein conserved	0.00977229	1.25447	protein binding	null
LmjF.19.0430	hypothetical protein conserved	0.00286931	1.44841	null	null
LmjF.19.0440	nucleosome assembly protein putative	0.00164316	-1.46641	null	nucleosome assembly
LmjF.19.0450	hypothetical protein conserved	0.0108987	1.26241	null	null
LmjF.19.0480	hypothetical protein unknown function	0.00124554	1.67187	null	null
LmjF.19.0490	hypothetical protein conserved	0.0171891	-1.22742	null	null
LmjF.19.0530	hypothetical protein conserved	0.0296234	1.35797	null	null
LmjF.19.0540	hypothetical protein conserved	0.00559377	1.59605	null	null
LmjF.19.0550	methionine aminopeptidase putative	0.00620002	-1.50273	aminopeptidase activity metalloexopeptidase activity zinc ion binding	cellular process proteolysis
LmjF.19.0590	protein kinase putative	0.00197583	1.56839	ATP binding protein kinase activity protein tyrosine kinase activity	protein phosphorylation
LmjF.19.0600	hypothetical protein unknown function	0.00866438	1.50135	null	null
LmjF.19.0610	hypothetical protein conserved	0.00903908	-1.38744	null	null
LmjF.19.0680	kinesin putative	0.00981498	1.4083	ATP binding microtubule motor activity	microtubule-based movement
LmjF.19.0690	kinesin putative	0.0211564	1.326	ATP binding microtubule motor activity	microtubule-based movement
LmjF.19.0720	hypothetical protein conserved	0.000842878	-1.4583	null	null
LmjF.19.0730	hypothetical protein conserved	0.00143843	1.54505	null	null
LmjF.19.0820	ATG8/AUT7/APG8/PAZ2 putative (ATG8B.1)	0.000987969	1.81804	null	null
LmjF.19.0830	hypothetical protein	0.00292823	1.48643	null	null
LmjF.19.0840	ATG8/AUT7/APG8/PAZ2 putative (ATG8A.1)	0.0133343	1.38839	null	null
LmjF.19.0842	ATG8/AUT7/APG8/PAZ2 putative (ATG8B.2)	0.000562618	1.90531	null	null
LmjF.19.0843	hypothetical protein	0.00276824	1.46779	null	null
LmjF.19.0844	ATG8/AUT7/APG8/PAZ2 putative (ATG8A.2)	0.0114365	1.44077	null	null
LmjF.19.0846	ATG8/AUT7/APG8/PAZ2 putative (ATG8B.3)	0.000593079	1.904	null	null
LmjF.19.0847	hypothetical protein	0.00225475	1.53621	null	null
LmjF.19.0848	ATG8/AUT7/APG8/PAZ2 putative (ATG8A.3)	0.0081907	1.40044	null	null
LmjF.19.0850	ATG8/AUT7/APG8/PAZ2 putative (ATG8B.4)	0.0311659	1.35124	null	null
LmjF.19.0860	ATG8/AUT7/APG8/PAZ2 putative (ATG8B.5)	0.00380166	1.68525	null	null
LmjF.19.0870	ATG8/AUT7/APG8/PAZ2 putative (ATG8B.6)	0.00242117	1.72577	null	null
LmjF.19.0880	ATG8/AUT7/APG8/PAZ2 putative (ATG8B.7)	0.00837896	1.43522	null	null
LmjF.19.0900	ATG8/AUT7/APG8/PAZ2 putative (ATG8B.8)	0.00359817	1.67256	null	null
LmjF.19.0910	ATG8/AUT7/APG8/PAZ2 putative (ATG8B.9)	0.00594449	1.51698	null	null
LmjF.19.0920	folate/biopterin transporter putative	0.00102323	1.99788	null	null
LmjF.19.0980	hypothetical protein conserved	0.00103835	1.59968	metal ion binding	null
LmjF.19.0985	4-coumarate:coa ligase-like protein	0.00536122	1.5274	catalytic activity	metabolic process
LmjF.19.1005	4-coumarate:coa ligase-like protein	0.000241552	2.16708	catalytic activity	metabolic process
LmjF.19.1040	phenylalanyl-tRNA synthetase putative	0.00968455	-1.41186	ATP binding RNA binding magnesium ion binding nucleotide binding phenylalanine-tRNA ligase activity	phenylalanyl-tRNA aminoacylation
LmjF.19.1060	hypothetical protein conserved	0.0345112	-1.30731	null	null
LmjF.19.1090	hypothetical protein unknown function	0.0171594	-1.36746	null	null
LmjF.19.1110	mitochondrial carrier protein putative	0.0490975	-1.18986	null	null
LmjF.19.1140	hypothetical protein unknown function	0.00243463	1.39204	null	null
LmjF.19.1170	hypothetical protein unknown function	0.0121541	-1.32106	null	null
LmjF.19.1280	hypothetical protein conserved	0.0156588	-1.24841	null	null
LmjF.19.1300	hypothetical protein unknown function	0.018793	1.26652	ATP binding protein kinase activity	protein phosphorylation
LmjF.19.1347	hypothetical protein conserved	0.00239035	1.57921	null	null
LmjF.19.1350	phosphatidic acid phosphatase protein-like protein	0.0334537	1.23108	catalytic activity	null
LmjF.19.1365	hypothetical protein conserved	0.00251936	-1.54886	null	null
LmjF.19.1380	cation transporter putative	0.00316259	-1.33661	cation transmembrane transporter activity	cation transport transmembrane transport
LmjF.19.1420	cysteine peptidase A (CPA) (CPA)	0.000458195	1.60451	cysteine-type peptidase activity	proteolysis
LmjF.19.1430	hypothetical protein conserved	0.0310692	-1.30167	null	null
LmjF.19.1450	oxidoreductase-like protein	0.00784431	-1.30888	oxidoreductase activity	oxidation-reduction process
LmjF.19.1460	hypothetical protein conserved	0.000350966	-1.66779	null	null
LmjF.19.1470	protein kinase putative	0.0223944	1.32429	ATP binding protein kinase activity protein tyrosine kinase activity	protein phosphorylation
LmjF.19.1480	eukaryotic translation initiation factor-like protein	0.000906056	-1.54635	RNA binding translation initiation factor activity	translational initiation
LmjF.19.1500	eukaryotic translation initiation factor 4e putative	0.00097097	-1.52976	RNA binding translation initiation factor activity	translational initiation
LmjF.19.1560	inosine-5 -monophosphate dehydrogenase	0.0122933	-1.37365	IMP dehydrogenase activity catalytic activity protein binding	oxidation-reduction process purine nucleotide biosynthetic process
LmjF.19.1630	ATG8/AUT7/APG8/PAZ2 putative (ATG8)	0.00437746	1.44869	null	null
LmjF.20_3228	novel ORF	0.00144994	-1.55285	NA	NA
LmjF.20_3312	novel ORF	0.031015	-1.24136	NA	NA
LmjF.20_3314	novel ORF	0.00823946	-1.42281	NA	NA
LmjF.20_3320	novel ORF	0.0481406	1.25409	NA	NA
LmjF.20_3346	novel ORF	0.00793017	1.39069	NA	NA
LmjF.20.0030	histone-lysine N-methyltransferase putative (DOT1)	0.0010235	-2.19695	histone-lysine N-methyltransferase activity	null
LmjF.20.0050	anti-silencing protein asf 1-like protein	0.000411937	-1.90813	null	chromatin assembly or disassembly
LmjF.20.0080	hypothetical protein conserved	0.0169268	1.2615	null	null
LmjF.20.0100	phosphoglycerate kinase C glycosomal (PGKC)	0.00524783	-1.41218	phosphoglycerate kinase activity	glycolysis
LmjF.20.0110	phosphoglycerate kinase B cytosolic (PGKB)	0.00350541	-1.51391	phosphoglycerate kinase activity	glycolysis
LmjF.20.0160	hypothetical protein conserved	0.0292925	-1.2044	protein binding	null
LmjF.20.0190	hypothetical protein unknown function	0.0183012	-1.24143	null	null
LmjF.20.0230	hypothetical protein conserved	0.0347318	-1.2195	null	null
LmjF.20.0310	hypothetical protein conserved	0.023875	-1.25071	null	null
LmjF.20.0330	hypothetical protein conserved	0.0265751	-1.27337	null	null
LmjF.20.0346	hypothetical protein conserved	0.0033309	-1.29269	null	null
LmjF.20.0360	hypothetical protein conserved	0.000872026	2.00732	null	null
LmjF.20.0430	glycerol-3-phosphate dehydrogenase-like protein	0.00803433	1.4316	oxidoreductase activity	oxidation-reduction process
LmjF.20.0460	hypothetical protein conserved	0.00834746	-1.32334	null	null
LmjF.20.0470	zeta tubulin putative	0.00780375	-1.30451	null	protein polymerization
LmjF.20.0490	DNA-directed RNA polymerase 2 RPB12 subunit putative	0.00793017	-1.28078	null	null
LmjF.20.0510	hypothetical protein conserved	0.00129938	-1.3676	null	null
LmjF.20.0530	hypothetical protein conserved	0.00200321	-1.39776	null	null
LmjF.20.0560	cytidine triphosphate synthase putative	0.0169124	-1.23938	CTP synthase activity	pyrimidine nucleotide biosynthetic process
LmjF.20.0580	hypothetical protein	0.000402486	1.83309	null	null
LmjF.20.0600	hypothetical protein conserved	0.00834235	-1.31699	null	null
LmjF.20.0630	hypothetical protein conserved	0.0102915	-1.29214	null	null
LmjF.20.0670	hypothetical protein conserved	0.00376424	-1.37926	null	null
LmjF.20.0705	hypothetical protein conserved	0.0448917	1.51144	null	null
LmjF.20.0780	hypothetical protein conserved	0.00737886	-1.25142	null	protein polymerization
LmjF.20.0820	hypothetical protein conserved	0.0410723	-1.51415	null	null
LmjF.20.0830	phosphopantetheinyl transferase-like protein	0.00166122	-1.63388	holo-[acyl-carrier-protein] synthase activity magnesium ion binding	macromolecule biosynthetic process
LmjF.20.0840	cytochrome c oxidase assembly factor-like protein	0.0347675	-1.26435	null	null
LmjF.20.0850	hypothetical protein conserved	0.0361352	-1.23845	RNA binding pseudouridine synthase activity	RNA modification pseudouridine synthesis
LmjF.20.0860	hypothetical protein conserved	0.0169325	-1.31607	null	null
LmjF.20.0890	hypothetical protein conserved	0.00423083	-1.3603	null	null
LmjF.20.0960	protein kinase putative	0.00200187	1.53878	ATP binding protein kinase activity protein tyrosine kinase activity	protein phosphorylation
LmjF.20.0970	12-Dihydroxy-3-keto-5-methylthiopentene dioxygenase putative	0.00482448	-1.41732	acireductone dioxygenase [iron(II)-requiring] activity	oxidation-reduction process
LmjF.20.1010	glutaredoxin putative	0.0298965	-1.23604	electron carrier activity protein disulfide oxidoreductase activity	cell redox homeostasis
LmjF.20.1020	hypothetical protein unknown function	0.00144994	1.66436	null	null
LmjF.20.1030	hypothetical protein conserved	0.0387591	1.23395	null	null
LmjF.20.1040	hypothetical protein conserved	0.0099886	1.68802	null	null
LmjF.20.1050	hypothetical protein unknown function	0.00450548	1.41917	null	null
LmjF.20.1080	hypothetical protein conserved	0.0276861	1.23172	protein binding	null
LmjF.20.1090	hypothetical protein conserved	0.0310686	-1.18842	null	null
LmjF.20.1170	endo-14-beta-xylanase z precursor-like protein	0.0301727	-1.5496	null	null
LmjF.20.1190	calpain-like cysteine peptidase putative	0.000267815	1.58452	calcium-dependent cysteine-type endopeptidase activity	proteolysis
LmjF.20.1230	hypothetical protein conserved	0.0446467	1.40701	null	null
LmjF.20.1260	hypothetical protein unknown function	0.0486109	1.20417	null	null
LmjF.20.1290	hypothetical protein conserved	0.0031645	-1.41879	null	nucleosome assembly
LmjF.20.1450	hypothetical protein conserved	0.010227	-1.38563	null	null
LmjF.20.1460	hypothetical protein unknown function	0.0186764	1.22824	null	null
LmjF.20.1470	hypothetical protein unknown function	0.0386214	1.33792	null	null
LmjF.20.1480	zinc-binding phosphatase putative	0.0176373	1.23747	phosphatase activity	dephosphorylation
LmjF.20.1570	N-acyl-L-amino acid amidohydrolase putative	0.0163731	-1.38272	hydrolase activity	metabolic process
LmjF.20.1660	hypothetical protein conserved	0.00350839	1.56943	null	null
LmjF.20.1670	ribosome biogenesis protein putative	0.0399396	-1.24851	null	null
LmjF.20.1710	hypothetical protein conserved	0.00765926	-1.27043	RNA methyltransferase activity	RNA processing
LmjF.20.1730	mitochondrial RNA ligase 2 (REL2)	0.00358628	-1.30201	ATP binding RNA ligase (ATP) activity ligase activity	null
LmjF.21_3434	novel ORF	0.012924	-1.44258	NA	NA
LmjF.21_3555	novel ORF	0.0164814	1.3682	NA	NA
LmjF.21_3564	novel ORF	0.0150222	1.46715	NA	NA
LmjF.21.0010	phosphoglycan beta 13 galactosyltransferase 2 (SCG2)	0.0470755	1.22283	galactosyltransferase activity	protein glycosylation
LmjF.21.0015	histone H4	0.00155152	-2.01169	DNA binding protein heterodimerization activity	nucleosome assembly
LmjF.21.0020	hypothetical protein conserved	0.029186	-1.25293	methyltransferase activity	null
LmjF.21.0090	hypothetical protein conserved	0.0127592	-1.43021	null	null
LmjF.21.0100	hypothetical protein conserved	0.00084033	-1.4779	null	null
LmjF.21.0110	hypothetical protein conserved	0.00776655	-1.3028	null	null
LmjF.21.0125	DNA topoisomerase 1A	0.00157023	-1.40711	DNA binding DNA topoisomerase activity	DNA topological change
LmjF.21.0140	hypothetical protein conserved	0.0450164	-1.18649	null	null
LmjF.21.0190	hypothetical protein conserved	0.0219252	1.24265	null	null
LmjF.21.0260	hypothetical protein conserved	0.0105758	1.36175	null	null
LmjF.21.0290	hypothetical protein conserved	0.0399055	1.25702	null	null
LmjF.21.0320	U1 small nuclear ribonucleoprotein C putative	0.0181298	-1.26797	nucleic acid binding zinc ion binding	null
LmjF.21.0330	hypothetical protein conserved	0.0388441	1.20422	null	null
LmjF.21.0390	hypothetical protein conserved	0.0311124	-1.19862	null	null
LmjF.21.0400	ubiquitin hydrolase putative	0.00498239	1.32733	ubiquitin thiolesterase activity	ubiquitin-dependent protein catabolic process
LmjF.21.0410	argonaut-like protein putative	0.00239035	1.57107	nucleic acid binding protein binding	null
LmjF.21.0440	ubiquitin-conjugating enzyme-like protein	0.00116856	-1.63476	null	null
LmjF.21.0490	DnaJ protein putative	0.0481406	-1.17113	heat shock protein binding unfolded protein binding	protein folding
LmjF.21.0500	hypothetical protein conserved	0.00432993	-1.45346	null	null
LmjF.21.0530	hypothetical protein conserved	0.0453944	1.3111	protein binding	null
LmjF.21.0540	la RNA binding protein putative	0.00139391	-1.63886	nucleic acid binding	null
LmjF.21.0560	Qc-SNARE protein putative	0.0310109	1.28674	protein binding	null
LmjF.21.0570	hypothetical protein conserved	0.00367332	-1.35737	null	null
LmjF.21.0620	DNA polymerase eta putative	0.0139998	-1.22962	DNA-directed DNA polymerase activity damaged DNA binding	DNA repair
LmjF.21.0680	histone deacetylase putative	0.0116085	-1.30256	histone deacetylase activity	histone deacetylation
LmjF.21.0710	ATP-binding cassette protein subfamily E member 1 putative (ABCE1)	0.0101473	-1.42011	ATP binding ATPase activity electron carrier activity iron-sulfur cluster binding nucleoside-triphosphatase activity nucleotide binding	null
LmjF.21.0720	hypothetical protein conserved	0.018118	-1.2226	null	null
LmjF.21.0735	hypothetical protein conserved	0.0359229	-1.23115	null	null
LmjF.21.0740	ATPase subunit 9 putative	0.00018773	-2.57177	hydrogen ion transmembrane transporter activity	ATP hydrolysis coupled proton transport
LmjF.21.0760	proteasome regulatory non-ATP-ase subunit 5 putative	0.00343288	-1.33755	protein binding	null
LmjF.21.0770	hypothetical protein conserved	0.000263447	1.62545	null	null
LmjF.21.0780	hypothetical protein conserved	0.0238566	-1.22552	null	null
LmjF.21.0791	putative PfkB family sugar kinase	0.00252642	-1.81693	null	null
LmjF.21.0791	putative PfkB family sugar kinase	0.00376424	-1.58891	null	null
LmjF.21.0800	hypothetical protein conserved	0.00957863	1.30679	null	null
LmjF.21.0810	methionyl-tRNA synthetase (MetRS)	0.0180452	-1.30043	ATP binding aminoacyl-tRNA ligase activity methionine-tRNA ligase activity nucleotide binding	methionyl-tRNA aminoacylation tRNA aminoacylation for protein translation
LmjF.21.0823	hypothetical protein conserved	0.000630221	1.63049	ATP binding protein kinase activity protein tyrosine kinase activity	protein phosphorylation
LmjF.21.0830	hypothetical protein conserved	0.038011	1.29001	null	null
LmjF.21.0870	hypothetical protein	0.00820183	1.35536	null	null
LmjF.21.0875	hypothetical protein conserved	0.0113039	1.33728	binding	null
LmjF.21.0880	hypothetical protein conserved	0.0114365	1.30324	ATP binding ATPase activity	null
LmjF.21.0883	hypothetical protein conserved	0.0138103	-1.2555	null	null
LmjF.21.0885	mis-match repair protein putative	0.0172603	1.46491	ATP binding mismatched DNA binding	mismatch repair
LmjF.21.0901	hypothetical protein	0.0441231	1.30965	null	null
LmjF.21.0940	hypothetical protein conserved	0.00388405	-1.35073	null	null
LmjF.21.1030	hypothetical protein conserved	0.00472484	1.37657	null	null
LmjF.21.1040	kinesin putative	0.00125253	-1.46417	ATP binding microtubule motor activity	microtubule-based movement
LmjF.21.1080	cell division protein kinase 2 (CRK1)	0.0182035	1.23101	ATP binding protein kinase activity protein tyrosine kinase activity	protein phosphorylation
LmjF.21.1090	T-complex protein 1 delta subunit putative	0.00734634	-1.45491	ATP binding unfolded protein binding	cellular protein metabolic process protein folding
LmjF.21.1110	hypothetical protein conserved	0.00527652	1.33731	protein binding	null
LmjF.21.1150	hypothetical protein conserved	0.0114635	-1.31342	null	null
LmjF.21.1160	hypothetical protein conserved	0.00204859	1.74358	null	null
LmjF.21.1170	surface antigen-like protein	0.000520194	2.07435	null	null
LmjF.21.1180	hypothetical protein conserved	0.00235903	1.63435	RNA binding structural constituent of ribosome	translation
LmjF.21.1210	thymidine kinase putative	0.0208295	-1.30413	ATP binding thymidine kinase activity	null
LmjF.21.1220	hypothetical protein conserved	0.000835066	-1.44474	null	null
LmjF.21.1240	hypothetical protein conserved	0.00337211	1.34326	protein binding	null
LmjF.21.1250	adenylate kinase putative	0.0172603	1.22921	ATP binding adenylate kinase activity nucleobase-containing compound kinase activity nucleotide kinase activity	nucleobase-containing compound metabolic process nucleotide phosphorylation
LmjF.21.1260	hypothetical protein conserved	0.00984617	1.30236	null	null
LmjF.21.1290	R-SNARE protein putative	0.00890801	1.25845	null	vesicle-mediated transport
LmjF.21.1340	ATP synthase putative	0.0204721	-1.20742	binding	ATP hydrolysis coupled proton transport
LmjF.21.1370	hypothetical protein unknown function	0.0360518	1.17302	null	null
LmjF.21.1450	arginine N-methyltransferase type II putative (PRMT5)	0.00139391	1.4276	methyltransferase activity	protein methylation
LmjF.21.1460	hypothetical protein conserved	0.0441604	1.18834	null	null
LmjF.21.1470	hypothetical protein conserved	0.0253573	-1.25581	null	null
LmjF.21.1490	hypothetical protein unknown function	0.00407784	1.49488	null	null
LmjF.21.1510	hypothetical protein conserved	0.00574035	1.29519	null	null
LmjF.21.1520	hypothetical protein unknown function	0.0081907	1.33371	protein binding	null
LmjF.21.1552	RNA helicase putative	0.000406552	-1.48349	ATP binding ATP-dependent helicase activity helicase activity nucleic acid binding	null
LmjF.21.1555	hypothetical protein conserved	0.0010235	-1.54211	null	null
LmjF.21.1558	hypothetical protein conserved	0.016012	1.35831	null	null
LmjF.21.1560	hypothetical protein conserved	0.0348874	1.21667	null	null
LmjF.21.1561	hypothetical protein conserved	0.00905087	1.46625	null	null
LmjF.21.1565	NIMA-related kinase putative	0.000604608	1.42854	ATP binding protein kinase activity protein tyrosine kinase activity	protein phosphorylation
LmjF.21.1568	hypothetical protein conserved	0.0122263	-1.34196	null	null
LmjF.21.1569	hypothetical protein conserved	0.0361442	-1.17304	protein binding	null
LmjF.21.1570	hypothetical protein unknown function	0.015355	1.57297	null	null
LmjF.21.1590	hypothetical protein conserved	0.00374118	1.64917	protein binding	null
LmjF.21.1610	hypothetical protein conserved	0.036597	1.26149	null	null
LmjF.21.1620	mitochondrial RNA binding complex 1 subunit putative	0.00221764	-1.30013	null	null
LmjF.21.1650	protein kinase putative	0.0138103	1.3406	ATP binding protein kinase activity protein tyrosine kinase activity	protein phosphorylation
LmjF.21.1660	mitochondrial structure specific endonuclease I (SSE-1) putative	0.000263447	-1.7203	5 -3 exonuclease activity DNA binding catalytic activity	null
LmjF.21.1670	hypothetical protein conserved	0.0251472	-1.24095	null	null
LmjF.21.1675	hypothetical protein conserved	0.0252831	1.53369	zinc ion binding	null
LmjF.21.1680	pumillio protein 3 putative (PUF3)	0.00160672	1.61863	RNA binding binding	null
LmjF.21.1690	hypothetical protein conserved	0.0405589	-1.20327	null	null
LmjF.21.1700	proteasome alpha 2 subunit putative	0.0106746	-1.28992	endopeptidase activity threonine-type endopeptidase activity	proteolysis involved in cellular protein catabolic process ubiquitin-dependent protein catabolic process
LmjF.21.1710	cytochrome c oxidase subunit VI putative (COX6)	0.00276189	-1.40799	cytochrome-c oxidase activity	null
LmjF.21.1740	RNA polymerase II putative	0.0283534	-1.39309	null	null
LmjF.21.1760	centromere/microtubule binding protein cbf5 putative	0.0224481	-1.24764	RNA binding pseudouridine synthase activity	RNA modification RNA processing pseudouridine synthesis
LmjF.21.1770	ATP synthase F1 subunit gamma protein putative	0.00154569	-1.48471	null	ATP synthesis coupled proton transport
LmjF.21.1790	vacuolar ATP synthase putative	0.00544454	-1.58763	hydrogen ion transmembrane transporter activity	ATP hydrolysis coupled proton transport
LmjF.21.1800	vacuolar ATP synthase putative	0.00893319	-1.36589	hydrogen ion transmembrane transporter activity	ATP hydrolysis coupled proton transport
LmjF.21.1830	20S proteasome subunit alpha 5 (putative)	0.0325219	-1.19128	endopeptidase activity threonine-type endopeptidase activity	proteolysis involved in cellular protein catabolic process ubiquitin-dependent protein catabolic process
LmjF.21.1860	beta tubulin	0.0196892	-1.24981	GTP binding GTPase activity	GTP catabolic process protein polymerization
LmjF.22_3599	novel ORF	0.00367095	-1.42223	NA	NA
LmjF.22_3602	novel ORF	0.0481837	-1.24092	NA	NA
LmjF.22_3607	novel ORF	0.0206977	-1.21382	NA	NA
LmjF.22_3612	novel ORF	0.0125035	-1.32169	NA	NA
LmjF.22_3618	novel ORF	0.0169563	1.33399	NA	NA
LmjF.22_3659	novel ORF	0.0154859	-1.21824	NA	NA
LmjF.22_3674	novel ORF	0.0150222	-1.31628	NA	NA
LmjF.22_3688	novel ORF	0.00127052	-1.70159	NA	NA
LmjF.22_3706	novel ORF	0.027461	1.47012	NA	NA
LmjF.22_3710	novel ORF	0.000832712	-1.6706	NA	NA
LmjF.22_3773	novel ORF	0.000386491	1.71844	NA	NA
LmjF.22.0010	hypothetical protein conserved	0.0219728	1.36492	null	null
LmjF.22.0020	hypothetical protein unknown function	0.00240714	-1.76441	null	null
LmjF.22.0050	hypothetical protein conserved	0.0181156	-1.21377	null	null
LmjF.22.0100	hypothetical protein conserved	0.00948595	1.70627	null	null
LmjF.22.0110	glutamine amidotransferase putative	0.00136064	-1.36934	ATP binding GMP synthase (glutamine-hydrolyzing) activity pyrophosphatase activity	GMP biosynthetic process purine nucleotide biosynthetic process
LmjF.22.0120	hypothetical protein conserved	0.00705008	-1.64473	null	null
LmjF.22.0150	hypothetical protein conserved	0.0169268	-1.24441	null	null
LmjF.22.0160	hypothetical protein conserved	0.000909673	1.40625	nucleic acid binding zinc ion binding	null
LmjF.22.0170	hypothetical protein conserved	0.00474612	-1.34289	null	null
LmjF.22.0180	hypothetical protein conserved	0.0195861	1.37337	null	null
LmjF.22.0250	phosphoinositide phosphatase	0.000397609	2.6337	phosphatase activity	dephosphorylation
LmjF.22.0260	hypothetical protein conserved	0.00635647	-1.36017	null	null
LmjF.22.0275	hypothetical protein conserved	0.0179525	-1.33614	null	null
LmjF.22.0290	hypothetical protein conserved	0.0165279	-1.22654	null	null
LmjF.22.0300	hypothetical protein conserved	0.00933108	-1.36256	null	null
LmjF.22.0330	hypothetical protein unknown function	0.00160672	1.38831	null	null
LmjF.22.0360	hypothetical protein conserved	0.0118658	1.33361	null	null
LmjF.22.0390	DNA primase small subunit putative	0.0117797	-1.23004	DNA primase activity	null
LmjF.22.0410	hypothetical protein conserved	0.0120144	1.35067	null	null
LmjF.22.0440	hypothetical protein conserved	0.0481406	1.17725	null	null
LmjF.22.0450	hypothetical protein conserved	0.00195324	-1.40731	N-acetyltransferase activity	null
LmjF.22.0490	protein kinase putative	0.000181996	1.83775	ATP binding protein kinase activity protein tyrosine kinase activity	protein phosphorylation
LmjF.22.0520	hypothetical protein conserved	0.00850842	1.25155	Rab GTPase activator activity	regulation of Rab GTPase activity
LmjF.22.0540	hypothetical protein conserved	0.00890706	1.28184	null	null
LmjF.22.0610	ubiquitin-conjugating enzyme-like protein	0.0211375	1.35319	acid-amino acid ligase activity	null
LmjF.22.0630	hypothetical protein unknown function	0.00029611	1.67752	null	null
LmjF.22.0650	guide RNA associated protein GAP2 putative	0.0347825	-1.18957	null	null
LmjF.22.0670	prefoldin 5-like protein	0.0108851	-1.27715	unfolded protein binding	protein folding
LmjF.22.0740	hypothetical protein conserved	0.00428067	1.69892	nucleic acid binding zinc ion binding	null
LmjF.22.0750	hypothetical protein conserved	0.0127527	1.64568	nucleic acid binding zinc ion binding	null
LmjF.22.0780	NADH-cytochrome b5 reductase putative	0.00655606	-1.38923	oxidoreductase activity	oxidation-reduction process
LmjF.22.0790	hypothetical protein conserved	0.0486525	-1.23095	translation initiation factor activity	translational initiation
LmjF.22.0820	hypothetical protein conserved	0.0430126	-1.25917	GTP binding	null
LmjF.22.0950	protein kinase putative	0.00544331	1.3407	ATP binding protein kinase activity protein tyrosine kinase activity	protein phosphorylation
LmjF.22.0960	kinesin putative	0.012378	1.3158	ATP binding microtubule motor activity	microtubule-based movement
LmjF.22.0980	hypothetical protein conserved	0.0185881	1.21888	protein binding	null
LmjF.22.1000	hypothetical protein conserved	0.0121541	-1.31182	null	null
LmjF.22.1030	hypothetical protein conserved	0.0021023	1.42541	protein binding	null
LmjF.22.1050	hypothetical protein conserved	0.00569334	1.29015	null	transmembrane transport
LmjF.22.1060	small nuclear ribonucleoprotein putative	0.00126122	-1.37649	null	null
LmjF.22.1090	hypothetical protein conserved	0.0133435	1.29901	null	null
LmjF.22.1170	hypothetical protein conserved	0.000613691	1.45445	ATP binding protein kinase activity protein tyrosine kinase activity	protein phosphorylation
LmjF.22.1180	hypothetical protein unknown function	0.00144994	-1.61426	null	null
LmjF.22.1200	hypothetical protein conserved	0.0292917	1.39553	null	null
LmjF.22.1260	hypothetical protein conserved	0.0039401	1.57259	null	null
LmjF.22.1270	hypothetical protein conserved	0.0317624	1.22694	null	null
LmjF.22.1280	hypothetical protein unknown function	0.0306376	1.25673	null	null
LmjF.22.1300	ATG12/APG12 putative (ATG12)	0.0359987	1.31523	null	null
LmjF.22.1350	palmitoyl acyltransferase 11 putative	0.0365112	1.22856	zinc ion binding	null
LmjF.22.1360	farnesyl pyrophosphate synthase (FPPS)	0.000267815	-1.9188	null	isoprenoid biosynthetic process
LmjF.22.1390	hypothetical protein conserved	0.00939756	-1.31752	null	null
LmjF.22.1410	centrin putative	0.000207648	-1.92728	calcium ion binding	null
LmjF.22.1440	hypothetical protein conserved	0.000996286	1.74599	null	null
LmjF.22.1450	cyclophilin 6 putative (CYP6)	0.00659419	-1.38334	peptidyl-prolyl cis-trans isomerase activity	protein folding
LmjF.22.1460	i/6 autoantigen-like protein	0.0102294	-1.3499	null	null
LmjF.22.1470	hypothetical protein conserved	0.00214665	-1.39559	null	null
LmjF.22.1480	hypothetical protein conserved	0.00669744	-1.39882	null	null
LmjF.22.1490	Serine-threonin protein phosphatase putative	0.00466756	-1.43933	hydrolase activity	null
LmjF.22.1500	ATP-dependent DEAD/H RNA helicase putative	0.036721	-1.2281	ATP binding ATP-dependent helicase activity helicase activity nucleic acid binding	null
LmjF.22.1540	alanyl-tRNA synthetase putative	0.00160672	-1.37099	ATP binding alanine-tRNA ligase activity nucleic acid binding nucleotide binding	alanyl-tRNA aminoacylation tRNA aminoacylation
LmjF.22.1640	hypothetical protein conserved	0.000229885	-1.74601	null	null
LmjF.22.1670	hypothetical protein conserved	0.0129881	-1.23787	null	null
LmjF.23_3808	novel ORF	0.0118325	-1.34155	NA	NA
LmjF.23_3822	novel ORF	0.00443405	-1.49723	NA	NA
LmjF.23_3853	novel ORF	0.0222438	1.2265	NA	NA
LmjF.23_3886	novel ORF	0.00117232	1.75721	NA	NA
LmjF.23_3901	novel ORF	0.0282538	-1.28866	NA	NA
LmjF.23_3914	novel ORF	0.0149367	-1.49978	NA	NA
LmjF.23_3921	novel ORF	0.0244911	-1.36177	NA	NA
LmjF.23_3927	novel ORF	0.00374118	-1.39485	NA	NA
LmjF.23_3931	novel ORF	0.000181996	-5.65113	NA	NA
LmjF.23_3942	novel ORF	0.00355623	2.00521	NA	NA
LmjF.23_3955	novel ORF	0.000411937	-1.90492	NA	NA
LmjF.23_3968	novel ORF	0.00240163	-1.77258	NA	NA
LmjF.23_3979	novel ORF	0.0435863	-1.38913	NA	NA
LmjF.23_3981	novel ORF	0.032012	1.34654	NA	NA
LmjF.23_4012	novel ORF	0.013108	1.33769	NA	NA
LmjF.23_4023	novel ORF	0.0234642	-1.38462	NA	NA
LmjF.23.0010	hypothetical protein conserved	0.0139018	-1.40207	null	null
LmjF.23.0030	beta propeller protein putative	0.035003	-1.32356	protein binding	rRNA processing
LmjF.23.0040	peroxidoxin	0.0399571	-1.26238	antioxidant activity oxidoreductase activity peroxiredoxin activity	oxidation-reduction process
LmjF.23.0050	cyclophilin 11 putative (CYP11)	0.0106337	-1.46716	peptidyl-prolyl cis-trans isomerase activity	protein folding
LmjF.23.0080	hypothetical protein conserved	0.0195543	-1.24362	null	null
LmjF.23.0190	hypothetical protein conserved	0.0445463	-1.26081	null	null
LmjF.23.0200	endoribonuclease L-PSP (pb5) putative	0.00011917	-2.22101	null	null
LmjF.23.0223	hypothetical protein conserved	0.012378	-1.3602	null	null
LmjF.23.0225	hypothetical protein conserved	0.00439901	-1.44978	null	null
LmjF.23.0230	hypothetical protein conserved	0.00423365	-1.34827	null	null
LmjF.23.0240	terbinafine resistance locus protein (yip1) (YIP1)	0.0489083	-1.28299	null	null
LmjF.23.0260	argininosuccinate synthase putative	0.000532679	1.9646	ATP binding argininosuccinate synthase activity	arginine biosynthetic process
LmjF.23.0300	tryptophanyl-tRNA synthetase putative	0.0299834	-1.24612	ATP binding aminoacyl-tRNA ligase activity nucleotide binding tryptophan-tRNA ligase activity	tRNA aminoacylation for protein translation tryptophanyl-tRNA aminoacylation
LmjF.23.0340	(H )-ATPase G subunit putative	0.00883405	-1.32827	null	proton transport
LmjF.23.0460	trypanothione synthetase putative	0.0212237	1.45924	null	null
LmjF.23.0510	hypothetical protein conserved	0.0232123	-1.33328	null	null
LmjF.23.0547	hypothetical protein conserved	0.00395042	1.29741	null	null
LmjF.23.0560	kinesin putative	0.0347282	1.236	ATP binding microtubule motor activity	microtubule-based movement
LmjF.23.0570	hypothetical protein conserved	0.0211375	1.20925	null	null
LmjF.23.0610	hypothetical protein conserved	0.0311863	1.30204	null	null
LmjF.23.0660	hypothetical protein unknown function	0.0232386	1.20257	null	null
LmjF.23.0680	mitochondrial DNA primase putative (PRI1)	0.000884818	-1.52998	null	null
LmjF.23.0690	3-ketoacyl-CoA thiolase putative	0.000361587	-2.00637	catalytic activity	metabolic process
LmjF.23.0700	hypothetical protein conserved	0.046301	1.19859	copper chaperone activity copper ion binding	copper ion transport
LmjF.23.0730	RNA-binding protein putative	0.00026291	2.97274	nucleic acid binding	null
LmjF.23.0740	hypothetical protein conserved	0.0428018	1.28754	GTP binding	null
LmjF.23.0750	hypothetical protein conserved	0.0165945	1.30491	null	null
LmjF.23.0760	mitochondrial RNA binding protein putative (RBP38)	0.0010235	-1.54929	null	null
LmjF.23.0780	hypothetical protein conserved	0.000181996	2.68453	null	null
LmjF.23.0910	hypothetical protein unknown function (pseudogene)	0.0187236	-1.43545	ATP binding DNA binding helicase activity nucleic acid binding	null
LmjF.23.0910	hypothetical protein unknown function (pseudogene)	0.0468535	-1.27213	ATP binding DNA binding helicase activity nucleic acid binding	null
LmjF.23.0940	hypothetical protein conserved	0.0061734	-1.43516	null	null
LmjF.23.0970	hypothetical protein conserved	0.0344612	1.23937	null	null
LmjF.23.0980	hypothetical protein unknown function	0.00763009	1.39053	null	null
LmjF.23.1000	hypothetical protein unknown function	0.00440524	-1.58487	null	null
LmjF.23.1010	hypothetical protein conserved	0.00535342	1.38853	null	null
LmjF.23.1040	hydrophilic acylated surface protein a (HASPA1)	0.00635648	1.7682	null	null
LmjF.23.1050	small hydrophilic endoplasmic reticulum-associated protein (sherp) (SHERP)	0.00559589	1.87397	null	null
LmjF.23.1060	hydrophilic acylated surface protein b (HASPB1)	0.00125765	2.36787	null	null
LmjF.23.1065	hypothetical protein conserved	0.0375941	1.36174	null	null
LmjF.23.1070	hydrophilic acylated surface protein b (HASPB2)	0.00139729	2.20139	null	null
LmjF.23.1075	hypothetical protein	0.00380451	1.91603	null	null
LmjF.23.1080	small hydrophilic endoplasmic reticulum-associated protein (sherp) (SHERP1)	0.00507178	1.87253	null	null
LmjF.23.1082	hydrophilic acylated surface protein a (HASPA2)	0.00859684	1.70953	null	null
LmjF.23.1084	hypothetical protein	0.00340012	1.9636	null	null
LmjF.23.1086	small hydrophilic endoplasmic reticulum-associated protein (sherp) (SHERP2)	0.00522572	1.89358	null	null
LmjF.23.1088	hydrophilic acylated surface protein a (HASPA2)	0.0069538	1.75074	null	null
LmjF.23.1100	hypothetical protein conserved	0.00072697	1.58647	null	null
LmjF.23.1110	hypothetical protein unknown function	0.00270977	1.4221	null	null
LmjF.23.1130	hypothetical protein conserved	0.000582823	-1.47398	protein binding	null
LmjF.23.1155	hypothetical protein unknown function	0.0201909	-1.51158	null	null
LmjF.23.1160	hypothetical protein conserved	0.0107726	-1.3471	null	null
LmjF.23.1210	sir2-family protein-like protein	0.0235871	-1.22289	NAD+ binding	null
LmjF.23.1220	T-complex protein 1 gamma subunit putative	0.000888053	-1.51735	ATP binding unfolded protein binding	cellular protein metabolic process protein folding
LmjF.23.1230	hypothetical protein conserved	0.0175208	-1.28081	null	null
LmjF.23.1250	hypothetical protein conserved	0.0102561	-1.3146	null	null
LmjF.23.1267	hypothetical protein unknown function	0.000712986	1.93544	null	null
LmjF.23.1290	hypothetical protein unknown function	0.000495905	1.63635	null	null
LmjF.23.1300	lathosterol oxidase-like protein	0.010738	-1.39966	iron ion binding oxidoreductase activity	fatty acid biosynthetic process oxidation-reduction process
LmjF.23.1340	hypothetical protein conserved	0.0436877	1.23493	null	null
LmjF.23.1405	aminoacyclase putative	0.0492946	-1.34266	null	null
LmjF.23.1405	aminoacyclase putative	0.030259	-1.29768	null	null
LmjF.23.1430	DHHC zinc finger domain-like protein	0.00799949	1.28593	zinc ion binding	null
LmjF.23.1480	alanine racemase putative	0.0104926	-1.26391	null	null
LmjF.23.1570	neutral sphingomyelinase activation associated factor-like protein	0.0315713	-1.26862	protein binding	null
LmjF.23.1580	hypothetical protein conserved	0.0111309	-1.32283	deoxyribonucleoside 5 -monophosphate N-glycosidase activity nucleoside deoxyribosyltransferase activity	deoxyribonucleoside monophosphate catabolic process
LmjF.23.1610	hypothetical protein conserved	0.0074778	-1.66692	null	null
LmjF.23.1650	hypothetical protein	0.00270977	-1.4772	tRNA binding zinc ion binding	null
LmjF.23.1665	hypothetical protein	0.011711	2.39622	catalytic activity	null
LmjF.23.1670	hypothetical protein unknown function	0.0211201	-1.22851	zinc ion binding	null
LmjF.23.1740	Qb-SNARE protein putative	0.0434367	1.1945	null	intracellular protein transport
LmjF.24_4157	novel ORF	0.00388405	-1.41464	NA	NA
LmjF.24_4212	novel ORF	0.00511043	-1.47139	NA	NA
LmjF.24_4215	novel ORF	0.00102145	-1.70718	NA	NA
LmjF.24_4263	novel ORF	0.00394818	-1.4391	NA	NA
LmjF.24.0050	hypothetical protein conserved	0.00199634	-1.35565	null	null
LmjF.24.0080	hypothetical protein conserved	0.0416653	-1.16883	protein binding zinc ion binding	null
LmjF.24.0090	hypothetical protein conserved	0.00252836	-1.35001	null	null
LmjF.24.0130	guanine nucleotide-binding protein beta subunit- like protein	0.0357116	1.22973	protein binding	null
LmjF.24.0140	ankyrin/TPR repeat protein	0.000603763	-1.89046	protein binding	null
LmjF.24.0160	hypothetical protein conserved	0.0441479	-1.2105	null	null
LmjF.24.0190	hypothetical protein conserved	0.0265041	1.3334	binding	null
LmjF.24.0270	protein phosphotase putative	0.00108509	1.83113	hydrolase activity	null
LmjF.24.0310	hypothetical protein conserved	0.00214665	-1.40799	null	null
LmjF.24.0340	ethanolamine phosphotransferase putative	0.0127569	-1.29992	catalytic activity	metabolic process
LmjF.24.0480	hypothetical predicted Kelch-domain protein	0.000482123	1.69301	null	null
LmjF.24.0510	hypothetical protein conserved	0.0253613	1.38227	null	null
LmjF.24.0520	DNAJ domain protein putative	0.0486017	-1.28297	heat shock protein binding	null
LmjF.24.0540	hypothetical protein unknown function	0.032519	-1.2255	methyltransferase activity	tRNA processing
LmjF.24.0550	hypothetical protein conserved	0.00129938	-1.42346	methyltransferase activity	tRNA processing
LmjF.24.0580	hypothetical predicted transmembrane protein	0.0180687	1.33836	null	null
LmjF.24.0610	DNA helicase putative	0.0212413	1.19603	ATP binding DNA binding helicase activity nucleic acid binding	chromatin modification
LmjF.24.0620	ubiquitin hydrolase putative	0.0402483	1.23456	ubiquitin thiolesterase activity	ubiquitin-dependent protein catabolic process
LmjF.24.0630	ATPase subunit 9 putative	0.000200802	-1.95172	hydrogen ion transmembrane transporter activity	ATP hydrolysis coupled proton transport
LmjF.24.0650	hypothetical protein conserved	0.0124199	1.3068	null	null
LmjF.24.0680	myo-inositol/proton symporter (MIT)	0.029092	1.32826	substrate-specific transmembrane transporter activity transmembrane transporter activity	transmembrane transport
LmjF.24.0710	hypothetical protein conserved	0.0264548	-1.26863	null	null
LmjF.24.0720	mitochondrial translocase subunit putative	0.000980817	-1.4321	null	protein import into mitochondrial inner membrane protein targeting to mitochondrion
LmjF.24.0740	hypothetical protein conserved	0.0130967	-1.32633	null	null
LmjF.24.0750	hypothetical protein conserved	0.0057808	-1.31788	null	null
LmjF.24.0770	malic enzyme putative	0.0162616	-1.43193	NAD binding	oxidation-reduction process
LmjF.24.0830	mitochondrial RNA binding protein 1mitochondrial edited mRNA stability factor 1Mitochondrial poly(A) polymerase 1	0.0102953	-1.33731	null	null
LmjF.24.0850	triosephosphate isomerase	0.00355623	-1.45248	triose-phosphate isomerase activity	metabolic process
LmjF.24.0880	hypothetical predicted transmembrane protein	0.00207268	1.43032	null	null
LmjF.24.0900	hypothetical protein conserved	0.0418261	1.24902	null	null
LmjF.24.0910	DNA replication licensing factor MCM5 putative	0.00116995	-1.422	ATP binding DNA binding	DNA replication
LmjF.24.0940	hypothetical protein conserved	0.000705113	-1.64799	null	null
LmjF.24.0990	replication factor C subunit 1 putative	0.00895761	-1.29539	ATP binding DNA binding DNA clamp loader activity nucleoside-triphosphatase activity nucleotide binding	DNA replication
LmjF.24.1010	hypothetical protein conserved	0.00292009	1.37556	null	null
LmjF.24.1020	hypothetical protein unknown function	0.00394944	1.35244	protein binding	null
LmjF.24.1040	hypothetical protein unknown function	0.00785975	1.27549	null	null
LmjF.24.1080	DNAJ domain protein putative	0.0133021	-1.32883	heat shock protein binding	null
LmjF.24.1090	hypothetical predicted multipass transmembrane protein	0.0281691	-1.23678	null	null
LmjF.24.1100	pre-mRNA splicing factor putative	0.00939756	-1.26979	ATP binding ATP-dependent helicase activity helicase activity nucleic acid binding	null
LmjF.24.1120	hypothetical protein conserved	0.020835	1.25609	null	null
LmjF.24.1150	mitochondrial DNA-directed RNA polymerase putative	0.00285224	1.31628	DNA binding DNA-directed RNA polymerase activity	null
LmjF.24.1160	hypothetical protein unknown function	0.00610949	1.30043	null	null
LmjF.24.1180	hypothetical protein conserved	0.00147639	-1.53006	null	null
LmjF.24.1210	translation factor sui1 putative	0.00598957	-1.59433	translation initiation factor activity	translational initiation
LmjF.24.1260	amastin-like surface protein-like protein	0.00560503	1.67573	null	null
LmjF.24.1300	DNAJ-domain protein putative	0.0220821	-1.39963	heat shock protein binding	null
LmjF.24.1310	hypothetical protein conserved	0.0226777	-1.23523	null	null
LmjF.24.1340	translation initiation factor IF-2 putative	0.00267261	-1.52455	GTP binding GTPase activity	null
LmjF.24.1400	hypothetical protein conserved	0.00996962	-1.4773	null	null
LmjF.24.1470	hypothetical protein conserved	0.00221764	1.46245	protein binding	null
LmjF.24.1480	hypothetical protein conserved	0.00388623	1.4184	null	null
LmjF.24.1500	translationally controlled tumor protein (TCTP) putative	0.000200802	-1.81179	null	null
LmjF.24.1510	translationally controlled tumor protein (TCTP) putative	0.000181996	-1.83778	null	null
LmjF.24.1580	hypothetical protein conserved	0.0166507	-1.21481	protein binding	null
LmjF.24.1600	hypothetical protein unknown function	0.000293129	1.7737	null	null
LmjF.24.1680	hypothetical protein conserved	0.013959	-1.28672	protein binding	null
LmjF.24.1700	hypothetical protein conserved	0.0129449	-1.22469	null	null
LmjF.24.1730	calcium/calmodulin-dependent protein kinase putative	0.00224577	1.44778	ATP binding protein binding protein kinase activity protein tyrosine kinase activity zinc ion binding	protein phosphorylation
LmjF.24.1760	hypothetical protein conserved	0.0227056	-1.27328	null	null
LmjF.24.1790	hypothetical protein conserved	0.000467943	-1.68679	nucleic acid binding	null
LmjF.24.1820	short chain dehydrogenase/reductase putative	0.0379094	-1.17868	oxidoreductase activity	metabolic process
LmjF.24.1830	hypothetical protein conserved	0.0397209	-1.18246	null	null
LmjF.24.1840	lysophospholipase putative	0.0152853	-1.32289	hydrolase activity	null
LmjF.24.1860	hypothetical protein conserved	0.00299763	1.68271	null	null
LmjF.24.1870	hypothetical protein conserved	0.00883048	1.33115	null	null
LmjF.24.1905	hypothetical protein conserved	0.0463781	-1.32548	null	null
LmjF.24.1910	hypothetical protein conserved	0.000495905	-1.77898	heat shock protein binding	null
LmjF.24.1930	hypothetical protein conserved	0.00913032	1.38693	null	null
LmjF.24.1940	hypothetical protein conserved	0.00394944	-1.35364	null	null
LmjF.24.1990	hypothetical protein conserved	0.018027	1.21362	null	null
LmjF.24.2010	phosphatidylinositol 3-kinase putative	0.0476025	1.17942	binding protein binding	null
LmjF.24.2045	hypothetical protein	0.00640241	-1.30503	receptor activity	null
LmjF.24.2090	hypothetical protein conserved	0.0065271	1.35154	null	null
LmjF.24.2110	hypothetical protein conserved	0.001605	-1.89356	catalytic activity hydroxymethylglutaryl-CoA synthase activity	isoprenoid biosynthetic process metabolic process
LmjF.24.2150	hypothetical protein unknown function	0.0186764	1.40977	null	null
LmjF.24.2190	hypothetical protein conserved	0.000366316	-1.54493	null	null
LmjF.24.2220	hypothetical protein conserved	0.000200802	-1.60132	null	null
LmjF.24.2230	hypothetical predicted multi-pass transmembrane protein	0.0201717	-1.30176	null	null
LmjF.24.2270	zinc-finger multi-pass transmembrane protein	0.00334673	-1.31232	zinc ion binding	null
LmjF.24.2280	TFIIH basal transcription factor complex helicase subunit putative	0.00273438	-1.41688	ATP binding ATP-dependent DNA helicase activity ATP-dependent helicase activity DNA binding nucleic acid binding	nucleobase-containing compound metabolic process
LmjF.24.2300	hypothetical protein unknown function	0.0424648	-1.2848	null	null
LmjF.24.2320	mitogen-activated protein kinase	0.0122004	-1.3954	ATP binding protein kinase activity protein tyrosine kinase activity	protein phosphorylation
LmjF.24.2340	hypothetical protein conserved	0.0476025	-1.27329	RNA binding RNA methyltransferase activity	RNA processing
LmjF.25_4291	novel ORF	0.00200678	-1.38807	NA	NA
LmjF.25_4294	novel ORF	0.00942843	-1.30344	NA	NA
LmjF.25_4377	novel ORF	0.00714997	1.46835	NA	NA
LmjF.25_4378	novel ORF	0.000801497	1.77353	NA	NA
LmjF.25_4461	novel ORF	0.000294303	-1.6856	NA	NA
LmjF.25_4479	novel ORF	0.0124552	-1.47559	NA	NA
LmjF.25_4491	novel ORF	0.0170056	-1.32058	NA	NA
LmjF.25_4545	novel ORF	0.0176526	-1.3302	NA	NA
LmjF.25.0040	hypothetical protein conserved	0.00394944	1.41404	null	null
LmjF.25.0080	poly(A)-binding protein 3 (PABP3)	0.0132122	-1.24884	RNA binding nucleic acid binding	null
LmjF.25.0130	elongation factor putative	0.00381596	-1.42448	GTP binding GTPase activity	null
LmjF.25.0160	hypothetical protein conserved	0.000743319	-1.88017	null	null
LmjF.25.0210	mitochondrial carrier protein putative	0.0332811	1.17711	null	null
LmjF.25.0230	hypothetical protein conserved	0.0266837	1.31573	phosphatase activity protein tyrosine/serine/threonine phosphatase activity	dephosphorylation protein dephosphorylation
LmjF.25.0250	hypothetical protein conserved	0.0214293	-1.19884	DNA binding	null
LmjF.25.0280	hypothetical protein conserved	0.0382817	-1.18837	null	null
LmjF.25.0320	hypothetical protein conserved	0.00204859	-1.43821	null	null
LmjF.25.0330	hypothetical protein conserved	0.0465223	1.2306	null	null
LmjF.25.0340	hypothetical protein conserved	0.0168949	1.32469	protein binding zinc ion binding	null
LmjF.25.0410	hypothetical protein conserved	0.00413003	-1.29468	translation initiation factor activity	translational initiation
LmjF.25.0460	hypothetical protein conserved	0.0121346	1.35081	null	null
LmjF.25.0480	hypothetical protein conserved	0.0129375	-1.29398	protein binding	null
LmjF.25.0490	RNA-binding protein putative UPB1	0.00131818	1.82088	nucleic acid binding	null
LmjF.25.0500	RNA-binding protein putative UPB2	0.00852848	1.46574	nucleic acid binding	null
LmjF.25.0520	RNA-binding protein putative	0.00151311	1.50889	nucleic acid binding	null
LmjF.25.0540	hypothetical protein SCD6.10	0.0272295	1.24975	null	null
LmjF.25.0550	hypothetical protein conserved	0.0362267	1.21358	null	null
LmjF.25.0590	hypothetical protein conserved	0.000596385	-1.50313	null	null
LmjF.25.0670	epsin putative	0.00623274	1.38283	null	null
LmjF.25.0680	myosin heavy chain kinase c-like protein	0.000666855	1.54906	ATP binding protein serine/threonine kinase activity	protein phosphorylation
LmjF.25.0690	hypothetical protein conserved	0.0446467	1.17371	null	null
LmjF.25.0715	hypothetical protein conserved	0.00344598	-1.5174	null	null
LmjF.25.0730	eukaryotic initiation factor 5a putative (EIF5A2)	0.0238944	-1.21994	RNA binding ribosome binding translation elongation factor activity	peptidyl-lysine modification to hypusine positive regulation of translational elongation positive regulation of translational termination translational frameshifting
LmjF.25.0740	DNA repair protein putative	0.0145544	-1.34434	ATP binding DNA binding helicase activity nucleic acid binding protein binding zinc ion binding	null
LmjF.25.0760	hypothetical protein conserved	0.0113596	-1.2977	null	null
LmjF.25.0770	hypothetical protein unknown function	0.0091192	1.25595	null	null
LmjF.25.0780	hypothetical protein unknown function	0.0289058	1.36691	null	null
LmjF.25.0800	hypothetical protein conserved	0.0436397	-1.17861	zinc ion binding	null
LmjF.25.0820	hypothetical protein conserved	0.00698654	-1.3196	chaperone binding unfolded protein binding	protein folding
LmjF.25.0830	hypothetical protein conserved	0.00918209	1.27356	null	null
LmjF.25.0890	hypothetical protein conserved	0.0406266	-1.22426	null	null
LmjF.25.0900	hypothetical protein unknown function	0.0193856	-1.29927	null	null
LmjF.25.0910	cyclophilin a (CYPA)	0.00288732	-1.35445	peptidyl-prolyl cis-trans isomerase activity	protein folding
LmjF.25.0920	hypothetical protein conserved	0.00310641	-1.46518	null	null
LmjF.25.0940	hypothetical protein conserved	0.0166657	1.27669	null	null
LmjF.25.0950	hypothetical protein conserved	0.0215904	1.27035	null	null
LmjF.25.0970	hypothetical protein conserved	0.00849114	-1.31054	null	null
LmjF.25.1010	hypothetical protein conserved	0.0326508	-1.26787	oxidoreductase activity	oxidation-reduction process
LmjF.25.1015	protein transport protein Sec61 gamma subunit putative	0.00301195	-1.45036	P-P-bond-hydrolysis-driven protein transmembrane transporter activity	intracellular protein transport protein targeting protein transport
LmjF.25.1030	hypothetical protein conserved	0.0011678	1.43951	null	null
LmjF.25.1060	hypothetical protein conserved	0.00484486	1.32356	null	null
LmjF.25.1110	hypothetical protein conserved	0.0477923	1.27653	null	null
LmjF.25.1130	cytochrome c oxidase VII putative	0.0101229	-1.26937	null	null
LmjF.25.1170	ATPase beta subunit putative	0.00282089	-1.65314	ATP binding nucleoside-triphosphatase activity nucleotide binding	ATP hydrolysis coupled proton transport ATP metabolic process ATP synthesis coupled proton transport proton transport
LmjF.25.1180	ATPase beta subunit putative	0.00214665	-1.66824	ATP binding nucleoside-triphosphatase activity nucleotide binding	ATP hydrolysis coupled proton transport ATP metabolic process ATP synthesis coupled proton transport proton transport
LmjF.25.1250	hypothetical protein conserved	0.0360518	1.28483	null	null
LmjF.25.1270	hypothetical protein conserved	0.012924	1.3314	null	null
LmjF.25.1290	hypothetical protein conserved	0.039188	1.20797	null	null
LmjF.25.1443	hypothetical protein conserved	0.00117911	1.66336	null	null
LmjF.25.1445	hypothetical protein conserved	0.000361587	-1.55184	null	lipid metabolic process
LmjF.25.1450	peptide chain release factor-like protein	0.00339225	-1.63693	translation release factor activity	translational termination
LmjF.25.1470	cyclin (CYCA)	0.000495905	-2.19956	protein kinase binding	regulation of cell cycle regulation of cyclin-dependent protein kinase activity
LmjF.25.1480	calpain family cysteine protease-like protein	0.00113731	1.95076	calcium-dependent cysteine-type endopeptidase activity	proteolysis
LmjF.25.1520	protein kinase putative	0.00476188	1.32713	ATP binding protein kinase activity protein tyrosine kinase activity	protein phosphorylation
LmjF.25.1550	hypothetical protein conserved	0.0418742	-1.25572	null	protein import into mitochondrial inner membrane protein targeting to mitochondrion
LmjF.25.1580	casein kinase I putative	0.0398898	1.20298	ATP binding protein kinase activity	protein phosphorylation
LmjF.25.1610	hypothetical protein conserved	0.00350952	-1.30394	null	null
LmjF.25.1620	hypothetical protein conserved	0.000383256	-1.6622	null	null
LmjF.25.1640	hypothetical protein conserved	0.0120144	-1.23834	null	null
LmjF.25.1650	hypothetical protein conserved	0.0487659	-1.22235	null	null
LmjF.25.1670	rev7 putative	0.0014732	-1.37709	null	null
LmjF.25.1700	hypothetical protein conserved	0.000411937	1.50899	null	null
LmjF.25.1705	hypothetical protein conserved	0.00374118	-1.36565	null	null
LmjF.25.1710	pyruvate dehydrogenase E1 beta subunit putative	0.0165771	-1.24172	catalytic activity	metabolic process
LmjF.25.1780	hypothetical protein conserved	0.000495905	-1.63412	ATP binding metal ion binding protein binding	null
LmjF.25.1790	hypothetical protein conserved	0.0112208	-1.37531	null	null
LmjF.25.1830	hypothetical protein conserved	0.00427505	1.33697	null	null
LmjF.25.1860	hypothetical protein conserved	0.00313143	-1.39287	null	null
LmjF.25.1970	kinesin putative	0.0293656	-1.26903	ATP binding microtubule motor activity	microtubule-based movement
LmjF.25.1990	protein kinase putative	0.00462518	1.3517	ATP binding protein kinase activity protein tyrosine kinase activity	protein phosphorylation
LmjF.25.2010	24-dihydroxyhept-2-ene-17-dioic acid aldolase putative	0.00279325	-1.64876	carbon-carbon lyase activity catalytic activity	cellular aromatic compound metabolic process
LmjF.25.2030	hypothetical protein conserved	0.0258534	1.24659	phosphatase activity protein binding	null
LmjF.25.2060	hypothetical protein conserved	0.00756286	-1.38522	catalytic activity	null
LmjF.25.2080	elongation factor 2-like protein	0.00142014	-1.44214	GTP binding GTPase activity	null
LmjF.25.2090	hypothetical protein conserved	0.000665535	-1.57128	null	null
LmjF.25.2095	RNA triphosphatase putative (CET1)	0.0434139	-1.22842	polynucleotide 5 -phosphatase activity transferase activity	null
LmjF.25.2100	hypothetical protein conserved	0.00432392	-1.37879	protein binding	null
LmjF.25.2110	hypothetical protein conserved	0.000534397	-1.43966	null	null
LmjF.25.2120	hypothetical protein conserved	0.000771039	-1.46711	null	null
LmjF.25.2130	succinyl-CoA synthetase alpha subunit putative	0.040274	-1.28469	catalytic activity cofactor binding	metabolic process
LmjF.25.2140	succinyl-CoA synthetase alpha subunit putative	0.0227172	-1.32811	catalytic activity cofactor binding	metabolic process
LmjF.25.2155	hypothetical protein conserved	0.0483637	-1.38196	null	null
LmjF.25.2170	hypothetical protein conserved	0.0202226	-1.29977	null	null
LmjF.25.2190	hypothetical protein conserved	0.0315941	-1.25503	heat shock protein binding nucleic acid binding zinc ion binding	null
LmjF.25.2200	hypothetical protein conserved	0.0065271	-1.32875	null	null
LmjF.25.2220	hypothetical protein conserved	0.0208734	-1.25477	null	null
LmjF.25.2235	hypothetical protein conserved	0.00267261	-1.36775	null	null
LmjF.25.2260	hypothetical protein conserved	0.0198598	-1.27177	null	null
LmjF.25.2270	hypothetical protein conserved	0.0138604	-1.36246	null	null
LmjF.25.2320	hypothetical protein conserved	0.00743599	1.49591	peptidase activity	signal peptide processing
LmjF.25.2330	hypothetical protein conserved	0.0121541	1.34312	null	null
LmjF.25.2360	pumillio protein 8 putative (PUF8)	0.0251476	-1.22919	RNA binding binding	null
LmjF.25.2375	hypothetical protein	0.0497617	-1.33564	null	null
LmjF.25.2410	hypothetical protein conserved	0.0255445	1.28385	DNA binding	null
LmjF.25.2450	histone H4	0.000181996	-2.47912	DNA binding protein heterodimerization activity	nucleosome assembly
LmjF.26_4585	novel ORF	0.004953	1.61674	NA	NA
LmjF.26_4641	novel ORF	0.000547038	-1.79958	NA	NA
LmjF.26_4662	novel ORF	0.0330055	1.32576	NA	NA
LmjF.26_4707	novel ORF	0.00402301	1.68084	NA	NA
LmjF.26_4716	novel ORF	0.0311124	1.21456	NA	NA
LmjF.26_4744	novel ORF	0.001912	-1.58039	NA	NA
LmjF.26_4763	novel ORF	0.0205852	-1.36024	NA	NA
LmjF.26_4799	novel ORF	0.0023554	-1.34647	NA	NA
LmjF.26_4845	novel ORF	0.00709015	-1.40596	NA	NA
LmjF.26_4846	novel ORF	0.0143593	-1.24223	NA	NA
LmjF.26_4852	novel ORF	0.0443407	-1.23612	NA	NA
LmjF.26.0005	Lsm7p protein putative	0.00269967	-1.42443	null	null
LmjF.26.0058	hypothetical protein	0.0104496	-1.33982	null	null
LmjF.26.0160	nuclear lim interactor-interacting factor-like protein	0.000397609	2.2386	phosphatase activity protein binding	null
LmjF.26.0190	hypothetical protein conserved	0.0106575	-1.27014	iron ion binding iron-sulfur cluster binding	iron-sulfur cluster assembly
LmjF.26.0200	eukaryotic peptide chain release factor subunit 1 putative	0.00793017	-1.25068	null	null
LmjF.26.0210	silent information regulator 2 putative (SIR2RP1)	0.0368706	-1.20814	NAD binding NAD+ binding zinc ion binding	protein deacetylation
LmjF.26.0240	hypothetical protein conserved	0.00611125	-1.33087	RNA binding translation initiation factor activity	translational initiation
LmjF.26.0290	hypothetical protein conserved	0.00441902	-1.33491	mRNA binding	mRNA polyadenylation
LmjF.26.0320	C-1-tetrahydrofolate synthase cytoplasmic putative	0.00144968	-1.49528	catalytic activity methylenetetrahydrofolate dehydrogenase (NADP+) activity	folic acid-containing compound biosynthetic process oxidation-reduction process
LmjF.26.0330	mitotic cyclin putative (CYC8)	0.000841204	-1.53792	protein kinase binding	regulation of cell cycle regulation of cyclin-dependent protein kinase activity
LmjF.26.0340	hypothetical protein conserved	0.0144048	-1.32685	null	null
LmjF.26.0430	nucleotide binding protein-like protein	0.000853509	-1.57883	null	null
LmjF.26.0460	ATPase subunit 9 putative	0.000628585	-1.72234	hydrogen ion transmembrane transporter activity	ATP hydrolysis coupled proton transport
LmjF.26.0520	hypothetical protein conserved (pseudogene)	0.0314047	1.29203	null	null
LmjF.26.0520	hypothetical protein conserved (pseudogene)	0.0227075	1.3301	null	null
LmjF.26.0520	hypothetical protein conserved (pseudogene)	0.00252642	1.51482	null	null
LmjF.26.0660	protein disulfide isomerase putative	0.00260208	-1.48831	isomerase activity	cell redox homeostasis
LmjF.26.0680	hypothetical protein conserved	0.0183816	-1.23932	null	null
LmjF.26.0710	sphingosine kinase A B putative	0.00117098	1.49249	diacylglycerol kinase activity	protein kinase C-activating G-protein coupled receptor signaling pathway
LmjF.26.0730	hypothetical protein conserved	0.0305257	1.29853	null	null
LmjF.26.0740	hypothetical protein conserved	0.00376424	1.35073	null	null
LmjF.26.0790	hypothetical protein conserved	0.0487031	-1.17438	null	null
LmjF.26.0830	aspartate--ammonia ligase putative	0.0142986	-1.24188	ATP binding aminoacyl-tRNA ligase activity aspartate-ammonia ligase activity nucleotide binding	asparagine biosynthetic process tRNA aminoacylation for protein translation
LmjF.26.0850	hypothetical protein conserved	0.000806003	-1.48498	null	null
LmjF.26.0960	hypothetical protein conserved	0.00951905	1.4268	null	null
LmjF.26.0980	protein kinase putative	0.0311659	1.2665	ATP binding protein kinase activity protein tyrosine kinase activity	protein phosphorylation
LmjF.26.0990	hypothetical protein conserved	0.0153838	-1.22571	null	null
LmjF.26.1010	hypothetical protein conserved	0.0294841	-1.46954	null	null
LmjF.26.1015	hypothetical protein	0.0106173	-1.52041	null	null
LmjF.26.1030	hypothetical protein conserved	0.0118461	-1.34331	null	null
LmjF.26.1040	hypothetical protein conserved	0.0144706	-1.37018	peptidase activity	proteolysis
LmjF.26.1060	hypothetical protein conserved	0.00517096	-1.32697	nucleic acid binding	null
LmjF.26.1080	hypothetical protein conserved	0.0359987	1.2507	null	null
LmjF.26.1100	hypothetical protein conserved	0.0220444	-1.30155	null	null
LmjF.26.1130	hypothetical protein unknown function	0.0127878	1.24889	null	null
LmjF.26.1190	hypothetical protein conserved	0.0331659	-1.22686	null	null
LmjF.26.1200	hypothetical protein conserved	0.025224	-1.23191	heat shock protein binding	null
LmjF.26.1240	heat shock protein 70-related protein (HSP70.4)	0.00983666	-1.28698	null	null
LmjF.26.1260	hypothetical protein unknown function	0.000181996	1.78274	null	null
LmjF.26.1280	hypothetical protein conserved	0.0075681	1.2946	null	null
LmjF.26.1310	hypothetical protein conserved	0.00477261	-1.43436	null	null
LmjF.26.1320	hypothetical protein conserved	0.0227075	-1.19602	null	null
LmjF.26.1340	DNA ligase k alpha putative	0.0226801	-1.5406	ATP binding DNA ligase (ATP) activity	DNA recombination DNA repair
LmjF.26.1350	mitochondrial DNA ligase homolog putative	0.00335746	-1.41881	ATP binding DNA ligase (ATP) activity	DNA recombination DNA repair
LmjF.26.1380	prefoldin-like protein	0.00192543	-1.38925	unfolded protein binding	protein folding
LmjF.26.1400	hypothetical protein conserved	0.0182035	1.3098	protein binding	null
LmjF.26.1420	hypothetical protein conserved	0.0128621	1.23912	metal ion binding	null
LmjF.26.1430	hypothetical protein conserved	0.0141352	1.63138	heme binding	null
LmjF.26.1440	hypothetical protein conserved	0.000422927	1.82592	null	null
LmjF.26.1450	hypothetical protein conserved	0.00262458	1.56895	null	null
LmjF.26.1460	hypothetical protein unknown function	0.0232501	1.49599	null	null
LmjF.26.1480	hypothetical protein conserved	0.0176464	1.28825	null	null
LmjF.26.1490	hypothetical protein unknown function	0.033492	1.22179	null	null
LmjF.26.1510	hypothetical protein unknown function	0.000630221	1.81464	null	null
LmjF.26.1530	hypothetical protein conserved	0.00545617	1.42157	nucleic acid binding	null
LmjF.26.1550	trifunctional enzyme alpha subunit mitochondrial precursor-like protein	0.00376424	1.43048	3-hydroxyacyl-CoA dehydrogenase activity catalytic activity oxidoreductase activity	fatty acid metabolic process metabolic process oxidation-reduction process
LmjF.26.1570	thimet oligopeptidase putative	0.00156998	-1.62313	metalloendopeptidase activity	proteolysis
LmjF.26.1580	hypothetical protein conserved	0.0212044	-1.2532	null	null
LmjF.26.1590	hypothetical protein unknown function	0.00555886	1.38742	protein binding	null
LmjF.26.1610	proline oxidase mitochondrial precursor-like protein	0.0146222	1.33827	proline dehydrogenase activity	glutamate biosynthetic process oxidation-reduction process proline catabolic process
LmjF.26.1665	hypothetical protein conserved	0.00240827	-1.72278	null	null
LmjF.26.1710	cytochrome c oxidase subunit V putative	0.0140366	-1.24987	null	null
LmjF.26.1720	hypothetical protein conserved	0.0296418	-1.21079	null	null
LmjF.26.1730	protein kinase putative	0.0412521	1.21669	ATP binding protein kinase activity protein tyrosine kinase activity signal transducer activity	protein phosphorylation signal transduction
LmjF.26.1820	hypothetical protein conserved	0.00868746	1.29722	null	null
LmjF.26.1970	electon transport protein SCO1/SCO2 putative	0.00694382	-1.36668	null	null
LmjF.26.1990	hypothetical protein conserved	0.0127406	1.29893	null	null
LmjF.26.2040	hypothetical protein conserved	0.000665535	1.46039	null	null
LmjF.26.2060	hypothetical protein conserved	0.00141205	1.3438	ATP binding protein kinase activity	protein phosphorylation
LmjF.26.2080	hypothetical protein conserved	0.00710661	1.3655	null	null
LmjF.26.2090	hypothetical protein unknown function	0.012924	1.38091	null	null
LmjF.26.2110	protein kinase putative	0.000987969	1.57953	ATP binding protein kinase activity	protein phosphorylation
LmjF.26.2130	hypothetical protein conserved	0.0192462	-1.24432	null	null
LmjF.26.2140	hypothetical protein conserved	0.0037887	-1.4699	null	null
LmjF.26.2160	hypothetical protein unknown function	0.00343605	1.57929	null	null
LmjF.26.2170	hypothetical protein unknown function	0.000200802	2.18056	null	peptide cross-linking
LmjF.26.2200	hypothetical protein conserved	0.0334232	1.2954	null	null
LmjF.26.2260	Sec1/Munc18 related protein putative	0.00274764	1.33494	null	vesicle docking involved in exocytosis vesicle-mediated transport
LmjF.26.2280	nitrilase putative	0.0470755	-1.30116	null	nitrogen compound metabolic process
LmjF.26.2305	hypothetical protein conserved	0.00145698	-1.51749	null	null
LmjF.26.2310	hypothetical protein conserved	0.00859684	-1.46563	null	null
LmjF.26.2350	hypothetical protein conserved	0.00394944	-1.27811	null	null
LmjF.26.2370	hypothetical protein conserved	0.0114365	1.31709	acid-amino acid ligase activity protein binding zinc ion binding	cellular protein modification process
LmjF.26.2480	CDP-diacylglycerol--inositol 3-phosphatidyltransferase putative	0.0428925	-1.22449	null	phospholipid biosynthetic process
LmjF.26.2490	hypothetical protein conserved	0.000479273	1.49956	null	null
LmjF.26.2495	phosphatidylinositol-4-phosphate 5-kinase putative	0.00743936	-1.33345	null	null
LmjF.26.2500	hypothetical protein conserved	0.00153986	-1.54466	null	null
LmjF.26.2530	serine/threonine protein phosphatase putative	0.00109023	1.75765	hydrolase activity	null
LmjF.26.2550	hypothetical protein conserved	0.0035509	-1.37781	null	null
LmjF.26.2590	hypothetical protein conserved	0.000654102	-1.99768	null	null
LmjF.26.2640	hypothetical protein conserved	0.00800604	-1.39814	null	null
LmjF.26.2660	hypothetical protein conserved	0.00026291	-1.82316	null	null
LmjF.27_4876	novel ORF	0.00823946	1.38581	NA	NA
LmjF.27_4915	novel ORF	0.0138604	1.43967	NA	NA
LmjF.27_4960	novel ORF	0.0241884	-1.45963	NA	NA
LmjF.27_4965	novel ORF	0.026136	-1.33147	NA	NA
LmjF.27_4994	novel ORF	0.0140533	-1.40954	NA	NA
LmjF.27_5002	novel ORF	0.0385549	-1.35193	NA	NA
LmjF.27_5044	novel ORF	0.0212413	-1.22999	NA	NA
LmjF.27_5058	novel ORF	0.00545617	-1.75516	NA	NA
LmjF.27_5088	novel ORF	0.00286931	-1.42258	NA	NA
LmjF.27.0030	hypothetical protein conserved	0.00537345	-1.34	queuine tRNA-ribosyltransferase activity	queuosine biosynthetic process tRNA modification
LmjF.27.0060	hypothetical protein conserved	0.00149179	-1.49105	null	null
LmjF.27.0070	hypothetical protein conserved	0.0151852	-1.3942	null	null
LmjF.27.0090	cytochrome p450-like protein	0.0185881	-1.29923	electron carrier activity heme binding iron ion binding	oxidation-reduction process
LmjF.27.0100	protein kinase putative	0.0033844	1.74541	ATP binding protein kinase activity protein tyrosine kinase activity	protein phosphorylation
LmjF.27.0110	hypothetical protein conserved	0.0226006	-1.23102	null	null
LmjF.27.0120	hypothetical protein conserved	0.00239736	1.43521	zinc ion binding	null
LmjF.27.0140	hypothetical protein conserved	0.0244389	1.42793	null	null
LmjF.27.0150	hypothetical protein conserved	0.000676481	1.47291	nucleic acid binding zinc ion binding	null
LmjF.27.0160	hypothetical protein conserved	0.00185925	-1.39691	protein binding	null
LmjF.27.0190	proteasome alpha 7 subunit putative	0.00110064	-1.56359	endopeptidase activity threonine-type endopeptidase activity	proteolysis involved in cellular protein catabolic process ubiquitin-dependent protein catabolic process
LmjF.27.0200	hypothetical protein conserved	0.0429233	1.27472	nucleic acid binding zinc ion binding	null
LmjF.27.0230	hypothetical protein conserved	0.00177246	-1.4108	null	null
LmjF.27.0250	flap endonuclease-1 (FEN-1) putative	0.00196294	-1.42415	DNA binding catalytic activity nuclease activity	DNA repair
LmjF.27.0290	acyl carrier protein putative (ACP)	0.00852848	-1.28252	null	fatty acid biosynthetic process
LmjF.27.0330	hypothetical protein conserved	0.00810734	1.36037	null	null
LmjF.27.0340	MP44 putative	0.00866438	-1.24865	null	null
LmjF.27.0350	hypothetical protein conserved	0.0266611	-1.27636	nucleic acid binding	null
LmjF.27.0370	hypothetical protein conserved	0.0028243	-1.46036	null	null
LmjF.27.0400	hypothetical protein conserved	0.0106938	-1.33902	null	null
LmjF.27.0420	ribokinase putative	0.0402483	-1.41422	null	null
LmjF.27.0430	hypothetical protein conserved	0.000841204	-1.65834	null	null
LmjF.27.0480	hypothetical protein conserved	0.00619566	-1.44784	null	null
LmjF.27.0540	hypothetical protein conserved	0.0265276	1.40916	null	null
LmjF.27.0560	cdc2-related kinase putative	0.00323153	-1.39877	ATP binding protein kinase activity protein tyrosine kinase activity	protein phosphorylation
LmjF.27.0590	hypothetical protein conserved	0.0318629	-1.1942	null	null
LmjF.27.0650	hypothetical protein conserved	0.00110723	-1.55777	null	null
LmjF.27.0660	hypothetical protein conserved	0.000585611	2.03809	null	null
LmjF.27.0670	amino acid permease putative (AAT23.1)	0.0225978	1.23972	null	null
LmjF.27.0710	hypothetical protein conserved	0.0120504	-1.26845	null	null
LmjF.27.0720	hypothetical protein conserved	0.0133369	1.23398	protein binding	null
LmjF.27.0830	hypothetical protein conserved	0.0434261	-1.20203	null	null
LmjF.27.0875	hypothetical protein	0.0188313	-1.35811	null	null
LmjF.27.0890	phosphatidylinositol (35) kinase putative	0.00130951	1.35581	metal ion binding phosphatidylinositol phosphate kinase activity	phosphatidylinositol metabolic process
LmjF.27.0900	hypothetical protein conserved	0.02979	1.26808	null	null
LmjF.27.0940	hypothetical protein conserved	0.00189316	-1.36019	exonuclease activity nucleic acid binding	null
LmjF.27.0950	hypothetical protein conserved	0.0184923	1.18806	null	null
LmjF.27.0960	hypothetical protein conserved	0.00393148	1.54364	null	null
LmjF.27.0970	ATP-binding cassette protein subfamily A member 8 putative (ABCA8)	0.0075681	1.58902	ATP binding ATPase activity nucleoside-triphosphatase activity nucleotide binding	null
LmjF.27.0980	ATP-binding cassette protein subfamily A member 9 putative (ABCA9)	0.00276824	1.6114	ATP binding ATPase activity nucleoside-triphosphatase activity nucleotide binding	null
LmjF.27.0990	hypothetical protein conserved	0.0117797	-1.30225	null	null
LmjF.27.1000	hypothetical protein conserved	0.000318033	-1.60337	null	null
LmjF.27.1045	hypothetical protein conserved	0.0309603	-1.21531	null	null
LmjF.27.1070	vesicular-fusion ATPase-like protein putative	0.0086287	-1.30135	ATP binding nucleoside-triphosphatase activity nucleotide binding	null
LmjF.27.1090	hypothetical protein conserved	0.00634697	-1.44355	cholestenol delta-isomerase activity	sterol metabolic process
LmjF.27.1110	gBP21 MRP1	0.0039401	-1.44621	DNA binding	null
LmjF.27.1125	hypothetical protein	0.00222168	-1.41019	null	null
LmjF.27.1130	intraflagellar transport protein IFT88 putative	0.0490975	1.18078	protein binding	null
LmjF.27.1140	hypothetical protein conserved	0.000400834	1.68404	null	null
LmjF.27.1200	hypothetical protein conserved	0.00240386	1.37459	protein binding zinc ion binding	null
LmjF.27.1210	translation initiation factor eIF2B subunit-like protein putative	0.0324219	-1.23215	null	cellular metabolic process
LmjF.27.1230	hypothetical protein conserved	0.00305727	-1.50111	null	null
LmjF.27.1245	carboxypeptidase putative	0.000582823	-1.75547	metallocarboxypeptidase activity	proteolysis
LmjF.27.1245	carboxypeptidase putative	0.00144337	-1.52987	metallocarboxypeptidase activity	proteolysis
LmjF.27.1245	carboxypeptidase putative	0.0120897	-1.31941	metallocarboxypeptidase activity	proteolysis
LmjF.27.1250	hypothetical protein conserved	0.00135166	-1.38729	protein binding	null
LmjF.27.1260	T-complex protein 1 beta subunit putative	0.00072697	-1.521	ATP binding unfolded protein binding	cellular protein metabolic process protein folding
LmjF.27.1265	cation transporter putative	0.0408141	1.23309	cation transmembrane transporter activity	cation transport transmembrane transport
LmjF.27.1290	predicted leucine-rich repeat protein	0.00298523	-1.44217	null	null
LmjF.27.1310	arginyl-tRNA synthetase putative	0.00868746	-1.26496	ATP binding aminoacyl-tRNA ligase activity arginine-tRNA ligase activity nucleotide binding	arginyl-tRNA aminoacylation tRNA aminoacylation for protein translation
LmjF.27.1320	hypothetical protein conserved	0.0409404	-1.21936	protein binding	null
LmjF.27.1330	hypothetical protein conserved	0.0072743	-1.30057	null	null
LmjF.27.1360	hypothetical protein conserved	0.00642102	1.54637	null	null
LmjF.27.1370	protein kinase putative	0.00469286	1.30173	ATP binding protein kinase activity protein tyrosine kinase activity	protein phosphorylation
LmjF.27.1400	hypothetical protein conserved	0.021053	-1.30798	null	null
LmjF.27.1480	hypothetical protein conserved	0.0480669	1.25723	null	null
LmjF.27.1490	hypothetical protein conserved	0.00525287	1.4038	null	null
LmjF.27.1510	hypothetical protein conserved	0.0340134	-1.19113	null	null
LmjF.27.1540	hypothetical protein unknown function	0.0228466	1.32213	null	null
LmjF.27.1580	amino acid transporter putative (AAT24)	0.000200802	2.08814	null	null
LmjF.27.1660	hypothetical protein conserved	0.00427505	1.29482	null	null
LmjF.27.1700	hypothetical protein conserved	0.000843405	1.6778	ATP binding ATPase activity	null
LmjF.27.1710	eukaryotic translation release factor putative	0.0173633	-1.32366	null	null
LmjF.27.1720	phosphoglycerate kinase (pseudogene) putative	0.0468286	-1.16652	phosphoglycerate kinase activity	glycolysis
LmjF.27.1730	hypothetical protein conserved	0.0176581	1.32642	null	null
LmjF.27.1780	casein kinase I-like protein	0.000422927	2.3189	ATP binding protein kinase activity protein tyrosine kinase activity	protein phosphorylation
LmjF.27.1800	protein kinase-like protein	0.000412395	1.76617	ATP binding protein kinase activity protein tyrosine kinase activity	protein phosphorylation
LmjF.27.1830	GTP binding protein putative	0.0298892	-1.29395	GTP binding	null
LmjF.27.1840	hypothetical protein conserved	0.00148863	1.3719	phosphatase activity protein tyrosine/serine/threonine phosphatase activity	dephosphorylation protein dephosphorylation
LmjF.27.1910	hypothetical protein conserved	0.00563564	-1.36027	null	null
LmjF.27.1920	hypothetical protein conserved	0.00100972	1.38134	null	null
LmjF.27.1940	protein kinase-like protein	0.0493325	1.18521	ATP binding protein kinase activity protein tyrosine kinase activity	protein phosphorylation
LmjF.27.1950	hypothetical protein conserved	0.028559	1.27647	null	null
LmjF.27.1960	hypothetical protein conserved	0.0290694	1.2779	null	null
LmjF.27.1970	small nuclear ribonucleoprotein protein putative	0.00122283	-1.49643	null	null
LmjF.27.1990	hypothetical protein conserved	0.00776655	1.32279	Rab GTPase activator activity	regulation of Rab GTPase activity
LmjF.27.2000	hypothetical protein conserved	0.0242786	-1.256	null	null
LmjF.27.2010	hypothetical protein conserved	0.0273676	-1.31776	null	null
LmjF.27.2030	branched-chain amino acid aminotransferase putative	0.00484486	1.41583	branched-chain-amino-acid transaminase activity catalytic activity	branched chain family amino acid metabolic process metabolic process
LmjF.27.2050	ribonucleoside-diphosphate reductase small chain putative	0.000267815	-1.55753	oxidoreductase activity transition metal ion binding	deoxyribonucleoside diphosphate metabolic process oxidation-reduction process
LmjF.27.2100	RNA-binding protein putative	0.00771577	-1.42486	nucleic acid binding zinc ion binding	null
LmjF.27.2120	hypothetical protein conserved	0.00322555	1.47291	structural molecule activity	null
LmjF.27.2130	hypothetical protein conserved	0.00458164	1.32452	null	null
LmjF.27.2140	hypothetical protein unknown function	0.000495905	1.73517	null	null
LmjF.27.2150	hypothetical protein unknown function	0.0079988	-1.41188	null	null
LmjF.27.2170	hypothetical protein conserved	0.00883048	1.25032	protein binding	null
LmjF.27.2180	hypothetical protein conserved	0.0244549	-1.25362	protein binding	null
LmjF.27.2190	hypothetical protein conserved	0.00780375	1.39219	null	null
LmjF.27.2200	hypothetical protein conserved	0.0182035	-1.2889	null	cell redox homeostasis
LmjF.27.2240	hypothetical protein conserved	0.0368366	1.26199	null	null
LmjF.27.2270	hypothetical protein conserved	0.0011704	-1.58792	null	null
LmjF.27.2290	acyl-CoA oxidase putative	0.023875	-1.26844	acyl-CoA oxidase activity	fatty acid beta-oxidation metabolic process oxidation-reduction process
LmjF.27.2300	transcription elongation regulator-like protein	0.042641	-1.18648	null	null
LmjF.27.2305	hypothetical protein conserved	0.0203494	-1.28805	null	null
LmjF.27.2330	GTP binding protein putative	0.00219497	-1.43455	GTP binding	null
LmjF.27.2337	hypothetical protein	0.00925061	-1.52963	null	null
LmjF.27.2350	R-SNARE protein putative	0.0172603	1.63488	null	transport vesicle-mediated transport
LmjF.27.2370	hypothetical protein conserved	0.0157674	-1.31093	null	null
LmjF.27.2380	hypothetical protein unknown function	0.000241552	-1.66144	null	null
LmjF.27.2430	hypothetical protein conserved	0.0108875	1.49164	null	null
LmjF.27.2490	tubulin-tyrosine ligase-like protein	0.000229147	-1.67108	tubulin-tyrosine ligase activity	cellular protein modification process
LmjF.27.2660	peptidyl dipeptidase putative	0.0175622	-1.58664	metalloendopeptidase activity	proteolysis
LmjF.28_5171	novel ORF	0.00788041	1.74511	NA	NA
LmjF.28_5175	novel ORF	0.0240437	1.42015	NA	NA
LmjF.28_5269	novel ORF	0.0172631	-1.33521	NA	NA
LmjF.28_5307	novel ORF	0.0207716	-1.38653	NA	NA
LmjF.28_5320	novel ORF	0.00196671	-1.70874	NA	NA
LmjF.28_5321	novel ORF	0.000495905	-1.92771	NA	NA
LmjF.28_5322	novel ORF	0.0150045	-1.44736	NA	NA
LmjF.28_5323	novel ORF	0.0138403	-1.38045	NA	NA
LmjF.28_5384	novel ORF	0.00107884	-1.49781	NA	NA
LmjF.28_5415	novel ORF	0.0114976	-1.36783	NA	NA
LmjF.28_5419	novel ORF	0.0351347	-1.22767	NA	NA
LmjF.28_5487	novel ORF	0.00195324	-1.36656	NA	NA
LmjF.28.0010	hypothetical protein conserved	0.00690811	-1.59477	null	null
LmjF.28.0040	hypothetical protein conserved	0.0461582	-1.18094	null	null
LmjF.28.0090	adenylate cyclase-like protein	0.00912121	-1.37906	heme binding iron ion binding phosphorus-oxygen lyase activity	cyclic nucleotide biosynthetic process intracellular signal transduction
LmjF.28.0110	proteasome beta 3 subunit putative	0.00808927	-1.25436	threonine-type endopeptidase activity	proteolysis involved in cellular protein catabolic process
LmjF.28.0120	DNA-direcetd RNA polymerase II subunit 9 putative	0.00512851	-1.28491	null	null
LmjF.28.0130	hypothetical protein conserved	0.000495905	-1.80399	null	null
LmjF.28.0150	hypothetical protein conserved	0.00144746	1.58132	null	transmembrane transport
LmjF.28.0160	RNA binding protein putative	0.014362	-1.28702	null	null
LmjF.28.0180	hypothetical protein conserved	0.00549982	-1.26771	null	null
LmjF.28.0190	hypothetical protein unknown function	0.00845178	1.42148	null	null
LmjF.28.0210	histone H2B variant	0.000321974	-1.8783	DNA binding protein heterodimerization activity	nucleosome assembly
LmjF.28.0230	hypothetical protein unknown function	0.00125392	1.48515	null	null
LmjF.28.0360	ubiquitin activating enzyme putative	0.0199339	-1.39782	null	null
LmjF.28.0370	hypothetical protein unknown function	0.000879953	-1.47127	null	null
LmjF.28.0390	hypothetical protein conserved	0.00464871	-1.48495	null	null
LmjF.28.0410	hypothetical protein conserved	0.000610639	2.12151	zinc ion binding	null
LmjF.28.0450	ribonuclease II-like protein putative	0.0160006	-1.21172	RNA binding ribonuclease activity	null
LmjF.28.0480	carbonic anhydrase-like protein	0.0221579	-1.20912	null	null
LmjF.28.0490	propionyl-coa carboxylase beta chain putative	0.00334673	1.51487	ligase activity	null
LmjF.28.0510	hypothetical protein conserved	0.0321016	-1.23816	null	null
LmjF.28.0530	RAD50 DNA repair-like protein	0.0138808	-1.25032	ATP binding	DNA repair
LmjF.28.0560	hypothetical protein conserved	0.0150251	-1.22832	null	null
LmjF.28.0570	major surface protease gp63 putative	0.0444902	1.4186	metalloendopeptidase activity zinc ion binding	cell adhesion proteolysis
LmjF.28.0580	mitogen-activated protein kinase putative (MPK8)	0.00191741	1.47113	ATP binding protein kinase activity protein tyrosine kinase activity	protein phosphorylation
LmjF.28.0590	hypothetical protein unknown function	0.000978094	-1.63449	null	null
LmjF.28.0600	hypothetical protein conserved	0.0169268	-1.3313	null	null
LmjF.28.0620	protein kinase putative	0.0232386	1.27461	ATP binding binding protein kinase activity protein tyrosine kinase activity	protein phosphorylation
LmjF.28.0680	hypothetical protein conserved	0.00125894	-1.43987	protein binding	null
LmjF.28.0760	DNA repair protein putative	0.0163427	-1.35978	ATP binding DNA binding helicase activity nucleic acid binding protein binding zinc ion binding	null
LmjF.28.0770	hypothetical protein conserved	0.0237377	-1.47527	null	null
LmjF.28.0780	RNA polymerase I	0.0361442	-1.28558	null	null
LmjF.28.0790	putative dual-specificity protein phosphatase putative	0.0167668	-1.35556	phosphatase activity protein tyrosine/serine/threonine phosphatase activity	dephosphorylation protein dephosphorylation
LmjF.28.0810	RNA polymerase B subunit RPB8 putative	0.000200802	-1.84921	null	null
LmjF.28.0825	RNA binding protein rbp16 putative	0.00209428	-1.68539	DNA binding nucleic acid binding	null
LmjF.28.0850	DNA replication licensing factor MCM2 putative	0.0019936	-1.42333	ATP binding DNA binding nucleoside-triphosphatase activity nucleotide binding	DNA replication DNA-dependent DNA replication initiation
LmjF.28.0870	hypothetical protein conserved	0.00463039	-1.28555	null	null
LmjF.28.0880	hypothetical protein conserved	0.000746095	-1.54335	null	null
LmjF.28.0890	ribonucleoside-diphosphate reductase large chain putative	0.000349194	-1.70434	ATP binding	DNA replication oxidation-reduction process
LmjF.28.0910	endonuclease/exonuclease/phosphatase-like protein	0.0012578	1.43371	null	null
LmjF.28.0920	hypothetical protein conserved	0.00251936	-1.36873	null	null
LmjF.28.0930	hypothetical protein conserved	0.00217183	-1.38654	binding	null
LmjF.28.0970	hypothetical protein conserved	0.0428018	-1.22221	null	null
LmjF.28.0980	P27 protein putative (P27)	0.00476197	2.76648	null	null
LmjF.28.0990	hypothetical protein conserved	0.0373349	1.23973	null	null
LmjF.28.1050	hypothetical protein conserved	0.0215541	1.35835	null	null
LmjF.28.1090	hypothetical protein conserved	0.00288807	1.30625	ATP binding metal ion binding	null
LmjF.28.1120	hypothetical protein conserved	0.0013887	1.94611	null	null
LmjF.28.1130	hypothetical protein unknown function	0.00116856	1.68123	null	null
LmjF.28.1140	electron-transfer-flavoprotein alpha polypeptide putative	0.0220563	1.22684	electron carrier activity flavin adenine dinucleotide binding	null
LmjF.28.1160	vacuolar type h ATPase subunit putative	0.00225475	-1.48523	hydrogen ion transmembrane transporter activity	ATP hydrolysis coupled proton transport
LmjF.28.1165	hypothetical protein	0.0232901	-1.26258	null	null
LmjF.28.1165	hypothetical protein	0.035347	-1.25965	null	null
LmjF.28.1170	hypothetical protein conserved	0.0041066	-1.42528	zinc ion binding	null
LmjF.28.1240	p450 reductase putative	0.00777413	-1.29652	FMN binding oxidoreductase activity	oxidation-reduction process
LmjF.28.1260	hypothetical protein conserved	0.0205495	1.25914	null	null
LmjF.28.1320	prenyltransferase putative	0.0110481	-1.34536	prenyltransferase activity	null
LmjF.28.1330	hypothetical protein conserved	0.0483779	1.24534	null	null
LmjF.28.1340	hypothetical protein conserved	0.0061734	-1.34247	null	null
LmjF.28.1350	haloacid dehalogenase-like hydrolase-like protein	0.0159301	-1.30773	null	null
LmjF.28.1360	haloacid dehalogenase-like hydrolase-like protein	0.015538	-1.27738	catalytic activity hydrolase activity	metabolic process
LmjF.28.1380	haloacid dehalogenase-like hydrolase-like protein	0.00190814	1.42553	catalytic activity	metabolic process
LmjF.28.1420	DNA polymerase kappa putative	0.000959431	-1.44602	DNA-directed DNA polymerase activity damaged DNA binding	DNA repair
LmjF.28.1430	DNA polymerase kappa putative	0.000495905	-1.67844	DNA-directed DNA polymerase activity damaged DNA binding	DNA repair
LmjF.28.1440	hypothetical protein conserved	0.00115777	-1.39982	null	null
LmjF.28.1490	hypothetical protein conserved	0.0153688	-1.4505	null	null
LmjF.28.1500	hypothetical protein conserved	0.00018773	-1.84652	null	null
LmjF.28.1515	hypothetical protein conserved	0.0493657	-1.21917	null	null
LmjF.28.1540	hypothetical protein unknown function	0.000628585	1.66695	null	null
LmjF.28.1610	hypothetical protein conserved	0.0294034	-1.24587	null	null
LmjF.28.1640	hypothetical protein conserved	0.0346529	1.3616	null	null
LmjF.28.1650	hypothetical protein conserved	0.00164012	1.45922	ATP binding protein kinase activity	protein phosphorylation
LmjF.28.1660	hypothetical protein conserved	0.00688775	1.28849	null	null
LmjF.28.1670	zinc finger protein kinase-like	0.00717895	1.24522	ATP binding phosphatidylinositol binding protein binding protein kinase activity protein serine/threonine kinase activity protein tyrosine kinase activity	cell communication protein phosphorylation
LmjF.28.1710	hypothetical protein conserved	0.00427505	1.32877	null	null
LmjF.28.1760	protein kinase putative	0.0250257	1.25976	ATP binding protein binding protein kinase activity	protein phosphorylation
LmjF.28.1770	hypothetical protein conserved	0.00458786	1.37335	ARF GTPase activator activity zinc ion binding	regulation of ARF GTPase activity
LmjF.28.1810	mitochondrial RNA binding complex 1 subunit putative	0.0409404	-1.16696	null	null
LmjF.28.1820	replication factor A 51kDa subunit putative (RPA1)	0.0298738	-1.21877	DNA binding nucleic acid binding	DNA replication
LmjF.28.1840	methylthioribulose-1-phosphate dehydratase putative	0.02431	-1.20422	ion binding metal ion binding	L-methionine salvage
LmjF.28.1870	hypothetical protein conserved	0.00258622	1.37507	null	null
LmjF.28.1920	hypothetical protein conserved	0.035003	-1.2324	DNA binding	null
LmjF.28.1930	zinc transporter putative	0.000892513	2.25655	metal ion transmembrane transporter activity	metal ion transport transmembrane transport
LmjF.28.1940	hypothetical protein conserved	0.0153728	1.21202	null	null
LmjF.28.1950	X-pro dipeptidyl-peptidaseserine peptidase Clan SC family S15 putative	0.0130152	1.22679	aminopeptidase activity dipeptidyl-peptidase activity hydrolase activity	metabolic process proteolysis
LmjF.28.1995	hypothetical protein conserved	0.00380882	1.53041	null	null
LmjF.28.2000	protein kinase putative (LDK)	0.0303825	1.47361	ATP binding protein kinase activity protein tyrosine kinase activity	protein phosphorylation
LmjF.28.2040	hypothetical protein conserved	0.000884818	-1.55563	null	null
LmjF.28.2050	hypothetical protein unknown function	0.000181996	-1.64454	catalytic activity protein binding	metabolic process
LmjF.28.2080	mitochondrial DEAD box protein putative	0.0174768	-1.45214	ATP binding ATP-dependent helicase activity helicase activity nucleic acid binding	null
LmjF.28.2100	glycerophosphoryl diester phosphodiesterase putative	0.0154927	-1.2813	glycerophosphodiester phosphodiesterase activity phosphoric diester hydrolase activity	glycerol metabolic process lipid metabolic process
LmjF.28.2140	A/G-specific adenine glycosylase putative	0.00920987	-1.34713	catalytic activity hydrolase activity	DNA repair base-excision repair
LmjF.28.2160	hypothetical protein conserved	0.00427734	-1.37039	null	null
LmjF.28.2170	hypothetical protein conserved	0.00251936	-1.3714	null	null
LmjF.28.2180	hypothetical protein conserved	0.00217183	-1.39679	null	null
LmjF.28.2210	glycoprotein 96-92 putative	0.0334232	1.26272	null	null
LmjF.28.2250	glycosomal membrane protein-like protein	0.0156656	1.35525	null	peroxisome fission
LmjF.28.2260	glycosomal membrane protein putative	0.0262084	-1.27608	null	peroxisome fission
LmjF.28.2310	eukaryotic translation initiation factor putative	0.012446	-1.31121	protein binding	null
LmjF.28.2320	hypothetical protein conserved	0.0150251	1.23892	null	null
LmjF.28.2330	hypothetical protein conserved	0.0030999	1.46179	protein binding	null
LmjF.28.2350	hypothetical protein conserved	0.00293962	1.36487	null	null
LmjF.28.2360	hypothetical protein conserved	0.00476197	-1.28401	null	null
LmjF.28.2380	subtilisin-like serine peptidase	0.000872026	1.56283	protein binding	null
LmjF.28.2385	DNA replication licensing factor MCM6 putative	0.00785889	-1.37364	ATP binding DNA binding	DNA replication
LmjF.28.2430	vacuolar ATP synthase subunit b putative	0.00380166	-1.57358	ATP binding	ATP hydrolysis coupled proton transport ATP metabolic process proton transport
LmjF.28.2450	hypothetical protein conserved	0.0274241	1.22041	null	null
LmjF.28.2470	MRP protein-like protein	0.0276025	-1.39625	null	null
LmjF.28.2490	hypothetical protein conserved	0.0443407	1.2281	null	null
LmjF.28.2510	acyl-CoA dehydrogenase putative	0.000614493	1.63753	acyl-CoA dehydrogenase activity	metabolic process oxidation-reduction process
LmjF.28.2530	DNA repair and recombination helicase protein PIF3 putative	0.0347968	1.21525	null	null
LmjF.28.2550	hypothetical protein unknown function	0.0303713	1.214	null	null
LmjF.28.2640	molybdenum cofactor biosynthesis protein putative	0.0458421	-1.24724	null	Mo-molybdopterin cofactor biosynthetic process
LmjF.28.2650	membrane-bound acid phosphatase putative	0.0290346	1.33239	acid phosphatase activity	null
LmjF.28.2660	hypothetical protein conserved	0.0183012	1.31877	null	oxidation-reduction process
LmjF.28.2680	cytochrome oxidase assembly protein-like protein	0.0228296	-1.22549	null	heme a biosynthetic process oxidation-reduction process
LmjF.28.2730	hypothetical protein conserved	0.0476025	1.21364	null	null
LmjF.28.2780	heat-shock protein hsp70 putative	0.0296418	1.2251	null	null
LmjF.28.2790	hypothetical protein unknown function	0.0451886	-1.22239	null	null
LmjF.28.2820	heat shock protein 70 putative	0.0111839	-1.23911	null	null
LmjF.28.2830	hypothetical protein conserved	0.00250555	1.34411	null	null
LmjF.28.2910	glutamate dehydrogenase putative	0.000495905	1.90321	oxidoreductase activity	cellular amino acid metabolic process oxidation-reduction process
LmjF.28.2920	hypothetical protein conserved	0.0356968	-1.2043	null	null
LmjF.28.2980	hypothetical protein conserved	0.0366139	-1.19968	null	null
LmjF.28.2990	hypothetical protein conserved	0.0239561	-1.24838	null	null
LmjF.29_5532	novel ORF	0.000990512	-1.67204	NA	NA
LmjF.29_5533	novel ORF	0.00425417	-1.55732	NA	NA
LmjF.29_5587	novel ORF	0.00484486	-1.40739	NA	NA
LmjF.29_5596	novel ORF	0.00240714	1.38373	NA	NA
LmjF.29_5613	novel ORF	0.0069327	-1.43171	NA	NA
LmjF.29_5644	novel ORF	0.0303803	-1.26257	NA	NA
LmjF.29_5684	novel ORF	0.0199376	1.24969	NA	NA
LmjF.29_5717	novel ORF	0.00064578	-1.87497	NA	NA
LmjF.29_5745	novel ORF	0.0047819	1.87346	NA	NA
[truncated: 1,508 more rows]

## Sheet: no adj.P.Val cutoff
Dataset S3. Results from differential expression analysis of L. major metacyclogenesis using limma (protein-coding genes from TriTrypDB v 6.0 and 1,044 novel ORFs), all genes
ID	Product Description	adj.P.Val	Fold Change	Predicted GO Function	Predicted GO Process
LmjF.01_108	novel ORF	0.294412	-1.11268	NA	NA
LmjF.01_20	novel ORF	0.184016	-1.12486	NA	NA
LmjF.01_22	novel ORF	0.0999814	1.33897	NA	NA
LmjF.01_28	novel ORF	0.0627648	-1.24622	NA	NA
LmjF.01_30	novel ORF	0.115085	-1.18328	NA	NA
LmjF.01_34	novel ORF	0.335758	-1.18793	NA	NA
LmjF.01_49	novel ORF	0.744381	-1.04232	NA	NA
LmjF.01_50	novel ORF	0.27838	1.12179	NA	NA
LmjF.01_51	novel ORF	0.614409	1.05829	NA	NA
LmjF.01_54	novel ORF	0.0280686	-1.70004	NA	NA
LmjF.01_55	novel ORF	0.0380981	-1.2391	NA	NA
LmjF.01_67	novel ORF	0.18417	-1.1416	NA	NA
LmjF.01_68	novel ORF	0.365459	-1.10222	NA	NA
LmjF.01.0010	hypothetical protein unknown function	0.000910515	1.68093	null	null
LmjF.01.0020	hypothetical protein conserved	0.558082	-1.04806	null	null
LmjF.01.0030	MCAK-like kinesin putative	0.262917	-1.15108	ATP binding microtubule motor activity	microtubule-based movement
LmjF.01.0040	hypothetical protein unknown function	0.123025	-1.16039	protein binding	null
LmjF.01.0050	carboxylase putative	0.00324156	1.4631	ATP binding biotin carboxylase activity catalytic activity ligase activity metal ion binding	metabolic process
LmjF.01.0060	hypothetical protein conserved	0.199281	-1.13943	null	null
LmjF.01.0070	hypothetical protein conserved	0.0220821	1.25126	null	null
LmjF.01.0080	hypothetical protein conserved	0.103066	1.15603	null	null
LmjF.01.0090	hypothetical protein conserved	0.921136	-1.01503	null	null
LmjF.01.0100	hypothetical protein conserved	0.985693	-1.00252	galactoside 2-alpha-L-fucosyltransferase activity	carbohydrate metabolic process
LmjF.01.0110	monothiol glutaredoxin putative	0.0722646	-1.16639	electron carrier activity protein disulfide oxidoreductase activity	cell redox homeostasis
LmjF.01.0120	hypothetical protein conserved	0.782738	-1.03673	null	null
LmjF.01.0130	hypothetical protein conserved	0.576746	1.04877	null	null
LmjF.01.0140	hypothetical protein conserved	0.120866	-1.1878	null	null
LmjF.01.0150	hypothetical protein conserved	0.643868	1.07166	null	null
LmjF.01.0160	hypothetical protein conserved	0.542309	-1.06453	null	null
LmjF.01.0170	hypothetical protein conserved	0.998847	-1.00018	null	null
LmjF.01.0180	CLC-type chloride channel putative	0.0232386	1.23476	ion channel activity protein binding voltage-gated chloride channel activity	chloride transport transmembrane transport
LmjF.01.0190	hypothetical protein conserved	0.0719074	-1.26447	null	null
LmjF.01.0200	hypothetical protein conserved	0.523917	-1.0598	null	null
LmjF.01.0210	hypothetical protein conserved	0.773281	1.02865	nucleic acid binding protein binding zinc ion binding	null
LmjF.01.0220	cyclophilin 12 putative (CYP12)	0.0684359	-1.21506	peptidyl-prolyl cis-trans isomerase activity	protein folding
LmjF.01.0230	hypothetical protein conserved	0.14989	-1.15207	null	null
LmjF.01.0240	DNA excision/repair protein SNF2 putative	0.249763	-1.14011	ATP binding DNA binding helicase activity nucleic acid binding	null
LmjF.01.0250	hypothetical protein conserved	0.0348834	-1.27964	null	null
LmjF.01.0260	hypothetical protein conserved	0.217922	-1.17257	null	null
LmjF.01.0270	thioredoxin putative	0.000364012	-1.57946	null	cell redox homeostasis
LmjF.01.0280	pseudouridylate synthase-like protein	0.408121	-1.08274	RNA binding pseudouridine synthase activity	RNA modification pseudouridine synthesis
LmjF.01.0290	hypothetical protein conserved	0.0608568	-1.20319	null	null
LmjF.01.0300	hypothetical protein conserved	0.98324	1.00206	null	null
LmjF.01.0310	acidocalcisomal exopolyphosphatase putative	0.254531	-1.12837	hydrolase activity manganese ion binding pyrophosphatase activity	null
LmjF.01.0315	hypothetical protein conserved	0.00730707	-1.47613	null	null
LmjF.01.0320	poly(A) export protein putative	0.0012308	-1.61882	protein binding	null
LmjF.01.0330	hypothetical protein conserved	0.0935536	1.25631	null	null
LmjF.01.0335	hypothetical protein conserved	0.595604	-1.05409	null	null
LmjF.01.0340	hypothetical protein conserved	0.663112	-1.07089	null	null
LmjF.01.0350	hypothetical protein conserved	0.00294635	-1.42101	null	null
LmjF.01.0360	hypothetical protein conserved	0.0386214	-1.24499	null	null
LmjF.01.0370	hypothetical protein conserved	0.47719	-1.07016	null	null
LmjF.01.0380	hypothetical protein conserved	0.885074	1.01782	null	null
LmjF.01.0390	hypothetical protein conserved	0.985123	1.0026	null	null
LmjF.01.0400	hypothetical protein conserved	0.120365	1.33068	null	null
LmjF.01.0410	ribosomal protein S7 putative	0.972597	-1.00373	structural constituent of ribosome	translation
LmjF.01.0420	ribosomal protein S7 putative	0.949892	-1.00669	structural constituent of ribosome	translation
LmjF.01.0430	hypothetical protein conserved	0.329053	1.14626	protein binding zinc ion binding	null
LmjF.01.0440	hypothetical protein unknown function	0.89431	1.01891	null	null
LmjF.01.0450	nicotinamidase putative (PNC1)	0.925305	1.01678	catalytic activity	metabolic process
LmjF.01.0460	hypothetical protein conserved	0.0082488	1.37576	null	null
LmjF.01.0470	fatty acyl CoA syntetase 1 putative	0.681822	1.05563	catalytic activity	metabolic process
LmjF.01.0480	beta eliminating lyaseputative	0.160194	1.12313	lyase activity	cellular amino acid metabolic process
LmjF.01.0490	long-chain-fatty-acid-CoA ligase putative	0.0441479	-1.19334	catalytic activity	metabolic process
LmjF.01.0500	fatty acyl CoA synthetase 2 putative	0.022797	1.37107	catalytic activity	metabolic process
LmjF.01.0510	fatty acyl CoA synthetase 2 putative	0.479531	-1.08223	null	null
LmjF.01.0520	long-chain-fatty-acid-CoA ligase putative	0.000906871	1.58942	catalytic activity	metabolic process
LmjF.01.0530	long-chain-fatty-acid-CoA ligase putative	0.884404	-1.02303	catalytic activity	metabolic process
LmjF.01.0540	hypothetical protein conserved	0.0199339	1.52834	null	null
LmjF.01.0550	hypothetical protein conserved	0.691534	-1.07885	null	null
LmjF.01.0560	hypothetical protein conserved	0.0261242	1.39265	null	null
LmjF.01.0570	tricarboxylate carrier putative	0.361041	-1.16349	cation transmembrane transporter activity	cation transport transmembrane transport
LmjF.01.0580	hypothetical protein conserved	0.586854	-1.06435	null	null
LmjF.01.0590	KREL1	0.647145	-1.06285	ATP binding RNA ligase (ATP) activity ligase activity	null
LmjF.01.0600	hypothetical protein conserved	0.0214014	1.33831	Rab GTPase activator activity	regulation of Rab GTPase activity
LmjF.01.0610	DNA-damage inducible protein DDI1-like protein	0.0228307	1.25657	aspartic-type endopeptidase activity	proteolysis
LmjF.01.0620	hypothetical protein conserved	0.0883736	1.21344	null	null
LmjF.01.0630	hypothetical protein unknown function	0.334059	1.10883	null	null
LmjF.01.0640	HSP70-like protein	0.515555	-1.1185	null	null
LmjF.01.0650	mitochondrial processing peptide beta subunit putative	0.395753	1.1403	catalytic activity metal ion binding metalloendopeptidase activity zinc ion binding	proteolysis
LmjF.01.0660	hypothetical protein conserved	0.780027	1.03808	null	null
LmjF.01.0670	hypothetical protein conserved	0.00676225	1.47443	null	null
LmjF.01.0680	hypothetical protein unknown function	0.131686	1.14481	null	null
LmjF.01.0690	hypothetical protein unknown function	0.000402486	1.71428	null	null
LmjF.01.0700	hypothetical protein unknown function	0.0440585	-1.2006	null	null
LmjF.01.0710	ubiquitin activating enzyme putative	0.971942	1.00619	ATP binding catalytic activity small protein activating enzyme activity	cellular protein modification process
LmjF.01.0720	hypothetical protein conserved	0.00505656	1.40103	null	null
LmjF.01.0730	hypothetical protein conserved	0.91115	1.02187	protein binding	null
LmjF.01.0740	hypothetical protein conserved	0.961823	1.00652	null	null
LmjF.01.0750	protein kinase putative	0.00632672	1.38319	ATP binding protein kinase activity	protein phosphorylation
LmjF.01.0760	hypothetical protein conserved	0.033625	1.26951	null	null
LmjF.01.0770	eukaryotic initiation factor 4a putative	0.0064621	-1.34639	ATP binding ATP-dependent helicase activity helicase activity nucleic acid binding	null
LmjF.01.0780	eukaryotic initiation factor 4a putative	0.00527652	-1.35555	ATP binding ATP-dependent helicase activity helicase activity nucleic acid binding	null
LmjF.01.0790	hypothetical protein conserved	0.893625	1.02217	null	null
LmjF.01.0800	hypothetical protein conserved	0.338605	1.14295	zinc ion binding	null
LmjF.01.0810	calcium/potassium channel (CAKC) putative	0.0329986	1.23675	calcium-activated potassium channel activity	potassium ion transport
LmjF.01.0820	potassium channel subunit-like protein	0.708207	-1.08307	null	null
LmjF.01.0830	metallo-peptidase Clan MA(E) Family M3	0.0238566	-1.52576	metalloendopeptidase activity	proteolysis
LmjF.02_121	novel ORF	0.246967	-1.13816	NA	NA
LmjF.02_126	novel ORF	0.925123	1.01317	NA	NA
LmjF.02_128	novel ORF	0.589183	1.16145	NA	NA
LmjF.02_129	novel ORF	0.54408	1.15448	NA	NA
LmjF.02_134	novel ORF	0.374361	-1.08512	NA	NA
LmjF.02_139	novel ORF	0.012378	1.48012	NA	NA
LmjF.02_150	novel ORF	0.0646067	1.33496	NA	NA
LmjF.02_167	novel ORF	0.312811	1.39409	NA	NA
LmjF.02_169	novel ORF	0.00423365	-1.43705	NA	NA
LmjF.02_174	novel ORF	0.0608395	-1.4468	NA	NA
LmjF.02.0010	phosphoglycan beta 13 galactosyltransferase 3 (SCG3)	0.0801375	1.17921	galactosyltransferase activity	protein glycosylation
LmjF.02.0020	histone H4	0.000200802	-2.34136	DNA binding protein heterodimerization activity	nucleosome assembly
LmjF.02.0030	tagatose-6-phosphate kinase-like protein	0.141933	1.18902	null	null
LmjF.02.0040	metallo-peptidase Clan MG Family M24	0.542569	-1.05621	hydrolase activity	cellular process
LmjF.02.0050	cytochrome b-domain protein putative	0.231145	1.15164	heme binding	null
LmjF.02.0060	hypothetical protein conserved	0.911496	1.01248	null	null
LmjF.02.0070	hypothetical protein conserved	0.456201	1.07214	null	null
LmjF.02.0080	hypothetical protein conserved	0.30517	1.10178	null	null
LmjF.02.0085	hypothetical protein conserved	0.534161	1.06063	null	null
LmjF.02.0090	hypothetical protein conserved	0.797218	1.03498	null	null
LmjF.02.0100	hypothetical protein conserved (pseudogene)	0.0803064	-1.4272	nucleic acid binding zinc ion binding	null
LmjF.02.0100	hypothetical protein conserved (pseudogene)	0.0450507	-1.40195	nucleic acid binding zinc ion binding	null
LmjF.02.0100	hypothetical protein conserved (pseudogene)	0.151779	-1.28704	nucleic acid binding zinc ion binding	null
LmjF.02.0110	exportin T (tRNA exportin)-like protein	0.221365	-1.15703	binding	null
LmjF.02.0120	phosphatidylinositol kinase related protein putative	0.601652	-1.06622	protein binding	null
LmjF.02.0130	hypothetical protein conserved	0.00240077	-1.4159	nucleic acid binding zinc ion binding	null
LmjF.02.0140	hypothetical protein conserved	0.0786252	1.19534	protein binding zinc ion binding	null
LmjF.02.0150	hypothetical protein conserved	0.00600771	1.39534	null	null
LmjF.02.0155	hypothetical protein	0.504259	1.07013	null	null
LmjF.02.0160	phosphoglycan beta 13 galactosyltransferase (SCGR6)	0.00734634	1.44774	null	null
LmjF.02.0170	phosphoglycan beta 13 galactosyltransferase (SCGR5)	0.027181	1.25148	null	null
LmjF.02.0180	phosphoglycan beta 12 arabinosyltransferase (SCA2)	0.0157231	1.30097	null	null
LmjF.02.0190	phosphoglycan beta 13 galactosyltransferase (SCGR4)	0.00103039	1.42443	null	null
LmjF.02.0200	phosphoglycan beta 13 galactosyltransferase (SCGR3)	0.0292079	1.23274	null	null
LmjF.02.0210	phosphoglycan beta 13 galactosyltransferase (SCGR2)	0.574429	1.06842	null	null
LmjF.02.0220	phosphoglycan beta 12 arabinosyltransferase (SCA1)	0.0199609	1.26353	null	null
LmjF.02.0230	phosphoglycan beta 13 galactosyltransferase (SCGR1)	0.0011106	1.44953	null	null
LmjF.02.0240	hypothetical protein conserved	0.292692	1.10129	null	null
LmjF.02.0250	hypothetical protein conserved	0.682436	1.07297	null	null
LmjF.02.0260	small GTP binding protein rab6-like protein	0.486962	1.06077	GTP binding GTPase activity	GTP catabolic process intracellular protein transport nucleocytoplasmic transport protein transport signal transduction small GTPase mediated signal transduction
LmjF.02.0270	hypothetical protein conserved	0.0519945	-1.18569	null	null
LmjF.02.0280	hypothetical protein conserved	0.0735831	1.21421	null	null
LmjF.02.0290	protein kinase putative	0.691545	1.04242	ATP binding protein kinase activity protein tyrosine kinase activity	protein phosphorylation
LmjF.02.0300	ATP-binding cassette subfamily A member 1 putative (ABCA1)	0.0325783	1.42312	ATP binding ATPase activity nucleoside-triphosphatase activity nucleotide binding	null
LmjF.02.0310	hypothetical protein conserved	0.0310815	1.27804	null	null
LmjF.02.0320	ribosomal RNA processing protein putative	0.274864	-1.21143	null	null
LmjF.02.0330	glycosyl transferase putative	0.59704	1.08153	fucosyltransferase activity	protein glycosylation
LmjF.02.0340	hypothetical protein conserved	0.994985	1.00083	null	transmembrane transport
LmjF.02.0350	hypothetical protein conserved	0.625888	-1.05822	null	null
LmjF.02.0360	casein kinase II alpha chain putative	0.249763	-1.09817	ATP binding protein kinase activity protein tyrosine kinase activity	protein phosphorylation
LmjF.02.0370	proteasome regulatory non-ATPase subunit 6 putative	0.583046	-1.07504	protein binding	null
LmjF.02.0380	FtsJ-like methyltransferase putative	0.552312	-1.06876	methyltransferase activity	methylation
LmjF.02.0390	ubiquitin-conjugating enzyme e2 putative	0.515346	-1.06206	acid-amino acid ligase activity	null
LmjF.02.0400	hypothetical protein unknown function	0.796971	-1.03134	null	null
LmjF.02.0410	RNA-editing complex protein MP81 putative	0.35719	1.10916	zinc ion binding	null
LmjF.02.0420	hypothetical protein conserved	0.891391	-1.02279	null	null
LmjF.02.0430	serine peptidase Clan S- family S54 putative	0.289793	-1.12779	null	null
LmjF.02.0440	amino acid permease putative (AAT18)	0.0149195	-1.47006	null	null
LmjF.02.0440	amino acid permease putative (AAT18)	0.0528326	-1.36173	null	null
LmjF.02.0450	voltage-dependent anion-selective channel putative	0.034751	-1.35889	null	null
LmjF.02.0460	voltage-dependent anion-selective channel putative	0.000181996	3.03562	null	null
LmjF.02.0470	hypothetical protein unknown function	0.0253494	1.34901	null	null
LmjF.02.0480	hypothetical protein conserved	0.866623	1.02577	null	null
LmjF.02.0490	hypothetical protein conserved	0.00376522	1.6445	null	null
LmjF.02.0500	glycerate kinase putative	0.0235588	1.45753	glycerate kinase activity	organic acid phosphorylation
LmjF.02.0510	hypothetical protein conserved	0.00068296	1.80749	null	null
LmjF.02.0520	hypothetical protein conserved	0.0332441	1.40265	null	null
LmjF.02.0530	hypothetical protein conserved	0.00390418	1.5971	null	null
LmjF.02.0540	hypothetical protein conserved	0.0433049	1.20047	null	null
LmjF.02.0550	hypothetical protein unknown function	0.0792852	-1.17715	null	null
LmjF.02.0560	hypothetical protein unknown function	0.0506963	-1.27062	null	null
LmjF.02.0570	protein kinase putative	0.835279	-1.04386	ATP binding protein kinase activity protein tyrosine kinase activity	protein phosphorylation
LmjF.02.0580	hypothetical protein conserved	0.0900789	1.18818	null	null
LmjF.02.0590	hypothetical protein conserved	0.402705	1.07578	protein binding	null
LmjF.02.0600	ARP2/3 complex subunit putative	0.809615	1.04659	null	actin filament polymerization
LmjF.02.0610	hypothetical protein conserved	0.000241552	-1.88851	null	null
LmjF.02.0620	hypothetical protein conserved	0.0102294	-1.3647	protein binding	null
LmjF.02.0630	gamma-glutamyl phosphate reductase-like protein	0.241609	1.183	oxidoreductase activity	metabolic process oxidation-reduction process
LmjF.02.0640	hypothetical protein unknown function	0.6528	1.06245	null	null
LmjF.02.0650	hypothetical protein conserved	0.755132	-1.03229	null	null
LmjF.02.0660	hypothetical protein conserved	0.816058	1.037	null	null
LmjF.02.0670	mitochondrial carrier protein putative	0.0100632	-1.39507	null	null
LmjF.02.0680	hypothetical protein conserved	0.372406	-1.10577	null	null
LmjF.02.0690	hypothetical protein conserved	0.709469	-1.04158	null	null
LmjF.02.0700	hypothetical protein conserved	0.668271	1.0519	null	null
LmjF.02.0710	ATP-dependent Clp protease subunit heat shock protein 78 (HSP78) putative	0.82343	1.02406	ATP binding nucleoside-triphosphatase activity nucleotide binding	null
LmjF.02.0720	hypothetical protein unknown function	0.962211	1.0096	null	null
LmjF.02.0730	dehydrogenase/oxidoreductase-like protein	0.794813	-1.03839	null	null
LmjF.02.0740	dipeptylcarboxypeptidase putative (DCP)	0.0146469	-1.5973	metalloendopeptidase activity	proteolysis
LmjF.03_220	novel ORF	0.820695	1.02759	NA	NA
LmjF.03_230	novel ORF	0.00180823	1.61508	NA	NA
LmjF.03_242	novel ORF	0.783027	1.04862	NA	NA
LmjF.03_244	novel ORF	0.351082	1.11202	NA	NA
LmjF.03_252	novel ORF	0.921224	-1.01938	NA	NA
LmjF.03_260	novel ORF	0.816666	-1.03582	NA	NA
LmjF.03_278	novel ORF	0.887904	-1.02995	NA	NA
LmjF.03_294	novel ORF	0.776212	1.03189	NA	NA
LmjF.03.0010	hypothetical protein	0.16982	1.26436	protein binding zinc ion binding	null
LmjF.03.0020	hypothetical protein conserved	0.309905	-1.14675	null	null
LmjF.03.0030	D-3-phosphoglycerate dehydrogenase-like protein	0.407822	-1.10828	NAD binding cofactor binding	metabolic process oxidation-reduction process
LmjF.03.0040	2-aminoethylphosphonate:pyruvateaminotransferas e-like protein	0.854666	-1.02897	null	metabolic process
LmjF.03.0060	hypothetical protein conserved	0.267477	-1.1377	transferase activity	null
LmjF.03.0070	hypothetical protein conserved	0.128369	-1.12189	null	null
LmjF.03.0080	glycerol-3-phosphate acyl transferase (GAT)	0.0232386	1.33689	null	metabolic process
LmjF.03.0090	DNA primase large subunit putative	0.000200802	-1.53526	DNA primase activity nucleotidyltransferase activity	null
LmjF.03.0100	cytochrome c oxidase assembly protein putative	0.27196	1.11978	copper ion binding	null
LmjF.03.0110	hypothetical protein conserved	0.021477	-1.25124	protein binding	null
LmjF.03.0120	hypothetical protein conserved	0.0985489	-1.19744	protein binding	null
LmjF.03.0130	acetyltransferase putative	0.0127878	-1.26004	N-acetyltransferase activity	null
LmjF.03.0140	hypothetical protein conserved	0.0767576	-1.19937	null	null
LmjF.03.0150	hypothetical protein conserved	0.0193599	-1.29296	null	null
LmjF.03.0160	ATP-binding cassette protein subfamily F member 1 putative (ABCF1)	0.0138861	-1.23222	ATP binding ATPase activity nucleoside-triphosphatase activity nucleotide binding	null
LmjF.03.0170	hypothetical protein	0.0983563	-1.2124	null	null
LmjF.03.0180	hypothetical protein conserved	0.0206982	-1.31623	null	null
LmjF.03.0190	U2 splicing auxiliary factor putative	0.0770003	-1.18615	nucleic acid binding zinc ion binding	null
LmjF.03.0200	delta-1-pyrroline-5-carboxylate dehydrogenase putative	0.00223535	-1.69772	1-pyrroline-5-carboxylate dehydrogenase activity oxidoreductase activity	metabolic process oxidation-reduction process proline biosynthetic process
LmjF.03.0210	protein kinase putative	0.00251413	-1.30408	ATP binding protein kinase activity protein tyrosine kinase activity	protein phosphorylation
LmjF.03.0220	hypothetical protein conserved	0.0693971	-1.16722	null	null
LmjF.03.0230	long chain fatty Acyl CoA synthetase putative	0.746677	-1.04353	catalytic activity	metabolic process
LmjF.03.0240	hypothetical protein conserved	0.343105	1.10352	null	null
LmjF.03.0250	ribosomal protein L38 putative	0.267428	-1.08723	structural constituent of ribosome	translation
LmjF.03.0260	hypothetical protein conserved	0.297017	1.16239	null	null
LmjF.03.0270	hypothetical protein	0.828175	1.02252	lipid binding metal ion binding	lipid transport lipoprotein metabolic process
LmjF.03.0280	hypothetical protein	0.00933108	1.25169	null	null
LmjF.03.0290	hypothetical protein unknown function (pseudogene)	0.372371	1.10261	heme binding	null
LmjF.03.0290	hypothetical protein unknown function (pseudogene)	0.350134	1.10469	heme binding	null
LmjF.03.0290	hypothetical protein unknown function (pseudogene)	0.24869	1.12592	heme binding	null
LmjF.03.0310	hypothetical protein	0.0377431	1.3832	null	null
LmjF.03.0320	hypothetical protein conserved	0.889344	1.01667	null	null
LmjF.03.0330	hypothetical protein conserved	0.578486	1.07635	null	null
LmjF.03.0340	hypothetical protein conserved	0.890631	1.02005	null	null
LmjF.03.0350	protein kinase putative	0.00748034	1.29957	ATP binding protein kinase activity protein tyrosine kinase activity	protein phosphorylation
LmjF.03.0360	hypothetical protein	0.681826	1.07402	null	null
LmjF.03.0370	hypothetical protein conserved	0.0501137	1.25513	null	null
LmjF.03.0380	hypothetical protein conserved	0.000402486	1.59066	null	null
LmjF.03.0390	hypothetical protein conserved	0.00177445	1.36235	null	null
LmjF.03.0400	hypothetical protein conserved	0.000200802	1.72035	null	null
LmjF.03.0410	MFS transporter putative	0.710084	-1.05041	null	transmembrane transport
LmjF.03.0420	PTP1-interacting protein 39 kDa putative	0.313603	1.11249	null	null
LmjF.03.0430	60S acidic ribosomal protein P2 putative	0.88439	-1.02346	structural constituent of ribosome	translational elongation
LmjF.03.0440	60S acidic ribosomal protein P2 putative	0.562113	1.1301	structural constituent of ribosome	translational elongation
LmjF.03.0450	TLD domain protein conserved	0.0035509	1.50797	null	null
LmjF.03.0460	hypothetical protein	0.0380981	1.38866	null	null
LmjF.03.0470	hypothetical protein conserved	0.831737	-1.02399	null	null
LmjF.03.0480	hypothetical protein conserved	0.266153	1.14955	protein binding zinc ion binding	null
LmjF.03.0490	hypothetical protein conserved	0.276348	1.09968	null	null
LmjF.03.0500	phosphate-Repressible Phosphate Permease-like protein	0.00123274	1.78723	inorganic phosphate transmembrane transporter activity	phosphate ion transport
LmjF.03.0510	hypothetical protein conserved	0.00861503	1.36147	null	null
LmjF.03.0520	hypothetical protein conserved	0.820745	1.02428	nucleic acid binding	null
LmjF.03.0530	hypothetical protein conserved	0.611252	1.07589	RNA binding pseudouridine synthase activity	RNA modification pseudouridine synthesis
LmjF.03.0540	26S protease regulatory subunit putative	0.447975	-1.0768	ATP binding hydrolase activity nucleoside-triphosphatase activity nucleotide binding	protein catabolic process
LmjF.03.0550	hypothetical protein conserved	0.146593	1.13774	null	null
LmjF.03.0560	hypothetical protein	0.00013279	2.00623	null	null
LmjF.03.0570	quinone oxidoreductase putative	0.0493325	1.27907	oxidoreductase activity zinc ion binding	oxidation-reduction process
LmjF.03.0580	hypothetical protein conserved	0.0413597	-1.20534	null	null
LmjF.03.0590	DNA repair helicase putative	0.736762	-1.03542	ATP binding ATP-dependent DNA helicase activity ATP-dependent helicase activity DNA binding nucleic acid binding	nucleobase-containing compound metabolic process
LmjF.03.0600	arginine N-methyltransferase putative	0.109987	-1.24073	null	null
LmjF.03.0610	kinase-like protein	0.66923	-1.03875	null	null
LmjF.03.0620	MP99 putative	0.316699	-1.1235	null	null
LmjF.03.0630	hypothetical protein conserved	0.47735	1.07384	null	null
LmjF.03.0640	hypothetical protein conserved	0.402452	-1.089	null	null
LmjF.03.0650	hypothetical protein	0.0350858	-1.23775	null	null
LmjF.03.0660	hypothetical protein conserved	0.591935	1.0466	null	null
LmjF.03.0670	hypothetical protein conserved	0.912552	1.02119	null	null
LmjF.03.0680	hypothetical protein	0.0221579	-1.69122	uroporphyrinogen-III synthase activity	tetrapyrrole biosynthetic process
LmjF.03.0690	hypothetical protein conserved	0.0676529	-1.32563	ATP binding ATP-dependent helicase activity helicase activity nucleic acid binding	null
LmjF.03.0700	hypothetical protein conserved	0.0929154	1.26252	null	null
LmjF.03.0710	hypothetical protein conserved	0.670576	1.04726	null	null
LmjF.03.0720	hypothetical protein conserved	0.213526	1.18953	null	null
LmjF.03.0730	hypothetical protein conserved	0.131912	1.1587	null	null
LmjF.03.0740	cytochrome c oxidase copper chaperone putative	0.0116543	-1.31202	copper chaperone activity copper ion binding	copper ion transport
LmjF.03.0750	hypothetical protein conserved	0.528007	1.08015	null	null
LmjF.03.0760	hypothetical protein conserved	0.43909	-1.06807	null	null
LmjF.03.0770	hypothetical protein conserved	0.280651	-1.10648	null	null
LmjF.03.0780	serine/threonine-protein kinase putative	0.0734848	1.2089	ATP binding protein kinase activity protein tyrosine kinase activity	protein phosphorylation
LmjF.03.0790	hypothetical protein conserved	0.0853335	1.33389	null	null
LmjF.03.0800	6-phosphofructo-2-kinase/fructose-26-biphosphatase putative	0.00437746	1.35401	6-phosphofructo-2-kinase activity ATP binding protein binding	fructose metabolic process
LmjF.03.0810	hypothetical protein	0.159569	-1.25009	null	null
LmjF.03.0820	hypothetical protein conserved	0.519424	1.11924	null	null
LmjF.03.0830	hypothetical protein conserved	0.403541	1.09416	null	null
LmjF.03.0840	hypothetical protein conserved	0.870249	-1.03276	null	null
LmjF.03.0850	hypothetical protein conserved	0.539694	1.08639	null	null
LmjF.03.0860	hypothetical protein conserved	0.515836	1.08993	null	null
LmjF.03.0870	hypothetical protein conserved	0.2975	-1.19613	protein binding	null
LmjF.03.0880	hypothetical protein conserved	0.612348	1.08324	null	null
LmjF.03.0890	hypothetical protein conserved	0.456995	-1.10739	protein binding	null
LmjF.03.0900	peter pan protein putative	0.113259	-1.1656	null	null
LmjF.03.0910	inorganic pyrophosphatase putative	0.0128566	-1.23937	inorganic diphosphatase activity magnesium ion binding	phosphate-containing compound metabolic process
LmjF.03.0920	hypothetical protein conserved	0.464988	-1.07395	null	vesicle-mediated transport
LmjF.03.0930	hypothetical protein	0.480545	-1.11517	null	null
LmjF.03.0940	hypothetical protein conserved	0.200376	-1.14734	null	null
LmjF.03.0950	hypothetical protein conserved	0.871555	1.01607	copper ion binding oxidoreductase activity	oxidation-reduction process
LmjF.03.0960	hypothetical protein conserved	0.000434962	-1.5418	null	null
LmjF.03.0970	hypothetical protein conserved	0.0767576	-1.17414	null	null
LmjF.03.0980	eukaryotic initiation factor 2a putative	0.000320014	-1.92815	RNA binding translation initiation factor activity	null
LmjF.04_338	novel ORF	0.904816	-1.03713	NA	NA
LmjF.04_351	novel ORF	0.0788549	1.20025	NA	NA
LmjF.04_353	novel ORF	0.26773	-1.14583	NA	NA
LmjF.04_360	novel ORF	0.705607	1.07861	NA	NA
LmjF.04_368	novel ORF	0.57613	-1.09048	NA	NA
LmjF.04_381	novel ORF	0.934241	1.01021	NA	NA
LmjF.04_400	novel ORF	0.534839	1.11825	NA	NA
LmjF.04_410	novel ORF	0.112529	-1.21007	NA	NA
LmjF.04_421	novel ORF	0.615994	1.06919	NA	NA
LmjF.04_440	novel ORF	0.000757004	-1.4459	NA	NA
LmjF.04.0010	calcium-translocating P-type ATPase	0.00112494	-1.38061	ATP binding calcium-transporting ATPase activity catalytic activity metal ion binding nucleotide binding	ATP biosynthetic process calcium ion transport cation transport metabolic process
LmjF.04.0020	pteridine transporter (truncated) putative	0.237055	1.23192	null	null
LmjF.04.0030	cAMP-specific phosphodiesterase putative	0.981996	1.00295	null	signal transduction
LmjF.04.0035	unspecified product	0.542176	-1.07792	null	null
LmjF.04.0040	hypothetical protein	0.993185	-1.00145	null	null
LmjF.04.0045	hypothetical protein conserved	0.00825564	-1.37044	null	null
LmjF.04.0050	hypothetical protein conserved	0.23205	1.10352	null	null
LmjF.04.0060	DNA topoisomerase type IB small subunit	0.0131244	-1.25021	DNA binding	null
LmjF.04.0070	hypothetical protein conserved	0.0163907	-1.26965	null	null
LmjF.04.0080	hypothetical protein conserved	0.147597	-1.25247	null	null
LmjF.04.0090	hypothetical protein conserved	0.915473	-1.01088	null	null
LmjF.04.0100	hypothetical protein conserved	0.330388	1.17536	null	null
LmjF.04.0110	hypothetical protein conserved	0.0234348	-1.23421	null	null
LmjF.04.0120	exosome complex exonuclease RRP40 putative	0.886801	-1.02502	null	null
LmjF.04.0123	hypothetical protein conserved	0.920139	-1.01094	null	null
LmjF.04.0127	hypothetical protein conserved	0.106021	-1.14138	null	null
LmjF.04.0130	hypothetical protein conserved in leishmania	0.00557224	1.3259	null	null
LmjF.04.0140	hypothetical protein conserved in leishmania	0.00295414	1.41913	null	null
LmjF.04.0150	hypothetical protein conserved in leishmania	0.00594869	1.32634	null	null
LmjF.04.0160	hypothetical protein conserved in leishmania	0.248908	1.18224	null	null
LmjF.04.0170	hypothetical protein conserved in leishmania	0.420273	1.1477	null	null
LmjF.04.0180	surface antigen-like protein	0.0274785	1.25617	protein binding	null
LmjF.04.0190	surface antigen-like protein	0.0217819	1.26865	protein binding	null
LmjF.04.0200	surface antigen-like protein	0.00461347	1.3255	null	null
LmjF.04.0210	surface antigen-like protein	0.0655324	1.29276	protein binding	null
LmjF.04.0220	hypothetical protein	0.0957981	1.19721	null	null
LmjF.04.0230	hypothetical protein conserved	0.00068442	1.38291	null	null
LmjF.04.0240	hypothetical protein conserved	0.00926823	1.31485	null	null
LmjF.04.0250	RNA pseudouridylate synthase-like protein	0.226365	1.14309	RNA binding pseudouridine synthase activity	RNA modification pseudouridine synthesis
LmjF.04.0260	hypothetical protein conserved	0.790268	-1.02667	null	null
LmjF.04.0270	hypothetical protein conserved	0.0400402	-1.22825	structural constituent of ribosome	translation
LmjF.04.0280	adenosine monophosphate deaminase putative	0.114549	1.18313	deaminase activity	purine ribonucleoside monophosphate biosynthetic process
LmjF.04.0290	hypothetical protein conserved	0.799528	1.02277	oxidoreductase activity	oxidation-reduction process
LmjF.04.0300	hypothetical protein conserved	0.387212	-1.07299	null	null
LmjF.04.0310	beta-fructofuranosidase putative	0.855491	-1.05665	null	carbohydrate metabolic process
LmjF.04.0320	beta-fructofuranosidase putative	0.973913	-1.00901	null	carbohydrate metabolic process
LmjF.04.0330	mitochondrial exoribonuclease DSS-1 putative	0.00560503	1.45422	RNA binding ribonuclease activity	null
LmjF.04.0340	ADP-ribosylation factor putative	0.913837	1.01252	GTP binding	intracellular protein transport small GTPase mediated signal transduction
LmjF.04.0350	hypothetical protein conserved	0.000200802	2.51676	null	null
LmjF.04.0370	hypothetical protein conserved	0.580355	-1.06608	null	null
LmjF.04.0380	hypothetical protein conserved	0.0298965	-1.27557	null	null
LmjF.04.0390	hypothetical protein	0.0148338	1.56297	null	null
LmjF.04.0400	anaphase promoting complex subunit 10-like protein	0.952911	1.00582	null	null
LmjF.04.0410	hypothetical protein conserved	0.0104635	1.27886	null	null
LmjF.04.0420	hypothetical protein conserved	0.657796	1.04185	protein binding	null
LmjF.04.0430	hypothetical protein conserved	0.239915	-1.17814	carbohydrate binding	null
LmjF.04.0440	serine/threonine protein kinase-like protein	0.0607135	1.26954	ATP binding protein kinase activity protein tyrosine kinase activity	protein phosphorylation
LmjF.04.0450	cysteine peptidase Clan CA family C2 putative	0.0204721	1.26858	calcium-dependent cysteine-type endopeptidase activity	proteolysis
LmjF.04.0460	adenylosuccinate lyase putative (ASL)	0.100863	-1.17141	catalytic activity	IMP biosynthetic process purine ribonucleotide biosynthetic process
LmjF.04.0465	hypothetical protein	0.182102	1.11557	null	null
LmjF.04.0470	60S ribosomal protein L11 (L5 L16)	0.430286	1.0806	structural constituent of ribosome	translation
LmjF.04.0480	ADP-ribosylation factor putative	0.0596853	1.24166	GTP binding	intracellular protein transport protein transport small GTPase mediated signal transduction
LmjF.04.0490	hypothetical protein conserved	0.0242604	1.26056	null	null
LmjF.04.0500	hypothetical protein conserved	0.32464	1.12873	nucleotidyltransferase activity	null
LmjF.04.0510	hypothetical protein	0.00140614	1.40021	null	null
LmjF.04.0520	palmitoyl acyltransferase 1 putative	0.782809	1.03095	protein binding zinc ion binding	null
LmjF.04.0530	hypothetical protein conserved	0.490945	1.09668	null	null
LmjF.04.0540	hypothetical protein conserved	0.804398	1.02141	protein binding zinc ion binding	null
LmjF.04.0550	hypothetical protein conserved	0.86483	-1.0252	identical protein binding protein binding	null
LmjF.04.0560	tyrosine phosphatase putative	0.740689	1.03072	phosphatase activity	dephosphorylation
LmjF.04.0570	hypothetical protein conserved	0.17799	1.16411	acetyl-CoA:L-glutamate N-acetyltransferase activity glutamate N-acetyltransferase activity	arginine biosynthetic process
LmjF.04.0580	spermidine synthase	0.00500047	-1.31262	catalytic activity	null
LmjF.04.0590	hypothetical protein	0.00240163	-1.44301	null	null
LmjF.04.0600	hypothetical protein	0.034105	1.27335	protein binding	null
LmjF.04.0610	hypothetical protein conserved	0.434185	-1.11044	null	null
LmjF.04.0620	hypothetical protein	0.312557	-1.12169	null	null
LmjF.04.0625	hypothetical protein	0.0240661	-1.25908	null	null
LmjF.04.0630	hypothetical protein conserved	0.865344	1.01899	null	null
LmjF.04.0640	hypothetical protein	0.86569	1.02019	protein binding zinc ion binding	null
LmjF.04.0650	serine-threonine protein kinase-like protein	0.463252	-1.07502	ATP binding protein binding protein kinase activity protein tyrosine kinase activity	protein phosphorylation
LmjF.04.0660	hypothetical protein conserved	0.0557377	1.21759	null	null
LmjF.04.0670	hypothetical protein conserved	0.12126	-1.13795	null	null
LmjF.04.0680	ubiquitin-conjugating enzyme e2 putative	0.652634	1.03767	acid-amino acid ligase activity	null
LmjF.04.0690	hypothetical protein	0.333737	1.1021	null	null
LmjF.04.0700	hypothetical protein conserved	0.0568264	1.32027	null	null
LmjF.04.0710	hypothetical protein conserved	0.0139965	-1.36602	protein binding	pathogenesis regulation of protein secretion
LmjF.04.0720	hypothetical protein	0.0159188	1.36516	null	null
LmjF.04.0730	hypothetical protein conserved	0.309066	-1.10217	null	null
LmjF.04.0740	hypothetical protein conserved	0.0359987	1.33743	null	null
LmjF.04.0750	60S ribosomal protein L10 putative	0.2501	1.09862	structural constituent of ribosome	translation
LmjF.04.0760	nascent polypeptide associated complex subunit- like protein copy 2	0.337958	1.07846	null	null
LmjF.04.0770	nascent polypeptide associated complex subunit- like protein copy 1	0.438555	-1.08889	null	null
LmjF.04.0780	heat shock protein putative	0.574439	1.04822	heat shock protein binding	null
LmjF.04.0790	hypothetical protein conserved	0.634666	-1.0469	null	null
LmjF.04.0800	hypothetical protein conserved	0.66408	1.03927	null	null
LmjF.04.0810	hypothetical protein conserved	0.882124	1.01969	null	ribosome biogenesis
LmjF.04.0820	peptide deformylase putative (EMBL:AY353252) (metalloprotease-like protein)	0.546711	-1.05939	null	null
LmjF.04.0830	hypothetical protein conserved	0.17326	1.12174	null	null
LmjF.04.0840	tyrosine phospatase-like protein	0.593162	1.06359	null	null
LmjF.04.0850	serine peptidase Clan S- family S54 putative	0.0393938	-1.29849	serine-type endopeptidase activity	null
LmjF.04.0860	hypothetical protein conserved	0.549007	-1.05621	null	null
LmjF.04.0870	hypothetical protein	0.104968	1.27446	null	null
LmjF.04.0880	hypothetical protein	0.147016	-1.13661	null	null
LmjF.04.0890	hypothetical protein conserved	0.0676018	1.1821	protein binding	null
LmjF.04.0900	hypothetical protein	0.776212	1.03879	null	null
LmjF.04.0910	hypothetical protein conserved	0.174838	1.13169	null	null
LmjF.04.0920	hypothetical protein	0.0231436	1.29586	null	null
LmjF.04.0930	hypothetical protein conserved	0.15232	-1.13345	null	null
LmjF.04.0940	chaperone protein DNAj putative	0.727878	1.04663	heat shock protein binding unfolded protein binding	protein folding
LmjF.04.0950	60S ribosomal protein L10 putative	0.809305	1.02327	structural constituent of ribosome	translation
LmjF.04.0960	adenylate kinase putative	0.0274899	-1.24849	ATP binding nucleobase-containing compound kinase activity	nucleobase-containing compound metabolic process
LmjF.04.0970	hypothetical protein conserved	0.148127	1.1796	null	null
LmjF.04.0975	hypothetical protein	0.400054	1.10808	null	null
LmjF.04.0980	hypothetical protein conserved	0.18635	1.13348	null	null
LmjF.04.0990	hypothetical protein conserved	0.0443129	-1.20436	null	null
LmjF.04.1000	chloride channel protein putative	0.750566	-1.04083	ion channel activity protein binding voltage-gated chloride channel activity	chloride transport transmembrane transport
LmjF.04.1010	hypothetical protein conserved	0.0319721	-1.19535	null	null
LmjF.04.1020	hypothetical protein conserved	0.490945	-1.08396	null	null
LmjF.04.1030	hypothetical protein conserved	0.20807	-1.16246	null	null
LmjF.04.1040	acyltransferase-like protein copy 1	0.00668059	1.37923	null	metabolic process
LmjF.04.1050	acyltransferase-like protein copy 2	0.375353	1.11225	null	metabolic process
LmjF.04.1060	hypothetical protein	0.0119162	1.30112	null	null
LmjF.04.1070	hypothetical protein conserved	0.205836	1.1445	null	null
LmjF.04.1080	hypothetical protein conserved	0.864024	1.02165	null	null
LmjF.04.1090	hypothetical protein conserved	0.375144	-1.11407	null	null
LmjF.04.1100	hypothetical protein conserved	0.491843	-1.07509	null	null
LmjF.04.1110	proton motive ATPase putative	0.421205	1.09108	ATP binding catalytic activity metal ion binding nucleotide binding	cation transport metabolic process
LmjF.04.1120	hypothetical protein conserved	0.00898726	-1.31893	null	null
LmjF.04.1130	cytochrome c oxidase assembly factor putative	0.337244	-1.09243	copper ion binding	cellular copper ion homeostasis copper ion transport respiratory chain complex IV assembly
LmjF.04.1140	hypothetical protein	0.0380981	1.32069	null	null
LmjF.04.1150	hypothetical protein conserved	0.636276	-1.05242	null	null
LmjF.04.1160	unspecified product (FBP)	0.05709	-1.15765	phosphoric ester hydrolase activity	carbohydrate metabolic process
LmjF.04.1165	hypothetical protein	0.00852274	-1.33797	null	null
LmjF.04.1165	hypothetical protein	0.0336773	-1.25712	null	null
LmjF.04.1170	RNA-binding protein putative	0.14354	1.27498	nucleic acid binding	null
LmjF.04.1180	hypothetical protein conserved	0.467932	-1.06946	null	null
LmjF.04.1190	tRNA nucleotidyltransferase putative	0.0305257	-1.25096	RNA binding nucleotidyltransferase activity	RNA processing
LmjF.04.1200	hypothetical protein conserved	0.0964929	-1.19502	null	null
LmjF.04.1210	casein kinase I putative	0.000282985	2.45459	ATP binding protein kinase activity protein tyrosine kinase activity	protein phosphorylation
LmjF.04.1220	hypothetical protein conserved	0.12667	-1.18839	null	null
LmjF.04.1230	actin (ACT)	0.000613618	-1.50229	null	null
LmjF.05_448	novel ORF	0.0204721	-1.23604	NA	NA
LmjF.05_449	novel ORF	0.0588193	-1.35059	NA	NA
LmjF.05_454	novel ORF	0.00251936	-1.47143	NA	NA
LmjF.05_470	novel ORF	0.00834793	1.46635	NA	NA
LmjF.05_472	novel ORF	0.162558	-1.21851	NA	NA
LmjF.05_473	novel ORF	0.498004	-1.09998	NA	NA
LmjF.05_475	novel ORF	0.720567	-1.04548	NA	NA
LmjF.05_480	novel ORF	0.174634	1.12369	NA	NA
LmjF.05_492	novel ORF	0.00440639	1.41373	NA	NA
LmjF.05_497	novel ORF	0.221512	-1.13181	NA	NA
LmjF.05_504	novel ORF	0.601647	1.1673	NA	NA
LmjF.05_529	novel ORF	0.596495	1.07222	NA	NA
LmjF.05_532	novel ORF	0.95631	1.00742	NA	NA
LmjF.05_538	novel ORF	0.0280703	1.33885	NA	NA
LmjF.05_541	novel ORF	0.935666	-1.0085	NA	NA
LmjF.05_547	novel ORF	0.151105	-1.19825	NA	NA
LmjF.05_561	novel ORF	0.0066265	-1.49615	NA	NA
LmjF.05_574	novel ORF	0.0552888	-1.22956	NA	NA
LmjF.05_577	novel ORF	0.907669	1.01725	NA	NA
LmjF.05_579	novel ORF	0.118632	-1.20801	NA	NA
LmjF.05_583	novel ORF	0.00389263	-1.75665	NA	NA
LmjF.05_584	novel ORF	0.0134821	-1.37203	NA	NA
LmjF.05_592	novel ORF	0.0907583	-1.25654	NA	NA
LmjF.05.0010	hypothetical protein conserved	0.0533998	-1.40132	null	null
LmjF.05.0020	hypothetical protein conserved	0.289306	-1.12968	null	null
LmjF.05.0030	ras-like small GTPases putative	0.00586308	-1.33308	GTP binding	intracellular protein transport small GTPase mediated signal transduction
LmjF.05.0040	paraflagellar rod component par4 putative	0.0678382	-1.25629	null	null
LmjF.05.0050	hypothetical protein conserved	0.00111736	-1.44524	phosphorus-oxygen lyase activity	cyclic nucleotide biosynthetic process intracellular signal transduction
LmjF.05.0060	major vault protein putative	0.073106	-1.16218	null	null
LmjF.05.0070	dynein light chain putative	0.00160672	-1.41248	null	microtubule-based process
LmjF.05.0080	hypothetical protein conserved	0.67079	-1.04307	null	null
LmjF.05.0090	NUDIX hydrolase dihydroneopterin triphosphate pyrophosphohydrolase/hydrolase putative	0.00668059	-1.31015	hydrolase activity	null
LmjF.05.0100	phosphoprotein phosphatase putative	0.231169	1.13325	hydrolase activity	null
LmjF.05.0110	hypothetical protein conserved	0.436686	-1.07532	null	null
LmjF.05.0120	hypothetical protein conserved	0.0920343	-1.23524	null	null
LmjF.05.0130	protein kinase putative	0.00316247	1.34545	ATP binding protein kinase activity protein tyrosine kinase activity	protein phosphorylation
LmjF.05.0140	nucleolar RNA helicase II putative	0.490945	-1.15248	ATP binding ATP-dependent helicase activity RNA binding helicase activity nucleic acid binding	null
LmjF.05.0150	hypothetical protein conserved	0.40187	-1.08184	protein binding	null
LmjF.05.0160	hypothetical protein unknown function	0.341018	-1.15242	null	null
LmjF.05.0170	hypothetical protein conserved	0.84497	-1.0316	null	null
LmjF.05.0180	dihydrolipoamide branched chain transacylase putative	0.321498	1.10217	null	metabolic process
LmjF.05.0190	hypothetical protein conserved	0.0214964	-1.36705	nucleic acid binding zinc ion binding	null
LmjF.05.0200	hypothetical protein conserved	0.510789	-1.09504	GTP binding	null
LmjF.05.0210	hypothetical protein conserved	0.0709723	1.23097	null	null
LmjF.05.0220	dual specificity phosphatase-like protein	0.0359229	1.35075	phosphatase activity protein tyrosine/serine/threonine phosphatase activity	dephosphorylation protein dephosphorylation
LmjF.05.0230	hydrogenase putative	0.0168949	1.28793	null	null
LmjF.05.0240	viscerotropic leishmaniasis antigen putative	0.977428	1.00301	protein binding	null
LmjF.05.0250	hypothetical protein conserved	0.0143593	-1.32694	null	null
LmjF.05.0260	hypothetical protein conserved	0.164614	1.15721	protein binding	null
LmjF.05.0270	hypothetical protein conserved	0.083201	-1.15367	null	null
LmjF.05.0280	protein tyrosine phosphatase putative	0.274678	1.09515	null	null
LmjF.05.0285	ARP2/3 complex 16kDa subunit putative	0.00360976	1.49851	null	regulation of actin filament polymerization
LmjF.05.0290	phosphate carrier protein mitochondrial precursor-like protein	0.314334	-1.10176	null	null
LmjF.05.0300	hypothetical protein conserved	0.0438154	1.20208	null	null
LmjF.05.0310	monothiol glutaredoxin putative	0.639231	-1.04824	electron carrier activity protein disulfide oxidoreductase activity	cell redox homeostasis
LmjF.05.0320	hypothetical protein unknown function	0.0907799	-1.30061	null	null
LmjF.05.0330	DNA replication licensing factor MCM8 putative	0.542569	1.0702	ATP binding DNA binding	DNA replication
LmjF.05.0340	hypothetical protein conserved	0.0515856	1.24283	null	null
LmjF.05.0350	trypanothione reductase (TRYR)	0.396289	1.08089	disulfide oxidoreductase activity flavin adenine dinucleotide binding oxidoreductase activity	cell redox homeostasis oxidation-reduction process
LmjF.05.0360	ATP-dependent RNA helicase putative	0.00239736	1.50108	ATP binding ATP-dependent helicase activity helicase activity nucleic acid binding	null
LmjF.05.0370	hypothetical protein conserved	0.373047	1.11076	null	null
LmjF.05.0380	microtubule-associated protein putative	0.00933108	1.74411	null	null
LmjF.05.0390	protein kinase putative	0.000962754	1.39881	ATP binding protein kinase activity protein tyrosine kinase activity	protein phosphorylation
LmjF.05.0400	structural maintenance of chromosome (SMC) putative	0.122605	1.17357	ATP binding protein binding	chromosome organization
LmjF.05.0410	hypothetical protein conserved	0.34355	-1.1069	protein binding	null
LmjF.05.0420	dynein-light chain-protein putative	0.743592	-1.043	null	null
LmjF.05.0430	hypothetical protein conserved	0.992106	-1.00134	null	null
LmjF.05.0440	hypothetical protein conserved	0.64423	1.07814	null	null
LmjF.05.0450	hypothetical protein conserved	0.000625529	-1.69579	null	null
LmjF.05.0460	GTPase putative	0.850225	-1.02191	GTP binding	null
LmjF.05.0470	hypothetical protein unknown function	0.183442	-1.17871	null	null
LmjF.05.0480	monocarboxylate transporter-like protein	0.900616	1.04879	null	transmembrane transport
LmjF.05.0490	hypothetical protein conserved	0.00401876	-1.41306	null	null
LmjF.05.0500	ATPase alpha subunit	0.0118461	-1.2962	ATP binding	ATP hydrolysis coupled proton transport ATP synthesis coupled proton transport
LmjF.05.0510	ATPase alpha subunit	0.00760083	-1.31594	ATP binding	ATP hydrolysis coupled proton transport ATP synthesis coupled proton transport
LmjF.05.0520	nuclear receptor binding factor-like protein	0.794077	-1.03804	null	null
LmjF.05.0530	kinetoplast-associated protein-like protein	0.570221	1.06888	null	null
LmjF.05.0540	hypothetical protein conserved	0.198198	-1.11647	null	null
LmjF.05.0550	cdc2-related kinase putative	0.000495905	-1.5569	ATP binding protein kinase activity protein tyrosine kinase activity	protein phosphorylation
LmjF.05.0560	hypothetical protein conserved	0.0601739	1.22015	null	null
LmjF.05.0570	hypothetical protein conserved	0.925073	1.00963	null	null
LmjF.05.0580	hypothetical protein conserved	0.213222	-1.09034	null	null
LmjF.05.0590	ATP-dependent RNA helicase putative	0.215042	1.15947	ATP binding ATP-dependent helicase activity helicase activity nucleic acid binding	null
LmjF.05.0600	hypothetical protein conserved	0.0913122	1.17601	null	null
LmjF.05.0610	hypothetical protein conserved	0.0012661	1.61869	RNA binding	RNA processing
LmjF.05.0620	hypothetical protein conserved	0.00776434	-1.33942	null	null
LmjF.05.0630	kinesin putative	0.0445448	-1.29539	ATP binding microtubule motor activity	microtubule-based movement
LmjF.05.0640	hypothetical protein conserved	0.15447	1.21292	protein binding	null
LmjF.05.0650	hypothetical protein conserved	0.0189742	1.31749	null	null
LmjF.05.0660	nitroreductase-like protein	0.424182	-1.12168	oxidoreductase activity	null
LmjF.05.0670	hypothetical protein conserved	0.505447	1.11404	null	null
LmjF.05.0680	sre-2/carboxylate carrier-like protein	0.170756	-1.15478	cation transmembrane transporter activity	cation transport transmembrane transport
LmjF.05.0690	hypothetical protein conserved	0.513324	-1.11579	null	null
LmjF.05.0700	hypothetical protein conserved	0.0639051	1.29947	null	null
LmjF.05.0710	CYC2-like cyclin putative	0.00258697	1.48487	protein kinase binding	regulation of cyclin-dependent protein kinase activity
LmjF.05.0720	phophatase-like protein	0.0677165	1.23787	protein tyrosine/serine/threonine phosphatase activity	protein dephosphorylation
LmjF.05.0730	hypothetical protein conserved	0.00249496	1.42317	null	null
LmjF.05.0740	hypothetical protein conserved	0.123555	1.13778	null	null
LmjF.05.0750	hypothetical protein conserved	0.258311	1.10265	FMN binding catalytic activity iron-sulfur cluster binding oxidoreductase activity	null
LmjF.05.0760	kinesin-like protein	0.01087	1.37227	ATP binding microtubule motor activity	microtubule-based movement
LmjF.05.0770	hypothetical protein unknown function	0.0526406	1.27226	null	null
LmjF.05.0780	hypothetical protein conserved	0.853813	1.02023	null	null
LmjF.05.0790	hypothetical protein conserved	0.820107	1.03373	null	null
LmjF.05.0800	MYND zinc finger (ZnF) domain-like protein	0.0202905	-1.23883	zinc ion binding	null
LmjF.05.0810	hypothetical protein conserved	0.117454	1.1929	null	vesicle-mediated transport
LmjF.05.0820	hypothetical protein conserved	0.999205	-1.00015	null	null
LmjF.05.0830	methylthioadenosine phosphorylase putative	0.0151976	-1.51717	S-methyl-5-thioadenosine phosphorylase activity catalytic activity phosphorylase activity	nucleoside metabolic process
LmjF.05.0840	hypothetical protein unknown function	0.932185	1.01092	null	null
LmjF.05.0850	hypothetical protein conserved	0.0330943	1.27691	null	null
LmjF.05.0860	hypothetical protein conserved	0.0722105	-1.21977	null	null
LmjF.05.0870	hypothetical protein conserved	0.0345712	1.30789	null	null
LmjF.05.0880	hypothetical protein conserved	0.386571	1.07838	null	null
LmjF.05.0890	hypothetical protein conserved	0.177812	1.19229	nucleic acid binding	null
LmjF.05.0900	surface antigen-like protein	0.00225305	1.44715	null	null
LmjF.05.0910	hypothetical protein conserved	0.0335334	1.25915	null	null
LmjF.05.0920	paraflagellar rod protein putative	0.0563476	1.18713	calmodulin binding	null
LmjF.05.0930	ubiquitin-conjugating enzyme putative	0.00164012	1.52671	acid-amino acid ligase activity	null
LmjF.05.0940	hypothetical protein conserved	0.0027391	1.28282	null	null
LmjF.05.0950	glutaminyl cyclase putative	0.249163	-1.1576	peptidase activity	proteolysis
LmjF.05.0960	metallo-peptidase Clan M- Family M49	0.00388436	-1.67585	dipeptidyl-peptidase activity	proteolysis
LmjF.05.0970	3-mercaptopyruvate sulfurtransferase (MST)	0.0715025	-1.2024	null	null
LmjF.05.0980	NADH-ubiquinone oxidoreductase mitochondrial putative	0.226206	1.10441	FMN binding NAD binding	oxidation-reduction process
LmjF.05.0990	hypothetical protein conserved	0.0404707	-1.35582	null	null
LmjF.05.1000	hypothetical protein conserved	0.00765926	1.28309	null	null
LmjF.05.1010	methyltransferase-like protein	0.906441	-1.01852	null	null
LmjF.05.1020	hypothetical protein conserved	0.676684	-1.04902	null	null
LmjF.05.1030	hypothetical protein conserved	0.171931	-1.14858	null	null
LmjF.05.1040	stomatin-like protein	0.000665535	-1.5041	null	null
LmjF.05.1050	hypothetical protein unknown function	0.000628585	-1.6987	null	null
LmjF.05.1060	ATPase putative	0.425206	-1.08838	ATP binding	null
LmjF.05.1070	hypothetical protein conserved	0.0074778	-1.35836	null	null
LmjF.05.1080	hypothetical protein conserved	0.866893	1.01821	null	null
LmjF.05.1090	double-strand-break repair protein rad21 homolog putative	0.00950664	-1.48782	protein binding	null
LmjF.05.1100	hypothetical protein conserved	0.0582149	-1.17609	null	null
LmjF.05.1110	hypothetical protein conserved	0.831216	1.0367	nucleic acid binding	null
LmjF.05.1120	hypothetical protein unknown function	0.982695	-1.00249	null	null
LmjF.05.1130	hypothetical protein conserved	0.0114349	-2.07964	null	null
LmjF.05.1140	vacuolar ATPase subunit-like protein	0.140629	-1.15349	hydrogen ion transmembrane transporter activity	ATP hydrolysis coupled proton transport
LmjF.05.1160	hypothetical protein unknown function	0.00214293	-1.63801	protein binding	null
LmjF.05.1160	hypothetical protein unknown function	0.018118	-1.43841	protein binding	null
LmjF.05.1170	fatty acid elongase putative	0.000694588	-1.4149	null	null
LmjF.05.1180	hypothetical protein conserved	0.71687	1.03282	null	null
LmjF.05.1190	hypothetical protein conserved	0.846102	1.02295	null	null
LmjF.05.1200	prefoldin subunit putative	0.000320014	-1.55961	unfolded protein binding	protein folding
LmjF.05.1210	protein phosphatase type 1 regulator-like protein	0.0300214	-1.23226	protein binding	null
LmjF.05.1215	surface antigen-like protein	0.00174656	1.71899	protein binding	null
LmjF.05.1220	adenylate cyclase regulatory protein-like protein	0.397296	-1.11599	null	null
LmjF.05.1230	GIPL galf transferase putative (LPG1G)	0.10667	-1.17367	null	null
LmjF.06_598	novel ORF	0.0130451	1.47019	NA	NA
LmjF.06_615	novel ORF	0.816772	1.02927	NA	NA
LmjF.06_624	novel ORF	0.023607	-1.22464	NA	NA
LmjF.06_636	novel ORF	0.00134266	-1.8345	NA	NA
LmjF.06_648	novel ORF	0.122002	-1.21355	NA	NA
LmjF.06_653	novel ORF	0.229287	1.19754	NA	NA
LmjF.06_665	novel ORF	0.0481394	-1.63327	NA	NA
LmjF.06_677	novel ORF	0.597356	-1.05697	NA	NA
LmjF.06_683	novel ORF	0.0128688	1.6912	NA	NA
LmjF.06_686	novel ORF	0.641179	1.05924	NA	NA
LmjF.06_730	novel ORF	0.0224806	1.62421	NA	NA
LmjF.06_738	novel ORF	0.422089	-1.07498	NA	NA
LmjF.06_742	novel ORF	0.00200321	-1.51687	NA	NA
LmjF.06_744	novel ORF	0.00560503	-1.50691	NA	NA
LmjF.06.0010	histone H4	0.0906063	1.18137	DNA binding protein heterodimerization activity	nucleosome assembly
LmjF.06.0020	hypothetical protein conserved	0.00124554	2.02883	null	null
LmjF.06.0030	hypothetical protein conserved	0.00112025	1.49957	protein binding	null
LmjF.06.0040	hypothetical protein conserved	0.552437	-1.0647	null	null
LmjF.06.0050	pumilio/PUF RNA binding protein 5 putative (PUF5)	0.00762043	1.38393	RNA binding binding	null
LmjF.06.0060	hypothetical protein conserved	0.336765	-1.09755	null	null
LmjF.06.0070	hypothetical protein conserved	0.00420298	1.30768	null	null
LmjF.06.0080	ATP-binding cassette protein subfamily G member 1 putative (ABCG1)	0.00119365	1.5575	ATP binding ATPase activity nucleoside-triphosphatase activity nucleotide binding	null
LmjF.06.0090	ATP-binding cassette protein subfamily G member 2 putative (ABCG2)	0.0162616	1.25813	ATP binding ATPase activity nucleoside-triphosphatase activity nucleotide binding	null
LmjF.06.0100	ATP-binding cassette protein subfamily G member 3 putative (ABCG3)	0.359773	1.09356	ATP binding ATPase activity	null
LmjF.06.0110	hypothetical protein conserved	0.0357617	-1.22973	null	null
LmjF.06.0120	cyclophilin 2 (CYP2)	0.13792	-1.13593	peptidyl-prolyl cis-trans isomerase activity	protein folding
LmjF.06.0130	hypothetical protein conserved	0.48239	1.06974	null	null
LmjF.06.0140	20S proteasome beta 6 subunit putative	0.898328	-1.01102	threonine-type endopeptidase activity	proteolysis involved in cellular protein catabolic process
LmjF.06.0150	hypothetical protein conserved	0.883179	1.01561	null	null
LmjF.06.0160	hypothetical protein conserved	0.387436	-1.08732	catalytic activity metal ion binding phosphoric diester hydrolase activity	null
LmjF.06.0170	hypothetical protein conserved	0.625193	1.06399	null	null
LmjF.06.0180	kinesin-like protein	0.703911	1.06358	ATP binding microtubule motor activity	microtubule-based movement
LmjF.06.0190	hypothetical protein conserved	0.0485633	1.2668	null	null
LmjF.06.0200	hypothetical protein conserved	0.092477	-1.19069	null	null
LmjF.06.0210	hypothetical protein conserved	0.00249496	-1.48864	protein binding	null
LmjF.06.0220	hypothetical protein conserved	0.125041	-1.13743	null	null
LmjF.06.0230	hypothetical protein conserved	0.0309784	-1.27043	null	null
LmjF.06.0240	hypothetical protein conserved	0.61337	-1.04779	null	null
LmjF.06.0250	hypothetical protein conserved	0.545825	1.07039	null	null
LmjF.06.0260	5 -3 exonuclease putative	0.84263	1.02106	exonuclease activity nucleic acid binding	null
LmjF.06.0270	hypothetical protein conserved	0.451702	1.09438	null	null
LmjF.06.0280	hypothetical protein conserved	0.269451	-1.16231	protein binding	null
LmjF.06.0290	ribonuclease H1 putative	0.012924	-1.34395	nucleic acid binding ribonuclease H activity	null
LmjF.06.0300	MYND finger domain-like protein	0.0205232	-1.26073	zinc ion binding	null
LmjF.06.0310	folate/biopterin transporter putative	0.555513	1.07449	null	null
LmjF.06.0320	hypothetical protein conserved	0.00291369	-1.40676	null	null
LmjF.06.0330	hypothetical protein conserved	0.0369373	-1.24553	null	null
LmjF.06.0340	serine peptidase clan SC family S9A-like protein	0.143472	-1.18075	serine-type endopeptidase activity serine-type peptidase activity	proteolysis
LmjF.06.0350	NAD(p)-dependent steroid dehydrogenase-like protein	0.000582823	-1.84116	3-beta-hydroxy-delta5-steroid dehydrogenase activity	oxidation-reduction process steroid biosynthetic process
LmjF.06.0360	hypothetical protein conserved	0.775509	-1.04803	null	null
LmjF.06.0370	glutamine synthetase putative	0.0526561	-1.19716	glutamate-ammonia ligase activity	glutamine biosynthetic process nitrogen compound metabolic process
LmjF.06.0380	hypothetical protein conserved	0.0720415	-1.25168	nucleic acid binding zinc ion binding	null
LmjF.06.0390	hypothetical protein conserved	0.00163063	-1.49077	null	null
LmjF.06.0400	fructose biphosphate aldolase (pseudogene) putative	0.00515345	-1.3716	fructose-bisphosphate aldolase activity	glycolysis
LmjF.06.0400	fructose biphosphate aldolase (pseudogene) putative	0.112614	-1.2436	fructose-bisphosphate aldolase activity	glycolysis
LmjF.06.0400	fructose biphosphate aldolase (pseudogene) putative	0.236596	-1.17654	fructose-bisphosphate aldolase activity	glycolysis
LmjF.06.0410	60S ribosomal protein L19 putative	0.305625	1.18107	structural constituent of ribosome	translation
LmjF.06.0412	hypothetical protein conserved	0.176957	-1.12903	null	null
LmjF.06.0415	60S ribosomal protein L19 putative	0.187927	1.24841	structural constituent of ribosome	translation
LmjF.06.0420	hypothetical protein conserved	0.07617	1.26182	null	null
LmjF.06.0430	hypothetical protein conserved	0.482355	1.08103	null	null
LmjF.06.0440	hypothetical protein conserved	0.397585	1.08247	protein binding	null
LmjF.06.0450	hypothetical protein unknown function	0.0647695	1.26189	null	null
LmjF.06.0460	ATP-NAD kinase-like protein	0.131671	1.17306	NAD+ kinase activity	NADP biosynthetic process metabolic process
LmjF.06.0470	hypothetical protein conserved	0.322907	-1.12513	null	null
LmjF.06.0480	hypothetical protein conserved	0.31765	-1.08654	null	null
LmjF.06.0490	hypothetical protein conserved	0.0142262	-1.24336	null	null
LmjF.06.0500	hypothetical protein conserved	0.760095	1.05403	RNA binding RNA methyltransferase activity	RNA processing
LmjF.06.0510	hypothetical protein unknown function	0.0133873	1.32715	ubiquitin-protein ligase activity	protein ubiquitination
LmjF.06.0520	hypothetical protein conserved	0.000665535	1.47469	null	null
LmjF.06.0530	hypothetical protein conserved	0.104702	1.19779	null	null
LmjF.06.0540	hypothetical protein conserved	0.580581	-1.05935	null	null
LmjF.06.0550	hypothetical protein conserved	0.588875	1.07571	null	null
LmjF.06.0560	deoxyuridine triphosphatase putative (DUT)	0.000452706	-1.53238	null	null
LmjF.06.0570	60S ribosomal protein L23a putative	0.395306	-1.0711	structural constituent of ribosome	translation
LmjF.06.0580	60S ribosomal protein L23a putative	0.176067	-1.11088	structural constituent of ribosome	translation
LmjF.06.0590	hypothetical protein conserved	0.879599	1.02845	null	null
LmjF.06.0600	hypothetical protein conserved	0.739403	1.03755	null	null
LmjF.06.0610	carbonic anhydrase family protein putative	0.00776434	-1.25495	carbonate dehydratase activity zinc ion binding	null
LmjF.06.0620	hypothetical protein conserved	0.303371	1.13917	phosphatase activity	null
LmjF.06.0630	hypothetical protein unknown function	0.0299113	-1.57367	null	null
LmjF.06.0640	protein kinase putative	0.123778	1.20122	ATP binding protein binding protein kinase activity protein tyrosine kinase activity	protein phosphorylation
LmjF.06.0650	lanosterol synthase putative	0.856072	1.02292	catalytic activity intramolecular transferase activity	null
LmjF.06.0660	hypothetical protein conserved	0.103773	1.17195	null	null
LmjF.06.0670	hypothetical protein conserved	0.00398238	1.43485	null	null
LmjF.06.0680	hypothetical protein conserved	0.459393	-1.08062	null	null
LmjF.06.0685	hypothetical protein conserved	0.0115151	1.31803	null	null
LmjF.06.0690	hypothetical protein conserved	0.031015	1.30831	null	null
LmjF.06.0700	hypothetical protein conserved	0.238079	-1.20991	protein binding	null
LmjF.06.0710	hypothetical protein unknown function	0.996437	1.00057	null	null
LmjF.06.0720	hypothetical protein conserved	0.668338	1.06009	null	null
LmjF.06.0730	serine-threonine dehydratase putative	0.00986496	1.29629	null	null
LmjF.06.0740	hypothetical protein conserved	0.812721	-1.02125	null	null
LmjF.06.0750	hypothetical protein conserved	0.168848	1.14463	null	null
LmjF.06.0760	hypothetical protein conserved	0.868024	-1.01721	null	null
LmjF.06.0770	RNA-binding protein-like protein	0.000361088	1.78303	nucleic acid binding	null
LmjF.06.0780	hypothetical protein unknown function	0.00367095	1.6143	null	null
LmjF.06.0790	hypothetical protein unknown function	0.478486	1.10302	null	null
LmjF.06.0800	hypothetical protein conserved	0.00715891	1.30973	null	null
LmjF.06.0810	hypothetical protein unknown function	0.98831	1.00216	null	null
LmjF.06.0820	Qb-SNARE protein putative	0.209691	1.17845	null	null
LmjF.06.0830	lipin putative	0.0108078	1.28879	null	null
LmjF.06.0840	hypothetical protein conserved	0.922381	-1.01163	null	null
LmjF.06.0850	hypothetical protein conserved	0.680143	-1.05903	null	null
LmjF.06.0860	dihydrofolate reductase-thymidylate synthase (DHFR-TS)	0.000364012	-1.71257	dihydrofolate reductase activity thymidylate synthase activity	dTMP biosynthetic process glycine biosynthetic process nucleotide biosynthetic process one-carbon metabolic process oxidation-reduction process
LmjF.06.0870	arginine N-methyltransferase type III putative (PRMT7)	0.0137735	-1.30532	null	null
LmjF.06.0880	acyl-coenzyme a dehydrogenase putative	0.212965	1.0915	acyl-CoA dehydrogenase activity	metabolic process oxidation-reduction process
LmjF.06.0890	hypothetical protein conserved	0.845247	-1.02186	null	null
LmjF.06.0900	hypothetical protein conserved	0.930932	-1.01408	catalytic activity	null
LmjF.06.0910	hypothetical protein conserved	0.181093	-1.1461	aminoacyl-tRNA hydrolase activity	null
LmjF.06.0920	hypothetical protein conserved	0.0212641	1.29649	null	null
LmjF.06.0930	24-dienoyl-coa reductase-like protein	0.383282	-1.08624	FMN binding oxidoreductase activity	oxidation-reduction process
LmjF.06.0940	hypothetical protein conserved	0.0092101	1.38207	null	null
LmjF.06.0950	glucosamine-fructose-6-phosphate aminotransferase putative	0.157343	1.15176	carbohydrate binding glutamine-fructose-6-phosphate transaminase (isomerizing) activity	carbohydrate biosynthetic process carbohydrate metabolic process
LmjF.06.0960	cell cycle associated protein MOB1 putative (MOB1)	0.0311863	-1.2273	null	null
LmjF.06.0970	hypothetical protein conserved	0.0102964	1.35324	null	null
LmjF.06.0980	hypothetical protein conserved	0.0524798	-1.22593	protein binding	null
LmjF.06.0990	hypothetical protein conserved	0.0477547	1.16776	protein binding	null
LmjF.06.0995	hypothetical protein unknown function	0.555027	1.07174	null	null
LmjF.06.1000	hypothetical protein conserved	0.363717	1.09542	protein binding zinc ion binding	null
LmjF.06.1010	hypothetical protein conserved	0.920139	-1.01501	null	null
LmjF.06.1020	hypothetical protein conserved	0.162247	1.14445	nucleic acid binding	null
LmjF.06.1030	kinesin putative	0.860087	-1.01807	ATP binding microtubule motor activity	microtubule-based movement
LmjF.06.1040	hypothetical protein conserved	0.538745	-1.06564	null	null
LmjF.06.1050	protein disulfide isomerase (PDI-1)	0.014362	-1.25849	isomerase activity	cell redox homeostasis
LmjF.06.1060	hypothetical protein conserved	0.00126122	-1.51526	oxidoreductase activity	oxidation-reduction process
LmjF.06.1070	deoxyribose-phosphate aldolase putative	0.0471531	-1.31776	deoxyribose-phosphate aldolase activity lyase activity	deoxyribonucleotide catabolic process
LmjF.06.1080	hypothetical protein unknown function	0.00851051	-1.32564	nucleic acid binding	null
LmjF.06.1090	hypothetical protein conserved	0.239564	-1.17307	null	null
LmjF.06.1100	hypothetical protein conserved	0.945106	-1.01313	null	null
LmjF.06.1110	hypothetical protein conserved	0.0516219	1.26643	null	null
LmjF.06.1120	hypothetical protein conserved	0.500466	-1.07736	null	null
LmjF.06.1130	hypothetical protein conserved	0.885242	-1.0166	protein binding	null
LmjF.06.1140	hypothetical protein conserved	0.345503	1.0987	null	null
LmjF.06.1150	hypothetical protein conserved	0.575106	1.06254	null	null
LmjF.06.1160	hypothetical protein conserved	0.242093	1.10262	null	null
LmjF.06.1170	nuclear transport factor 2 protein(NFT2) putative	0.0929809	1.15813	null	transport
LmjF.06.1180	protein kinase putative	0.592989	1.04369	ATP binding protein kinase activity protein tyrosine kinase activity	protein phosphorylation
LmjF.06.1190	hypothetical protein conserved	0.0066265	-1.30694	null	cell redox homeostasis
LmjF.06.1200	hypothetical protein unknown function	0.0396354	-1.34567	null	null
LmjF.06.1210	hypothetical protein unknown function	0.683453	1.038	null	null
LmjF.06.1220	hypothetical protein unknown function	0.16982	1.13817	null	null
LmjF.06.1230	hypothetical protein conserved	0.381067	-1.07574	cysteamine dioxygenase activity	oxidation-reduction process
LmjF.06.1240	hypothetical protein conserved	0.633384	-1.04486	null	null
LmjF.06.1245	hypothetical protein conserved	0.220849	-1.1488	null	null
LmjF.06.1250	hypothetical protein conserved	0.188674	-1.15621	null	null
LmjF.06.1260	pteridine transporter putative	0.00991481	-1.402	null	null
LmjF.06.1270	coproporphyrinogen III oxidase	0.00555623	-1.44088	coproporphyrinogen oxidase activity	oxidation-reduction process porphyrin-containing compound biosynthetic process
LmjF.06.1280	protoporphyrinogen oxidase-like protein	0.0092101	-1.4429	null	null
LmjF.06.1290	hypothetical protein unknown function	0.00154569	-1.45685	heme binding	null
LmjF.06.1300	hypothetical protein conserved	0.02458	1.36268	null	null
LmjF.07_746	novel ORF	0.000458195	-1.70853	NA	NA
LmjF.07_752	novel ORF	0.829469	-1.07816	NA	NA
LmjF.07_758	novel ORF	0.0170851	-1.47123	NA	NA
LmjF.07_759	novel ORF	0.00431488	-1.55821	NA	NA
LmjF.07_766	novel ORF	0.282058	1.1348	NA	NA
LmjF.07_811	novel ORF	0.0392315	1.23968	NA	NA
LmjF.07_814	novel ORF	0.329053	-1.20324	NA	NA
LmjF.07_827	novel ORF	0.448861	-1.11425	NA	NA
LmjF.07_837	novel ORF	0.676405	1.08888	NA	NA
LmjF.07_849	novel ORF	0.838685	-1.02572	NA	NA
LmjF.07_854	novel ORF	0.00378974	1.72012	NA	NA
LmjF.07_855	novel ORF	0.00214665	1.74648	NA	NA
LmjF.07_859	novel ORF	0.0556257	-1.28097	NA	NA
LmjF.07_863	novel ORF	0.874925	1.02207	NA	NA
LmjF.07_868	novel ORF	0.615916	-1.09833	NA	NA
LmjF.07_880	novel ORF	0.130933	-1.20599	NA	NA
LmjF.07_891	novel ORF	0.71093	1.06686	NA	NA
LmjF.07_894	novel ORF	0.744022	1.0589	NA	NA
LmjF.07_897	novel ORF	0.0952975	-1.32845	NA	NA
LmjF.07_898	novel ORF	0.00119399	-1.57478	NA	NA
LmjF.07_900	novel ORF	0.998762	-1.00048	NA	NA
LmjF.07_901	novel ORF	0.432259	-1.24516	NA	NA
LmjF.07.0010	ubiquitin activating E1 enzyme putative	0.986013	-1.00288	catalytic activity	null
LmjF.07.0020	hypothetical protein conserved	0.513787	-1.09887	null	null
LmjF.07.0025	hypothetical protein conserved	0.000383256	-1.9715	histone-lysine N-methyltransferase activity	null
LmjF.07.0030	hypothetical protein conserved	0.00528656	-1.49038	null	null
LmjF.07.0040	hypothetical protein conserved	0.000328263	-1.95138	null	null
LmjF.07.0050	alpha-adaptin-like protein	0.104047	-1.14123	binding protein transporter activity	intracellular protein transport protein transport vesicle-mediated transport
LmjF.07.0060	cytochrome c1 heme protein mitochondrial precursor putative	0.0200028	-1.23703	electron carrier activity heme binding iron ion binding	null
LmjF.07.0070	hypothetical protein conserved	0.001605	-1.49344	null	null
LmjF.07.0080	Golgi/lysosome glycoprotein putative	0.0366499	-1.2265	null	null
LmjF.07.0090	methionine synthase putative	0.0204331	-1.24321	cobalamin binding homocysteine S-methyltransferase activity metal ion binding methionine synthase activity zinc ion binding	cellular metabolic process methionine biosynthetic process pteridine-containing compound metabolic process
LmjF.07.0100	metallo-peptidase Clan ME Family M16C	0.00676051	-1.2831	catalytic activity metal ion binding metalloendopeptidase activity metallopeptidase activity zinc ion binding	proteolysis
LmjF.07.0110	mitochondrial calcium uptake 1 putative	0.186932	-1.12693	calcium ion binding	null
LmjF.07.0120	hypothetical protein conserved	0.429278	1.08493	ARF guanyl-nucleotide exchange factor activity	regulation of ARF protein signal transduction
LmjF.07.0130	tRNA-methyl transferase putative	0.6729	1.04747	transferase activity	tRNA processing
LmjF.07.0140	hypothetical protein conserved	0.648189	-1.06376	null	null
LmjF.07.0150	hypothetical protein conserved	0.683188	1.04309	null	null
LmjF.07.0160	protein kinase putative	0.555513	1.06742	ATP binding protein kinase activity protein tyrosine kinase activity	protein phosphorylation
LmjF.07.0170	protein kinase putative	0.064771	1.34939	ATP binding protein kinase activity protein tyrosine kinase activity	protein phosphorylation
LmjF.07.0180	hypothetical protein unknown function	0.0018808	1.62716	null	null
LmjF.07.0190	protein phosphatase 2A regulatory subunit B putative	0.750908	1.02706	phosphatase activator activity	null
LmjF.07.0200	phosphatidylglycerophosphate synthase putative	0.857493	1.01931	catalytic activity	metabolic process
LmjF.07.0210	hypothetical protein conserved	0.234071	1.19354	null	null
LmjF.07.0220	hypothetical protein conserved	0.0219485	-1.34853	null	null
LmjF.07.0230	hypothetical protein conserved	0.047221	1.21345	null	null
LmjF.07.0240	hypothetical protein conserved	0.258974	-1.12081	null	null
LmjF.07.0250	protein kinase putative	0.0135628	1.32579	ATP binding protein kinase activity protein tyrosine kinase activity	protein phosphorylation
LmjF.07.0260	homoserine dehydrogenase-like protein	0.0716778	1.14444	NADP binding oxidoreductase activity	cellular amino acid metabolic process oxidation-reduction process
LmjF.07.0270	acetylornithine deacetylase-like protein	0.0414944	-1.22058	acetylornithine deacetylase activity cobalt ion binding hydrolase activity zinc ion binding	arginine biosynthetic process metabolic process
LmjF.07.0280	ubiquitin-protein ligase-like putative	0.274678	1.13341	acid-amino acid ligase activity	cellular protein modification process
LmjF.07.0290	hypothetical protein conserved	0.815891	-1.02518	null	null
LmjF.07.0300	hypothetical protein conserved	0.0226777	1.21629	protein binding	null
LmjF.07.0310	hypothetical protein conserved	0.100641	1.13088	calmodulin binding	null
LmjF.07.0320	hypothetical protein conserved	0.653698	-1.05408	null	null
LmjF.07.0330	hypothetical protein conserved	0.0274899	1.21838	null	null
LmjF.07.0335	hypothetical protein conserved	0.565174	-1.05068	hydrolase activity	null
LmjF.07.0340	ATP-dependent DEAD/H RNA helicase putative	0.856896	1.02157	ATP binding ATP-dependent helicase activity helicase activity nucleic acid binding	null
LmjF.07.0340	ATP-dependent DEAD/H RNA helicase putative	0.333272	1.11893	ATP binding ATP-dependent helicase activity helicase activity nucleic acid binding	null
LmjF.07.0350	hypothetical protein conserved	0.0204721	-1.25478	null	null
LmjF.07.0360	hypothetical protein conserved	0.104886	-1.14308	null	null
LmjF.07.0370	hypothetical protein unknown function	0.110522	1.27683	protein binding zinc ion binding	null
LmjF.07.0380	hypothetical protein conserved	0.669681	1.05602	null	null
LmjF.07.0390	hypothetical protein conserved	0.559769	-1.05579	null	null
LmjF.07.0400	hypothetical protein conserved	0.10993	-1.17492	null	null
LmjF.07.0410	hypothetical protein conserved	0.0644303	1.19761	null	null
LmjF.07.0420	hypothetical protein conserved	0.0111839	-1.31724	null	null
LmjF.07.0430	3-hydroxyacyl-ACP dehydratase putative (HTD2-2)	0.00555988	-1.31237	oxidoreductase activity	metabolic process
LmjF.07.0440	3-hydroxyacyl-ACP dehydratase putative (HTD2-1)	0.503536	-1.12206	oxidoreductase activity	metabolic process
LmjF.07.0450	hypothetical protein conserved	0.00933108	-1.29636	null	null
LmjF.07.0460	acyl-CoA dehydrogenase mitochondrial precursor putative	0.000207648	-1.79342	acyl-CoA dehydrogenase activity	metabolic process oxidation-reduction process
LmjF.07.0470	hypothetical protein conserved	0.00300563	-1.44068	null	ribosome biogenesis
LmjF.07.0475	hypothetical protein conserved	0.00690811	-1.46514	null	null
LmjF.07.0480	hypothetical protein conserved	0.315066	-1.13872	null	null
LmjF.07.0490	hypothetical protein conserved	0.0223998	1.23156	protein binding	null
LmjF.07.0500	60S ribosomal protein L7a putative	0.30114	1.10034	null	null
LmjF.07.0510	60S ribosomal protein L7a putative	0.523143	1.06369	null	null
LmjF.07.0520	QA-SNARE protein putative	0.375073	-1.10408	null	null
LmjF.07.0530	adp/ATP carrier-like protein	0.108659	1.16953	null	null
LmjF.07.0540	hypothetical protein conserved	0.584815	1.06899	null	null
LmjF.07.0550	hypothetical protein conserved	0.469898	1.09866	null	null
LmjF.07.0560	ras-related protein rab-14 putative	0.263283	1.09509	GTP binding GTPase activity	GTP catabolic process intracellular protein transport nucleocytoplasmic transport protein transport signal transduction small GTPase mediated signal transduction
LmjF.07.0570	hypothetical protein conserved	0.66261	-1.06196	null	null
LmjF.07.0580	hypothetical protein conserved	0.149268	1.17888	null	null
LmjF.07.0590	hypothetical protein conserved	0.131759	1.13272	null	null
LmjF.07.0600	electron transfer flavoprotein-ubiquinone oxidoreductase putative	0.119149	1.16739	electron-transferring-flavoprotein dehydrogenase activity	oxidation-reduction process
LmjF.07.0610	hypothetical protein conserved	0.241457	-1.10801	null	null
LmjF.07.0615	hypothetical protein conserved	0.112118	1.17583	null	null
LmjF.07.0620	hypothetical protein conserved	0.549878	-1.05014	null	null
LmjF.07.0630	vacuolar-type Ca2 -ATPase putative	0.663881	-1.05862	ATP binding calcium-transporting ATPase activity catalytic activity metal ion binding nucleotide binding	ATP biosynthetic process calcium ion transmembrane transport cation transport metabolic process
LmjF.07.0640	hypothetical protein conserved	0.00249959	-1.50221	null	null
LmjF.07.0650	vacuolar-type Ca2 -ATPase putative	0.910277	1.01725	ATP binding calcium-transporting ATPase activity catalytic activity metal ion binding nucleotide binding	ATP biosynthetic process calcium ion transmembrane transport cation transport metabolic process
LmjF.07.0660	hypothetical protein conserved	0.514967	1.07708	null	null
LmjF.07.0670	Qa-SNARE protein putative	0.104887	1.16543	null	null
LmjF.07.0680	40S ribosomal protein S9 putative	0.435062	1.07817	RNA binding rRNA binding structural constituent of ribosome	translation
LmjF.07.0690	protein kinase putative	0.000534397	2.06588	ATP binding protein kinase activity protein tyrosine kinase activity	protein phosphorylation
LmjF.07.0700	topoisomerase-related function protein-like protein	0.961638	-1.00532	null	null
LmjF.07.0710	centrin putative	0.0344576	-1.32906	calcium ion binding	null
LmjF.07.0715	hypothetical protein	0.0011106	-1.45769	null	null
LmjF.07.0720	hypothetical protein conserved	0.399301	1.14855	binding protein transporter activity	intracellular protein transport
LmjF.07.0730	malonyl-coa decarboxylase-like protein	0.00119188	1.43095	malonyl-CoA decarboxylase activity	fatty acid biosynthetic process
LmjF.07.0740	hypothetical protein conserved	0.164254	1.17233	protein binding	null
LmjF.07.0743	hypothetical protein conserved	0.00420318	1.41083	null	null
LmjF.07.0745	hypothetical protein	0.969368	-1.00698	null	null
LmjF.07.0745	hypothetical protein	0.898064	1.02524	null	null
LmjF.07.0750	hypothetical protein conserved	0.268157	1.13364	null	null
LmjF.07.0760	6-phosphofructo-2-kinase/fructose-26-biphosphatase putative	0.00169824	1.40672	6-phosphofructo-2-kinase activity ATP binding	fructose metabolic process
LmjF.07.0770	DNAJ-domain transmembrane-like protein	0.00556182	1.30725	heat shock protein binding	null
LmjF.07.0780	hypothetical protein conserved	0.722272	1.03893	null	null
LmjF.07.0790	hypothetical protein conserved	0.350176	-1.11096	null	null
LmjF.07.0800	flavoprotein subunit-like protein	0.0171094	-1.50026	heme binding	null
LmjF.07.0802	hypothetical protein conserved	0.0034036	-1.86864	nucleic acid binding	null
LmjF.07.0805	N-acetylglucosamine-phosphate mutase putative	0.391536	-1.14887	phosphoacetylglucosamine mutase activity	carbohydrate metabolic process
LmjF.07.0810	cytochrome b5-like protein	0.833494	-1.02606	heme binding	null
LmjF.07.0820	hypothetical protein unknown function	0.762326	-1.03808	null	null
LmjF.07.0830	hypothetical protein conserved	0.837779	1.03093	null	null
LmjF.07.0840	hypothetical protein conserved	0.170756	1.209	null	null
LmjF.07.0850	ubiquitin-conjugating enzyme e2 putative	0.40002	-1.07766	acid-amino acid ligase activity	null
LmjF.07.0860	hypothetical protein unknown function	0.0202684	1.37217	null	null
LmjF.07.0870	splicing factor ptsr1-like protein	0.0150222	-1.46733	null	null
LmjF.07.0880	protein kinase putative	0.00823946	1.31001	ATP binding protein kinase activity protein tyrosine kinase activity	protein phosphorylation
LmjF.07.0890	hypothetical protein unknown function	0.00107884	1.38932	null	null
LmjF.07.0900	serine/threonine kinase putative	0.463939	-1.10821	ATP binding protein kinase activity protein tyrosine kinase activity	protein phosphorylation
LmjF.07.0910	hypothetical protein conserved	0.589284	1.04998	null	null
LmjF.07.0920	hypothetical protein conserved	0.0251442	1.23238	null	null
LmjF.07.0930	hypothetical protein conserved	0.338256	-1.08578	null	null
LmjF.07.0940	hypothetical protein conserved	0.331622	1.11306	null	null
LmjF.07.0950	hypothetical protein conserved	0.0600414	1.17973	null	null
LmjF.07.0960	hypothetical protein conserved	0.00401876	1.30179	null	null
LmjF.07.0970	hypothetical protein conserved	0.882124	-1.01475	null	null
LmjF.07.0980	RNA binding protein putative	0.000495905	-1.63176	nucleic acid binding	null
LmjF.07.0990	nucleolar RNA-binding protein putative	0.128082	-1.18227	nucleic acid binding	null
LmjF.07.1000	RNA binding protein-like protein	0.0935536	-1.18995	null	null
LmjF.07.1010	hypothetical protein conserved	0.26941	-1.09899	null	null
LmjF.07.1020	DNA repair and recombination helicase protein PIF7 putative	0.00683251	1.26496	ATP binding helicase activity nucleoside-triphosphatase activity nucleotide binding	null
LmjF.07.1030	peptidyl-prolyl cis-trans isomerase/rotamase putative (PIN1)	0.00125392	-1.5601	isomerase activity	null
LmjF.07.1035	hypothetical protein conserved	0.309588	-1.08845	null	null
LmjF.07.1040	hypothetical protein conserved	0.943904	1.00725	null	null
LmjF.07.1050	cation-transporting ATPase putative	0.0569564	-1.2485	ATP binding ATPase activity metal ion binding nucleotide binding	cation transport
LmjF.07.1055	hypothetical protein conserved	0.0470553	-1.20753	null	null
LmjF.07.1060	lipoate-protein ligase-like	0.174656	-1.15616	catalytic activity	cellular protein modification process
LmjF.07.1070	RNA-editing complex protein putative	0.00239736	-1.46568	zinc ion binding	null
LmjF.07.1080	hypothetical protein conserved	0.00651853	-1.34264	null	null
LmjF.07.1090	delta-5 fatty acid desaturase	0.00635647	-1.30227	heme binding	lipid metabolic process
LmjF.07.1100	hypothetical protein conserved	0.357481	1.09264	null	null
LmjF.07.1105	ATPase subunit 9 putative pseudogene	0.000200802	-1.79077	hydrogen ion transmembrane transporter activity	ATP hydrolysis coupled proton transport
LmjF.07.1105	ATPase subunit 9 putative pseudogene	0.00823946	-1.29591	hydrogen ion transmembrane transporter activity	ATP hydrolysis coupled proton transport
LmjF.07.1110	hypothetical protein conserved	0.000629273	-1.54889	null	null
LmjF.07.1120	proteasome regulatory non-ATP-ase subunit putative	0.611205	-1.04342	null	null
LmjF.07.1130	hypothetical protein conserved	0.980002	-1.00262	null	null
LmjF.07.1140	peptide methionine sulfoxide reductase-like	0.330566	-1.11072	null	oxidation-reduction process protein metabolic process
LmjF.07.1150	hypothetical protein conserved	0.718938	1.04012	null	null
LmjF.07.1160	amino acid transporter putative (AAT19)	0.898867	-1.01896	null	null
LmjF.07.1170	phosphoglycan beta 13 galactosyltransferase 1 (SCG1)	0.0236951	1.38236	galactosyltransferase activity	protein glycosylation
LmjF.08_1008	novel ORF	0.0106843	1.37891	NA	NA
LmjF.08_1020	novel ORF	0.766654	1.03792	NA	NA
LmjF.08_1033	novel ORF	0.001326	-1.51519	NA	NA
LmjF.08_1035	novel ORF	0.496826	-1.06846	NA	NA
LmjF.08_1040	novel ORF	0.195772	1.16126	NA	NA
LmjF.08_1043	novel ORF	0.147807	-1.18953	NA	NA
LmjF.08_1048	novel ORF	0.381414	-1.10603	NA	NA
LmjF.08_1050	novel ORF	0.309957	-1.12391	NA	NA
LmjF.08_1056	novel ORF	0.000225113	-1.67397	NA	NA
LmjF.08_1057	novel ORF	0.0308109	-1.63936	NA	NA
LmjF.08_1058	novel ORF	0.132264	1.45444	NA	NA
LmjF.08_1062	novel ORF	0.188688	-1.145	NA	NA
LmjF.08_921	novel ORF	0.476199	1.15771	NA	NA
LmjF.08_922	novel ORF	0.170755	1.25987	NA	NA
LmjF.08_923	novel ORF	0.124998	1.25955	NA	NA
LmjF.08_940	novel ORF	0.879345	1.04479	NA	NA
LmjF.08_948	novel ORF	0.873266	-1.02547	NA	NA
LmjF.08_950	novel ORF	0.00852848	-1.39976	NA	NA
LmjF.08_965	novel ORF	0.895577	-1.01964	NA	NA
LmjF.08_973	novel ORF	0.00948595	1.47675	NA	NA
LmjF.08_976	novel ORF	0.7237	-1.06085	NA	NA
LmjF.08_978	novel ORF	0.00961321	1.36195	NA	NA
LmjF.08_981	novel ORF	0.826493	1.02938	NA	NA
LmjF.08_984	novel ORF	0.318225	-1.21619	NA	NA
LmjF.08_986	novel ORF	0.151105	-1.2783	NA	NA
LmjF.08_988	novel ORF	0.349191	-1.21438	NA	NA
LmjF.08_997	novel ORF	0.724653	1.05024	NA	NA
LmjF.08.0010	adaptor complex protein (AP) 3 delta subunit 1 putative	0.00142252	-1.67718	ATP binding protein binding	chromosome organization
LmjF.08.0020	hypothetical protein conserved	0.000495905	-1.70801	null	null
LmjF.08.0030	Qc-SNARE protein putative	0.918722	1.01184	null	vesicle-mediated transport
LmjF.08.0040	hypothetical protein conserved	0.932273	1.00863	null	null
LmjF.08.0050	hypothetical protein unknown function	0.202503	1.16214	null	null
LmjF.08.0060	phosphoglycerate mutase protein putative	0.000405311	-1.57103	null	null
LmjF.08.0070	hypothetical protein conserved	0.0564257	-1.20206	zinc ion binding	null
LmjF.08.0080	ATP-dependent DEAD/H RNA helicase putative	0.0133854	-1.25087	ATP binding ATP-dependent helicase activity helicase activity nucleic acid binding	null
LmjF.08.0090	adaptor complex protein (AP) 3 delta subunit 1 putative	0.278712	-1.09851	binding protein transporter activity	intracellular protein transport protein transport vesicle-mediated transport
LmjF.08.0100	dual-specificity protein phosphatase putative	0.0148338	1.33877	phosphatase activity protein tyrosine/serine/threonine phosphatase activity	dephosphorylation protein dephosphorylation
LmjF.08.0110	hypothetical protein unknown function	0.310854	-1.08409	null	null
LmjF.08.0120	hypothetical protein conserved	0.00653112	-1.29052	null	null
LmjF.08.0130	hypothetical protein conserved	0.921358	1.0177	null	null
LmjF.08.0135	hypothetical protein conserved (pseudogene)	0.0141113	-1.41129	null	null
LmjF.08.0135	hypothetical protein conserved (pseudogene)	0.0683023	-1.2174	null	null
LmjF.08.0140	DNA repair protein putative	0.199289	-1.13822	DNA binding nuclease activity	DNA metabolic process
LmjF.08.0150	hypothetical protein conserved	0.137933	1.12942	phosphatidylinositol N-acetylglucosaminyltransferase activity	null
LmjF.08.0160	hypothetical protein conserved	0.861532	1.01728	null	null
LmjF.08.0170	hypothetical protein unknown function	0.0549976	1.27892	null	null
LmjF.08.0180	hypothetical protein conserved	0.308308	1.08192	transferase activity	null
LmjF.08.0190	hypothetical protein unknown function	0.668325	-1.04623	null	null
LmjF.08.0200	inositol phosphosphingolipid phospholipase C-Like (ISCL)	0.000495905	1.51768	null	null
LmjF.08.0210	hypothetical protein unknown function	0.204582	1.19123	null	null
LmjF.08.0220	ubiquitin-activating enzyme-like protein	0.206589	1.14256	ATP binding catalytic activity small protein activating enzyme activity	cellular protein modification process
LmjF.08.0230	hypothetical protein conserved	0.00751	-1.33396	null	null
LmjF.08.0240	hypothetical protein conserved	0.0106746	-1.29931	null	null
LmjF.08.0250	hypothetical protein conserved	0.000872026	-1.58976	null	null
LmjF.08.0260	hypothetical protein conserved	0.66923	1.07852	null	null
LmjF.08.0270	hypothetical protein	0.921136	-1.01572	null	null
LmjF.08.0280	ribosomal protein L2 putative	0.90954	1.01089	structural constituent of ribosome	translation
LmjF.08.0290	iron superoxide dismutase (FESODA)	0.871141	1.01788	metal ion binding superoxide dismutase activity	oxidation-reduction process superoxide metabolic process
LmjF.08.0300	hypothetical protein conserved	0.187374	1.15338	catalytic activity	metabolic process
LmjF.08.0310	hypothetical protein unknown function	0.0824253	1.19762	catalytic activity	metabolic process
LmjF.08.0320	mitochondrial associated ribonuclease putative	0.0566216	1.23622	catalytic activity	metabolic process
LmjF.08.0330	hypothetical protein conserved	0.309066	-1.16465	null	protein import into mitochondrial inner membrane protein targeting to mitochondrion
LmjF.08.0340	hypothetical protein conserved	0.0957841	1.19878	null	null
LmjF.08.0350	hypothetical protein conserved	0.293334	1.14398	null	null
LmjF.08.0360	hypothetical protein conserved	0.733823	1.0304	null	null
LmjF.08.0370	hypothetical protein conserved	0.0107726	1.34168	null	null
LmjF.08.0380	hypothetical protein conserved	0.0995032	1.19608	null	null
LmjF.08.0390	hypothetical protein conserved	0.459836	1.11838	null	null
LmjF.08.0400	hypothetical protein conserved	0.16838	1.11696	null	null
LmjF.08.0410	hypothetical protein conserved	0.30543	-1.18666	protein binding	null
LmjF.08.0420	hypothetical protein conserved	0.648797	1.05524	null	null
LmjF.08.0430	hypothetical protein conserved	0.217086	1.15349	null	null
LmjF.08.0440	hypothetical protein conserved	0.661369	1.05482	null	null
LmjF.08.0450	signal peptidase type I putative	0.0449973	-1.26021	peptidase activity	signal peptide processing
LmjF.08.0460	hypothetical protein unknown function	0.00100972	1.46374	null	null
LmjF.08.0470	small ubiquitin protein putative	0.00483337	-1.43193	protein binding	null
LmjF.08.0480	hypothetical protein conserved	0.11604	1.15973	null	null
LmjF.08.0490	hypothetical protein conserved	0.39251	-1.09703	null	null
LmjF.08.0500	hypothetical protein unknown function	0.0472494	1.45346	null	null
LmjF.08.0510	ribose-phosphate pyrophosphokinase putative	0.946475	-1.00814	null	null
LmjF.08.0520	hypothetical protein conserved	0.102011	1.24352	ATP binding protein kinase activity	protein phosphorylation
LmjF.08.0530	protein kinase putative	0.835279	1.03326	ATP binding protein kinase activity protein tyrosine kinase activity	protein phosphorylation
LmjF.08.0540	hypothetical protein conserved	0.812122	-1.02501	null	null
LmjF.08.0550	eukaryotic translation initiation factor 2 beta subunit putative	0.0364298	-1.39518	translation initiation factor activity	translational initiation
LmjF.08.0560	hypothetical protein conserved	0.21867	-1.11357	null	null
LmjF.08.0570	hypothetical protein conserved	0.0150222	1.48964	null	null
LmjF.08.0580	hypothetical protein unknown function	0.000604608	1.81316	null	null
LmjF.08.0590	hypothetical protein unknown function	0.000267873	1.92429	null	null
LmjF.08.0600	hypothetical protein unknown function	0.00846383	1.61355	null	null
LmjF.08.0620	hypothetical protein conserved	0.176602	1.14607	null	null
LmjF.08.0630	hypothetical protein unknown function	0.39697	1.09432	null	null
LmjF.08.0640	hypothetical protein unknown function	0.00212127	1.46244	null	null
LmjF.08.0650	hypothetical protein unknown function	0.256896	1.09902	heat shock protein binding	null
LmjF.08.0660	protein kinase putative	0.0389894	1.2955	ATP binding protein kinase activity protein tyrosine kinase activity	protein phosphorylation
LmjF.08.0670	amastin-like protein	0.00135766	1.96017	null	null
LmjF.08.0680	amastin-like protein	0.00107884	1.96745	null	null
LmjF.08.0690	amastin-like protein	0.00125253	1.93878	null	null
LmjF.08.0700	amastin-like protein	0.00221764	1.84027	null	null
LmjF.08.0710	amastin-like protein	0.000613618	1.91433	null	null
LmjF.08.0720	amastin-like protein	0.00335746	1.77918	null	null
LmjF.08.0730	amastin-like protein	0.00139729	1.84622	null	null
LmjF.08.0740	amastin-like protein	0.146503	1.52554	null	null
LmjF.08.0750	amastin-like protein	0.000653649	1.84402	null	null
LmjF.08.0760	amastin-like protein	0.00560503	1.75243	null	null
LmjF.08.0770	amastin-like protein	0.00309709	1.72181	null	null
LmjF.08.0780	tuzin putative	0.070543	1.17222	null	null
LmjF.08.0790	tuzin putative	0.133503	1.12795	null	null
LmjF.08.0795	tuzin putative (pseudogene)	0.0283748	-1.30895	null	null
LmjF.08.0795	tuzin putative (pseudogene)	0.549583	-1.08988	null	null
LmjF.08.0800	amastin-like protein	0.0247431	1.32095	null	null
LmjF.08.0805	tuzin putative (pseudogene)	0.781249	-1.0505	null	null
LmjF.08.0805	tuzin putative (pseudogene)	0.668325	1.08649	null	null
LmjF.08.0810	amastin-like protein	0.0195154	1.43763	null	null
LmjF.08.0820	amastin-like protein	0.00231474	1.53442	null	null
LmjF.08.0830	amastin-like protein	0.0832069	1.24208	null	null
LmjF.08.0840	amastin-like protein	0.069282	1.26427	null	null
LmjF.08.0850	amastin-like protein	0.00463776	1.55104	null	null
LmjF.08.0860	hypothetical protein unknown function	0.0302923	1.26271	null	null
LmjF.08.0870	hypothetical protein unknown function	0.592872	1.05764	null	null
LmjF.08.0880	hypothetical protein conserved	0.215436	1.13252	protein binding	null
LmjF.08.0890	mitochondrial DNA polymerase beta	0.000614493	-1.69844	DNA binding DNA-directed DNA polymerase activity catalytic activity nucleotidyltransferase activity	null
LmjF.08.0900	mitochondrial DNA polymerase beta-PAK putative	0.490227	-1.06991	DNA binding DNA-directed DNA polymerase activity nucleotidyltransferase activity	null
LmjF.08.0910	hypothetical protein conserved	0.965571	-1.00564	null	null
LmjF.08.0920	hypothetical protein conserved	0.391164	-1.11521	null	null
LmjF.08.0930	protein kinase putative	0.000406552	1.78723	ATP binding protein kinase activity protein tyrosine kinase activity	protein phosphorylation
LmjF.08.0940	hypothetical protein conserved	0.130457	1.25437	null	null
LmjF.08.0950	hypothetical protein conserved	0.0128202	-1.2764	null	null
LmjF.08.0960	hypothetical protein conserved	0.083948	1.15201	null	null
LmjF.08.0970	hypothetical protein conserved	0.189059	1.15722	null	null
LmjF.08.0980	hypothetical protein unknown function	0.00652991	1.54904	null	null
LmjF.08.0990	hypothetical protein conserved	0.0793031	-1.26841	heat shock protein binding	null
LmjF.08.1000	hypothetical protein conserved	0.915407	1.0133	ATP binding ATPase activity nucleoside-triphosphatase activity nucleotide binding	null
LmjF.08.1010	cysteine peptidase B (CPB)	0.223891	1.12515	cysteine-type peptidase activity	proteolysis
LmjF.08.1020	cathepsin L-like protease	0.810673	1.02526	cysteine-type peptidase activity	proteolysis
LmjF.08.1030	cathepsin L-like protease	0.166622	1.12419	cysteine-type endopeptidase activity cysteine-type peptidase activity	proteolysis
LmjF.08.1040	cathepsin L-like protease	0.132901	1.13569	cysteine-type peptidase activity	proteolysis
LmjF.08.1050	cathepsin L-like protease	0.745067	1.03577	cysteine-type peptidase activity	proteolysis
LmjF.08.1060	cathepsin L-like protease	0.0675742	1.19158	cysteine-type endopeptidase activity cysteine-type peptidase activity	proteolysis
LmjF.08.1070	cathepsin L-like protease	0.161652	1.14762	cysteine-type peptidase activity	proteolysis
LmjF.08.1080	cathepsin L-like protease	0.0554268	1.18406	cysteine-type endopeptidase activity cysteine-type peptidase activity	proteolysis
LmjF.08.1090	histone deacetylase putative	0.968458	-1.00413	null	null
LmjF.08.1100	hypothetical protein conserved	0.0150251	-1.30145	null	null
LmjF.08.1101	hypothetical protein conserved	0.27041	-1.12797	protein binding zinc ion binding	null
LmjF.08.1110	stress-induced protein sti1	0.00948266	-1.30107	protein binding	null
LmjF.08.1120	hypothetical protein conserved	0.920139	-1.01104	null	null
LmjF.08.1130	phosphoribosylpyrophosphate synthetase	0.537308	-1.09296	magnesium ion binding ribose phosphate diphosphokinase activity	nucleoside metabolic process nucleotide biosynthetic process
LmjF.08.1140	suppressive immunomodulating factor putative (TSIF)	0.00121548	-1.40995	protein binding	null
LmjF.08.1150	hypothetical protein conserved	0.26781	-1.0941	null	null
LmjF.08.1160	hypothetical protein conserved	0.0588193	-1.16779	S-adenosylmethionine-dependent methyltransferase activity	null
LmjF.08.1170	MRB1-associated protein putative	0.132068	-1.14343	null	null
LmjF.08.1180	hypothetical protein conserved	0.953543	1.00645	null	null
LmjF.08.1190	hypothetical protein conserved	0.398667	1.08907	protein binding	null
LmjF.08.1200	MIX protein (MIX)	0.0185031	-1.24005	null	null
LmjF.08.1210	hypothetical protein conserved	0.480758	1.07328	null	null
LmjF.08.1215	hypothetical protein conserved	0.28313	1.16221	protein binding zinc ion binding	null
LmjF.08.1218	hypothetical protein conserved	0.484954	1.15192	null	null
LmjF.08.1222	hypothetical protein conserved	0.000200802	-1.74403	null	null
LmjF.08.1225	hypothetical protein unknown function	0.00029611	1.86089	null	null
LmjF.08.1228	protein kinase putative	0.0302973	1.2175	ATP binding protein kinase activity protein tyrosine kinase activity	protein phosphorylation
LmjF.08.1230	beta tubulin	0.0546438	-1.19942	GTP binding GTPase activity	GTP catabolic process protein polymerization
LmjF.08.1240	hypothetical protein conserved	0.129367	1.23545	protein binding zinc ion binding	null
LmjF.08.1250	hypothetical protein conserved	0.467824	1.14852	null	null
LmjF.08.1260	hypothetical protein conserved	0.000200802	-1.73984	null	null
LmjF.08.1265	unspecified product	0.675283	1.06622	null	null
LmjF.08.1270	hypothetical protein unknown function	0.000319742	1.82405	null	null
LmjF.08.1280	protein kinase putative	0.0486109	1.20086	ATP binding protein kinase activity protein tyrosine kinase activity	protein phosphorylation
LmjF.09_1073	novel ORF	0.745125	-1.07169	NA	NA
LmjF.09_1082	novel ORF	0.000291128	1.9716	NA	NA
LmjF.09_1084	novel ORF	0.00658326	1.65625	NA	NA
LmjF.09_1085	novel ORF	0.00574579	1.65364	NA	NA
LmjF.09_1088	novel ORF	0.0064621	-1.57785	NA	NA
LmjF.09_1090	novel ORF	0.481395	1.1581	NA	NA
LmjF.09_1102	novel ORF	0.54408	1.14369	NA	NA
LmjF.09_1103	novel ORF	0.0118118	1.69417	NA	NA
LmjF.09_1121	novel ORF	0.00986596	2.41236	NA	NA
LmjF.09_1132	novel ORF	0.515346	1.07924	NA	NA
LmjF.09_1135	novel ORF	0.0214869	-1.27372	NA	NA
LmjF.09_1142	novel ORF	0.307544	1.11955	NA	NA
LmjF.09_1144	novel ORF	0.582732	1.05593	NA	NA
LmjF.09_1150	novel ORF	0.342003	1.15228	NA	NA
LmjF.09_1170	novel ORF	0.422436	-1.14502	NA	NA
LmjF.09_1177	novel ORF	0.857608	-1.0457	NA	NA
LmjF.09_1179	novel ORF	0.812122	-1.0338	NA	NA
LmjF.09_1183	novel ORF	0.284949	-1.19721	NA	NA
LmjF.09_1204	novel ORF	0.156915	1.19275	NA	NA
LmjF.09_1207	novel ORF	0.00295568	-1.52962	NA	NA
LmjF.09_1209	novel ORF	0.00120328	1.62972	NA	NA
LmjF.09_1210	novel ORF	0.00194478	1.7801	NA	NA
LmjF.09_1250	novel ORF	0.0752535	-1.21132	NA	NA
LmjF.09_1251	novel ORF	0.120385	-1.20376	NA	NA
LmjF.09_1255	novel ORF	0.0149195	-1.39421	NA	NA
LmjF.09.0003	hypothetical protein conserved	0.0255067	-1.41171	null	null
LmjF.09.0005	hypothetical protein conserved	0.921136	1.01479	protein binding	null
LmjF.09.0010	hypothetical protein conserved	0.0597398	-1.21026	null	null
LmjF.09.0020	hypothetical protein conserved	0.0478468	-1.25481	null	null
LmjF.09.0030	hypothetical protein conserved	0.972693	1.00488	null	peroxisome fission
LmjF.09.0040	N-acetyl-D-acetylglucosaminylphosphatidylinositol deacetylase (GPI12)	0.00945235	-1.27062	null	null
LmjF.09.0050	endonuclease III putative	0.0021853	-1.60999	DNA binding catalytic activity endonuclease activity	DNA repair base-excision repair
LmjF.09.0060	RNA-binding protein 5 putative	0.141063	-1.27628	nucleic acid binding	null
LmjF.09.0070	RNA helicase putative	0.0326332	-1.24573	ATP binding ATP-dependent helicase activity helicase activity nucleic acid binding protein binding zinc ion binding	null
LmjF.09.0080	RNA-binding protein 5-like protein	0.00242228	1.89014	nucleic acid binding	null
LmjF.09.0090	RNA-binding protein 5-like protein	0.0399369	1.72087	nucleic acid binding	null
LmjF.09.0100	calmodulin-like protein containing EF hand domain	0.000996286	-1.44721	calcium ion binding	null
LmjF.09.0105	hypothetical protein conserved	0.703206	1.03715	null	null
LmjF.09.0110	hypothetical protein conserved	0.0450507	-1.21204	null	null
LmjF.09.0120	kinesin putative	0.00381661	1.35107	ATP binding microtubule motor activity	microtubule-based movement
LmjF.09.0140	hypothetical protein conserved	0.926001	1.01079	protein binding zinc ion binding	null
LmjF.09.0150	ATG8/AUT7/APG8/PAZ2 putative (ATG8C.1)	0.14249	1.29655	null	null
LmjF.09.0152	ATG8/AUT7/APG8/PAZ2 putative (ATG8C.2)	0.0579569	1.42119	null	null
LmjF.09.0154	ATG8/AUT7/APG8/PAZ2 putative (ATG8C.3)	0.166549	1.41189	null	null
LmjF.09.0156	ATG8/AUT7/APG8/PAZ2 putative (ATG8C.4)	0.57251	1.13127	null	null
LmjF.09.0158	ATG8/AUT7/APG8/PAZ2 putative (ATG8C.5)	0.967319	1.00982	null	null
LmjF.09.0160	ATG8/AUT7/APG8/PAZ2 putative (ATG8C.6)	0.23122	1.23462	null	null
LmjF.09.0162	ATG8/AUT7/APG8/PAZ2 putative (ATG8C.7)	0.564255	1.11753	null	null
LmjF.09.0164	ATG8/AUT7/APG8/PAZ2 putative (ATG8C.8)	0.830941	1.05426	null	null
LmjF.09.0166	ATG8/AUT7/APG8/PAZ2 putative (ATG8C.9)	0.298794	1.24249	null	null
LmjF.09.0170	ATG8/AUT7/APG8/PAZ2 putative (ATG8C.10)	0.537602	1.11343	null	null
LmjF.09.0172	ATG8/AUT7/APG8/PAZ2 putative (ATG8C.11)	0.338669	1.22718	null	null
LmjF.09.0174	ATG8/AUT7/APG8/PAZ2 putative (ATG8C.12)	0.693509	-1.07547	null	null
LmjF.09.0180	ATG8/AUT7/APG8/PAZ2 putative (ATG8C.13)	0.337511	1.23605	null	null
LmjF.09.0190	hypothetical protein conserved	0.963728	1.00532	null	null
LmjF.09.0200	hypothetical protein conserved	0.237055	-1.09796	null	null
LmjF.09.0210	hypothetical protein conserved	0.816587	-1.03386	null	null
LmjF.09.0220	catalytic subunit of the vacuolar transporter chaperone 4 putative	0.549896	1.04964	null	null
LmjF.09.0230	heat shock protein HslVU ATPase subunit HslU putative (HSLU)	0.321289	1.08492	ATP binding ATPase activity nucleoside-triphosphatase activity nucleotide binding	null
LmjF.09.0240	ubiqitin hydrolase putative	0.899556	1.0114	ubiquitin thiolesterase activity	ubiquitin-dependent protein catabolic process
LmjF.09.0250	DNA replication licensing factor MCM4 putativeDNA replication licensing factor MCM4 (MCM4)	0.902201	-1.01379	ATP binding DNA binding nucleoside-triphosphatase activity nucleotide binding	DNA replication
LmjF.09.0260	hypothetical protein conserved	0.413491	-1.08461	null	null
LmjF.09.0270	integral membrane transport protein putative	0.0146718	-1.29802	null	transmembrane transport
LmjF.09.0280	hypothetical protein conserved	0.088308	1.14721	null	null
LmjF.09.0290	kinesin putative	0.162727	1.17079	ATP binding microtubule motor activity	microtubule-based movement
LmjF.09.0300	hypothetical protein conserved	0.0749194	-1.25178	null	null
LmjF.09.0310	protein kinase putative	0.883179	1.01274	ATP binding protein kinase activity protein tyrosine kinase activity	protein phosphorylation
LmjF.09.0320	hypothetical protein conserved	0.00545176	2.17121	null	null
LmjF.09.0330	hypothetical protein conserved	0.000479273	1.56731	null	null
LmjF.09.0340	hypothetical protein conserved	0.000495905	1.61839	null	null
LmjF.09.0345	hypothetical protein conserved	0.0149195	1.28056	null	null
LmjF.09.0350	hypothetical protein conserved	0.00933108	1.32965	protein binding zinc ion binding	null
LmjF.09.0360	DNA photolyase putative	0.525333	1.07114	DNA photolyase activity	DNA repair
LmjF.09.0365	hypothetical protein conserved	0.745125	-1.03466	protein binding	null
LmjF.09.0367	hypothetical protein	0.00140046	-1.70616	null	null
LmjF.09.0370	hypothetical protein conserved	0.398237	-1.10674	null	null
LmjF.09.0380	hypothetical protein conserved	0.841259	1.02819	null	null
LmjF.09.0390	hypothetical protein conserved	0.0146469	1.27611	null	null
LmjF.09.0400	protein kinase putative	0.0927273	-1.17005	ATP binding protein kinase activity protein tyrosine kinase activity	protein phosphorylation
LmjF.09.0410	protein kinase putative	0.00515345	-1.29335	ATP binding protein kinase activity protein tyrosine kinase activity	protein phosphorylation
LmjF.09.0420	tyrosine phosphatase putative	0.00271519	1.3664	phosphatase activity protein tyrosine/serine/threonine phosphatase activity	dephosphorylation protein dephosphorylation
LmjF.09.0430	hypothetical protein conserved	0.0782707	1.16074	DNA binding protein binding zinc ion binding	histone modification
LmjF.09.0440	hypothetical tetratricopeptide repeat protein	0.327435	1.08124	protein binding	null
LmjF.09.0450	hypothetical protein conserved	0.693851	1.03412	null	null
LmjF.09.0460	hypothetical protein conserved	0.824309	1.03655	null	null
LmjF.09.0470	serine/threonine protein phosphatase putative	0.0730862	1.17112	hydrolase activity	null
LmjF.09.0480	hypothetical protein conserved	0.105372	-1.1704	null	null
LmjF.09.0490	hypothetical protein conserved	0.128127	-1.15165	null	null
LmjF.09.0500	hypothetical protein conserved	0.00839043	1.33532	null	null
LmjF.09.0510	hypothetical protein conserved	0.0214869	-1.2037	null	null
LmjF.09.0520	hypothetical protein conserved	0.249271	1.1526	null	null
LmjF.09.0530	leucine-rich repeat protein putative	0.20639	1.14518	null	null
LmjF.09.0540	hypothetical protein unknown function	0.00159744	1.34302	null	null
LmjF.09.0550	hypothetical protein conserved	0.976868	-1.00265	phosphatase activity protein tyrosine/serine/threonine phosphatase activity	dephosphorylation protein dephosphorylation
LmjF.09.0560	hypothetical protein unknown function	0.402705	1.07048	null	null
LmjF.09.0570	hypothetical protein conserved	0.504259	-1.06274	null	null
LmjF.09.0580	surface antigen-like protein	0.863606	1.02864	null	null
LmjF.09.0590	ATP-dependent DNA helicase putative	0.692133	1.03875	ATP binding hydrolase activity	null
LmjF.09.0600	cyclin 1 putative	0.910004	-1.01088	serine-type peptidase activity	proteolysis
LmjF.09.0610	hypothetical protein conserved	0.347342	-1.09449	null	null
LmjF.09.0620	hypothetical protein conserved	0.0153117	1.27877	null	null
LmjF.09.0630	hypothetical protein conserved	0.00461347	1.29203	phospholipid binding protein binding	null
LmjF.09.0640	palmitoyl acyltransferase 5 putative	0.0440315	-1.22843	zinc ion binding	null
LmjF.09.0650	hypothetical protein conserved	0.0137342	1.23888	ATP binding kinase activity	null
LmjF.09.0660	hypothetical protein conserved	0.596927	1.0531	null	null
LmjF.09.0670	prefoldin subunit 2 putative	0.0244549	-1.21688	unfolded protein binding	protein folding
LmjF.09.0680	hypothetical protein conserved	0.87512	1.01761	null	null
LmjF.09.0700	hypothetical protein conserved	0.628363	-1.08179	null	null
LmjF.09.0710	hypothetical protein conserved	0.0954667	1.20088	null	null
LmjF.09.0720	cleavage and polyadenylation specificity factor 30 kDa subunit putative	0.24482	-1.11962	nucleic acid binding zinc ion binding	null
LmjF.09.0730	hypothetical protein conserved	0.839064	1.02061	null	null
LmjF.09.0740	ubiquitin ligase putative	0.178834	1.16013	ubiquitin-protein ligase activity zinc ion binding	null
LmjF.09.0750	acyl-CoA binding protein putative	0.0597291	1.16191	fatty-acyl-CoA binding	null
LmjF.09.0760	hypothetical protein conserved	0.226284	1.14205	null	null
LmjF.09.0770	oligopeptidase b (OPB)	0.599293	-1.04352	serine-type endopeptidase activity serine-type peptidase activity	proteolysis
LmjF.09.0780	hypothetical protein conserved	0.886251	1.01694	null	null
LmjF.09.0790	hypothetical protein conserved	0.808578	1.03086	null	null
LmjF.09.0800	kinetoplast-associated protein-like protein	0.733313	-1.04397	null	null
LmjF.09.0810	hypothetical protein conserved	0.221464	-1.11431	unfolded protein binding	protein folding
LmjF.09.0820	hypothetical protein conserved	0.547888	-1.06894	nucleoside-triphosphatase activity nucleotide binding	null
LmjF.09.0830	DEAD/DEAH box helicase-like protein	0.0434618	-1.26209	ATP binding ATP-dependent helicase activity helicase activity nucleic acid binding	null
LmjF.09.0840	hypothetical protein conserved	0.431888	-1.09612	null	null
LmjF.09.0850	ras family protein-like protein	0.0433281	-1.36259	GTP binding GTPase activity	GTP catabolic process protein transport signal transduction small GTPase mediated signal transduction
LmjF.09.0860	hypothetical protein conserved	0.10965	-1.16796	null	null
LmjF.09.0870	hypothetical protein conserved	0.0276861	1.25069	null	null
LmjF.09.0880	histone h1-like protein	0.186834	1.16915	null	null
LmjF.09.0890	phospholipid transporting ATPase-like protein putative	0.0436118	1.20244	ATP binding catalytic activity metal ion binding nucleotide binding	cation transport metabolic process
LmjF.09.0900	ef-hand protein 5 putative	0.22154	-1.09825	null	null
LmjF.09.0910	calmodulin putative	0.000512871	-1.48828	calcium ion binding	null
LmjF.09.0920	calmodulin putative	0.000294303	-1.53576	calcium ion binding	null
LmjF.09.0930	calmodulin putative	0.000259437	-1.59205	calcium ion binding	null
LmjF.09.0940	translation-associated element 2 putative	0.798086	1.02937	null	null
LmjF.09.0950	SLA/LP autoantigen-like protein	0.429499	1.11401	transferase activity	null
LmjF.09.0960	hypothetical protein conserved	0.593934	1.09933	null	null
LmjF.09.0970	elongation factor-1 gamma (EF1G)	0.000294303	-1.66047	protein binding translation elongation factor activity	translational elongation
LmjF.09.0980	hypothetical protein conserved	0.0116533	1.29644	null	null
LmjF.09.0990	hypothetical protein conserved	0.0366691	-1.31033	null	null
LmjF.09.1000	hypothetical protein conserved	0.55994	-1.06931	null	null
LmjF.09.1010	hypothetical protein conserved	0.0356774	-1.28759	null	null
LmjF.09.1020	hypothetical protein conserved	0.0623082	1.17914	null	null
LmjF.09.1030	hypothetical protein conserved	0.291929	1.12218	null	null
LmjF.09.1040	phospholipid:diacylglycerol acyltransferase putative	0.755572	1.03469	O-acyltransferase activity	lipid metabolic process
LmjF.09.1050	hypothetical protein conserved	0.20833	-1.12218	structural molecule activity	null
LmjF.09.1060	DNA-directed RNA polymerase III subunit putative	0.00544454	1.47284	DNA-directed RNA polymerase activity	null
LmjF.09.1070	eukaryotic translation initiation factor 2 subunit putative	0.00244605	-1.54926	GTP binding GTPase activity	null
LmjF.09.1090	translation initiation factor EIF-2B gamma subunit putative	0.0673897	-1.20574	GTP binding GTPase activity	null
LmjF.09.1100	hypothetical protein conserved	0.0246922	-1.23427	null	null
LmjF.09.1110	hypothetical protein conserved	0.00187351	1.59196	null	null
LmjF.09.1120	mitochondrial RNA binding protein 2	0.121294	-1.16196	DNA binding	null
LmjF.09.1130	mitochondrial import inner membrane translocase subunit TIM17 putative	0.591957	-1.05482	null	null
LmjF.09.1140	hypothetical protein conserved	0.0438792	-1.25991	null	null
LmjF.09.1150	hypothetical protein conserved	0.00765926	-1.38112	null	null
LmjF.09.1160	hypothetical protein conserved	0.0299039	1.25245	null	null
LmjF.09.1170	hypothetical protein conserved	0.202748	-1.12993	null	ubiquitin-dependent protein catabolic process
LmjF.09.1180	hypothetical protein conserved	0.00473675	1.30876	null	null
LmjF.09.1190	hypothetical protein conserved	0.0556834	-1.17958	null	null
LmjF.09.1200	hypothetical protein conserved	0.379005	1.09729	protein binding	null
LmjF.09.1210	hypothetical protein unknown function	0.00712671	1.28901	protein binding zinc ion binding	null
LmjF.09.1220	AAA family ATPase putative	0.191926	-1.1755	ATP binding nucleoside-triphosphatase activity nucleotide binding	null
LmjF.09.1230	hypothetical protein conserved	0.0529621	-1.20119	null	null
LmjF.09.1240	hypothetical protein conserved	0.882875	1.02526	null	null
LmjF.09.1250	hypothetical protein conserved	0.0649865	-1.28275	null	null
LmjF.09.1260	hypothetical protein conserved	0.0360557	1.24134	protein binding	null
LmjF.09.1270	mitochondrial carrier protein putative	0.746217	1.03477	null	null
LmjF.09.1280	hypothetical protein conserved	0.864684	-1.01913	null	null
LmjF.09.1290	hypothetical protein conserved	0.380533	1.12803	null	null
LmjF.09.1300	hypothetical protein conserved	0.614129	1.04487	null	null
LmjF.09.1310	hypothetical protein unknown function	0.0823269	1.23187	null	null
LmjF.09.1315	hypothetical protein	0.0167509	-1.1993	null	null
LmjF.09.1320	paraflagellar rod component putative	0.619478	1.05225	calmodulin binding	null
LmjF.09.1330	hypothetical protein conserved	0.0025651	1.57428	null	null
LmjF.09.1340	histone H2B	0.0191328	1.20705	DNA binding protein heterodimerization activity	nucleosome assembly
LmjF.09.1350	hypothetical protein conserved	0.0787288	-1.1646	null	null
LmjF.09.1360	hypothetical protein unknown function	0.0757054	-1.22459	null	null
LmjF.09.1370	hypothetical protein conserved	0.255468	-1.1233	null	null
LmjF.09.1380	hypothetical protein conserved	0.978563	-1.00307	null	null
LmjF.09.1390	hypothetical protein conserved	0.484559	1.06467	null	null
LmjF.09.1400	hypothetical protein unknown function	0.597944	1.0576	calcium ion binding	null
LmjF.09.1410	hypothetical protein conserved	0.809305	-1.03065	protein binding	null
LmjF.09.1420	hypothetical protein conserved	0.0656901	-1.17195	null	protein folding protein transport
LmjF.09.1430	ubiquinone biosynthesis protein-like protein putative	0.00545617	-1.31524	null	ubiquinone biosynthetic process
LmjF.09.1440	hypothetical protein conserved	0.988093	-1.00144	heat shock protein binding	null
LmjF.09.1450	hypothetical protein conserved	0.00168083	-1.39902	null	null
LmjF.09.1460	hypothetical protein conserved	0.0016599	-1.48975	null	null
LmjF.09.1470	hypothetical protein conserved	0.000372818	-1.49326	null	null
LmjF.09.1480	DNA J-binding protein putative (JBP1)	0.000181996	-1.64538	null	null
LmjF.09.1490	cytochrome b5-like protein putative	0.00323153	-1.29971	heme binding	null
LmjF.09.1500	cytochrome b5-like protein (pseudogene)	0.000423711	-1.66718	heme binding	null
LmjF.09.1505	hypothetical protein conserved	0.000632903	-1.4953	null	null
LmjF.09.1510	hypothetical protein conserved	0.663327	-1.05703	null	null
LmjF.09.1520	hypothetical protein conserved	0.00239214	-1.43151	null	null
LmjF.09.1530	hypothetical protein conserved	0.21307	-1.13282	cAMP-dependent protein kinase regulator activity	signal transduction
LmjF.09.1540	hypothetical protein conserved	0.0137735	-1.43159	null	null
LmjF.09.1550	hypothetical protein conserved	0.00336905	-1.44708	null	null
LmjF.10_1273	novel ORF	0.028082	-1.52096	NA	NA
LmjF.10_1286	novel ORF	0.0577957	1.30707	NA	NA
LmjF.10_1299	novel ORF	0.0846161	1.21032	NA	NA
LmjF.10_1307	novel ORF	0.0225466	-1.32965	NA	NA
LmjF.10_1318	novel ORF	0.910962	-1.01026	NA	NA
LmjF.10_1324	novel ORF	0.752379	1.04832	NA	NA
LmjF.10_1326	novel ORF	0.00105078	-1.55871	NA	NA
LmjF.10_1331	novel ORF	0.00183469	-1.46013	NA	NA
LmjF.10_1333	novel ORF	0.16061	-1.17635	NA	NA
LmjF.10_1352	novel ORF	0.703066	1.05209	NA	NA
LmjF.10_1355	novel ORF	0.00127052	1.66052	NA	NA
LmjF.10_1358	novel ORF	0.392988	-1.09642	NA	NA
LmjF.10_1362	novel ORF	0.00765926	1.58046	NA	NA
LmjF.10_1363	novel ORF	0.27196	1.11154	NA	NA
LmjF.10_1386	novel ORF	0.00574885	1.38753	NA	NA
LmjF.10_1400	novel ORF	0.0834322	-1.22048	NA	NA
LmjF.10_1404	novel ORF	0.133777	1.17488	NA	NA
LmjF.10_1407	novel ORF	0.00403323	1.31191	NA	NA
LmjF.10_1411	novel ORF	0.197113	-1.15088	NA	NA
LmjF.10_1412	novel ORF	0.317162	-1.1242	NA	NA
LmjF.10_1417	novel ORF	0.178558	1.26027	NA	NA
LmjF.10_1420	novel ORF	0.996548	1.00065	NA	NA
LmjF.10_1421	novel ORF	0.878563	-1.0196	NA	NA
LmjF.10_1433	novel ORF	0.00282089	1.3996	NA	NA
LmjF.10.0010	fatty acid desaturase putative	0.303105	1.12068	null	lipid metabolic process
LmjF.10.0020	pteridin transporter putative	0.408633	1.10032	null	null
LmjF.10.0030	phosphate-Repressible Phosphate Permease-like protein	0.00891564	1.35097	inorganic phosphate transmembrane transporter activity	phosphate ion transport
LmjF.10.0040	hypothetical protein conserved	0.00119365	-1.70477	null	null
LmjF.10.0050	hypothetical protein conserved	0.00660656	-1.26451	null	null
LmjF.10.0060	thymidylate kinase-like protein	0.00983828	-1.30667	null	null
LmjF.10.0070	ribosomal protein l35a putative	0.618955	-1.05167	structural constituent of ribosome	translation
LmjF.10.0080	hypothetical protein unknown function	0.010697	-1.31416	null	null
LmjF.10.0090	dehydrogenase-like protein	0.00141205	1.54654	oxidoreductase activity	metabolic process
LmjF.10.0100	hypothetical protein conserved	0.0365059	-1.25325	null	null
LmjF.10.0110	WD-repeat containing protein	0.147716	-1.18967	protein binding	null
LmjF.10.0120	hypothetical protein conserved	0.332538	1.17315	null	null
LmjF.10.0130	hypothetical protein conserved	0.0307218	1.22832	null	null
LmjF.10.0140	DEAD/DEAH box helicase putative	0.322964	1.08455	ATP binding ATP-dependent helicase activity helicase activity nucleic acid binding	null
LmjF.10.0150	hypothetical protein conserved	0.000987969	1.55264	null	null
LmjF.10.0160	hypothetical protein conserved	0.0166977	1.31474	null	null
LmjF.10.0170	guanosine diphosphatase putative	0.0770003	1.17588	hydrolase activity	null
LmjF.10.0180	leucine-rich repeat protein putative	0.0989949	1.26979	null	null
LmjF.10.0185	hypothetical protein	0.0989994	1.22675	null	null
LmjF.10.0190	hypothetical protein unknown function	0.931359	-1.0096	protein binding	null
LmjF.10.0195	hypothetical protein conserved	0.522067	-1.05966	null	null
LmjF.10.0200	mitogen-activated protein kinase putative (MPK10)	0.379451	-1.09769	ATP binding protein kinase activity protein tyrosine kinase activity	protein phosphorylation
LmjF.10.0210	nucleolar protein putative	0.396493	-1.07789	null	null
LmjF.10.0218	hypothetical protein unknown function	0.615996	-1.05719	null	null
LmjF.10.0219	hypothetical protein unknown function	0.332524	1.08932	null	null
LmjF.10.0220	hypothetical protein unknown function	0.24482	1.13308	null	null
LmjF.10.0230	hypothetical protein conserved	0.0534879	1.29688	null	null
LmjF.10.0240	hypothetical protein conserved	0.0154142	1.31308	null	null
LmjF.10.0250	hypothetical protein conserved	0.0965632	1.20397	4-alpha-hydroxytetrahydrobiopterin dehydratase activity	tetrahydrobiopterin biosynthetic process
LmjF.10.0260	hypothetical protein conserved	0.366973	-1.08954	null	null
LmjF.10.0270	hypothetical protein conserved	0.888272	-1.01507	exonuclease activity nucleic acid binding	null
LmjF.10.0280	hypothetical protein conserved	0.0431487	1.25204	null	null
LmjF.10.0290	isocitrate dehydrogenase [NADP] mitochondrial precursor putative	0.00762569	-1.29677	isocitrate dehydrogenase (NADP+) activity	isocitrate metabolic process oxidation-reduction process
LmjF.10.0300	hypothetical protein conserved	0.134542	-1.18852	null	null
LmjF.10.0310	protein transport protein Sec23 putative	0.00721864	1.28379	zinc ion binding	ER to Golgi vesicle-mediated transport intracellular protein transport
LmjF.10.0320	hypothetical protein conserved	0.177817	1.16841	null	null
LmjF.10.0330	hypothetical protein conserved	0.206556	1.10462	null	null
LmjF.10.0350	pteridine transporter ft5 putative (pseudogene)	0.0178865	-1.24833	null	null
LmjF.10.0350	pteridine transporter ft5 putative (pseudogene)	0.0693971	-1.20898	null	null
LmjF.10.0360	folate/biopterin transporter putative	0.00785227	1.41202	null	null
LmjF.10.0370	folate/biopterin transporter putative	0.731605	1.05904	null	null
LmjF.10.0380	folate/biopterin transporter putative	0.00913068	1.65773	null	null
LmjF.10.0385	folate/biopterin transporter putative	0.00509866	-1.34729	null	null
LmjF.10.0390	folate/biopterin transporter putative	0.0466943	1.2628	null	null
LmjF.10.0400	folate/biopterin transporter putative	0.000321974	1.68566	null	null
LmjF.10.0420	dihydroxyacetone kinase 1-like protein	0.0524108	1.20453	glycerone kinase activity	glycerol metabolic process
LmjF.10.0425	hypothetical protein	0.85757	-1.01919	null	null
LmjF.10.0430	hypothetical protein unknown function	0.0518833	1.32412	null	null
LmjF.10.0440	hypothetical protein unknown function	0.00114597	1.49837	protein binding zinc ion binding	null
LmjF.10.0450	hypothetical protein unknown function	0.00226349	-1.4373	null	null
LmjF.10.0460	GP63 leishmanolysin (GP63-1)	0.10002	1.19926	metalloendopeptidase activity zinc ion binding	cell adhesion proteolysis
LmjF.10.0465	GP63 leishmanolysin (GP63-2)	0.0148283	1.34986	metalloendopeptidase activity zinc ion binding	cell adhesion proteolysis
LmjF.10.0470	GP63 leishmanolysin (GP63-3)	0.00217183	1.6325	metalloendopeptidase activity zinc ion binding	cell adhesion proteolysis
LmjF.10.0480	GP63 leishmanolysin (GP63-4)	0.00586308	1.64898	metalloendopeptidase activity zinc ion binding	cell adhesion proteolysis
LmjF.10.0483	hypothetical protein unknown function	0.131066	1.24146	null	null
LmjF.10.0485	hypothetical protein unknown function	0.175503	1.16306	null	null
LmjF.10.0490	mitogen-activated protein kinase 3 putative (MPK3)	0.305169	1.13683	ATP binding protein kinase activity protein tyrosine kinase activity	protein phosphorylation
LmjF.10.0500	hypothetical protein conserved	0.0358397	-1.38321	null	null
LmjF.10.0510	glycerol-3-phosphate dehydrogenase [NAD ] glycosomal (GPD)	0.0661081	1.16086	NAD binding glycerol-3-phosphate dehydrogenase [NAD+] activity	carbohydrate metabolic process glycerol-3-phosphate catabolic process glycerol-3-phosphate metabolic process oxidation-reduction process
LmjF.10.0520	hypothetical protein conserved	0.469062	1.06753	null	null
LmjF.10.0530	hypothetical protein conserved	0.614409	-1.06821	null	null
LmjF.10.0540	hypothetical protein unknown function	0.583542	1.09527	null	null
LmjF.10.0550	hypothetical protein conserved	0.0184941	-1.26732	null	null
LmjF.10.0560	zinc binding dehydrogenase-like protein	0.0123046	-1.287	oxidoreductase activity zinc ion binding	oxidation-reduction process
LmjF.10.0570	zinc-binding dehydrogenase-like protein	0.375075	-1.08393	oxidoreductase activity zinc ion binding	oxidation-reduction process
LmjF.10.0580	hypothetical protein conserved	0.179373	-1.13945	null	null
LmjF.10.0590	hypothetical protein conserved	0.623395	1.07019	null	null
LmjF.10.0600	hypothetical protein conserved	0.114633	-1.19183	null	null
LmjF.10.0610	endonuclease G putative	0.0109314	-1.3654	hydrolase activity metal ion binding nucleic acid binding	null
LmjF.10.0620	hypothetical protein conserved	0.242475	1.1017	null	null
LmjF.10.0630	flagellar glycoprotein-like protein	0.499317	-1.06166	null	null
LmjF.10.0640	hypothetical protein conserved	0.287072	1.0888	nucleic acid binding zinc ion binding	null
LmjF.10.0650	hypothetical protein unknown function	0.0513127	1.20272	null	null
LmjF.10.0660	hypothetical protein unknown function	0.430264	1.06925	null	null
LmjF.10.0670	hypothetical protein conserved	0.0571202	-1.18053	null	null
LmjF.10.0680	hypothetical protein unknown function	0.128577	1.15155	null	null
LmjF.10.0690	hypothetical protein conserved	0.107718	1.14844	binding protein binding	null
LmjF.10.0700	hypothetical protein conserved	0.90186	-1.01232	nucleic acid binding	null
LmjF.10.0710	amino acid permease putative (AAT20.1)	0.0272295	1.2236	null	null
LmjF.10.0715	amino acid transporter putative (AAT20.2)	0.125591	1.15051	null	null
LmjF.10.0720	amino acid permease putative (AAT20.3)	0.303995	1.12463	null	null
LmjF.10.0730	deaminase putative	0.0476094	1.21571	catalytic activity hydrolase activity zinc ion binding	null
LmjF.10.0740	hypothetical protein conserved	0.308315	1.11909	null	null
LmjF.10.0750	hypothetical protein conserved	0.000319742	1.71669	null	null
LmjF.10.0760	hypothetical protein conserved	0.0465727	1.20811	null	null
LmjF.10.0770	hypothetical protein unknown function	0.456627	-1.06624	null	null
LmjF.10.0780	hypothetical protein conserved	0.683605	-1.04308	protein binding	null
LmjF.10.0790	hypothetical protein conserved	0.0946437	-1.13994	null	null
LmjF.10.0800	hypothetical protein conserved	0.0054261	-1.51929	null	null
LmjF.10.0810	hypothetical protein conserved	0.461834	-1.11815	null	null
LmjF.10.0820	hypothetical protein conserved	0.506471	1.06313	null	null
LmjF.10.0830	protein kinase putative	0.00249496	1.35116	ATP binding protein kinase activity	protein phosphorylation
LmjF.10.0840	hypothetical protein conserved	0.977534	1.0027	deaminase activity	purine ribonucleoside monophosphate biosynthetic process
LmjF.10.0850	nuclear transport factor 2 putative	0.000372818	-1.55714	null	transport
LmjF.10.0860	hypothetical protein conserved	0.174437	-1.1289	null	null
LmjF.10.0870	histone H3	0.924448	-1.02645	DNA binding protein heterodimerization activity	nucleosome assembly
LmjF.10.0880	hypothetical protein conserved	0.00239736	1.35309	null	null
LmjF.10.0890	FKBP-type peptidyl-prolyl cis-trans isomerase putative	0.00155152	-1.46395	null	protein folding
LmjF.10.0900	hypothetical protein conserved	0.0309402	1.23984	protein binding	null
LmjF.10.0910	small GTP-binding protein Rab11 putative (Rab11)	0.381067	-1.08323	GTP binding GTPase activity	GTP catabolic process intracellular protein transport nucleocytoplasmic transport protein transport signal transduction small GTPase mediated signal transduction
LmjF.10.0920	hypothetical protein conserved	0.705963	1.0354	null	null
LmjF.10.0930	hypothetical protein conserved (pseudogene)	0.0146482	1.46966	null	null
LmjF.10.0935	hypothetical protein	0.000547038	1.50866	null	null
LmjF.10.0940	hypothetical protein conserved	0.00359708	1.32268	null	null
LmjF.10.0945	hypothetical protein conserved	0.0493657	-1.20593	null	null
LmjF.10.0950	guanine nucleotide exchange factor subunit GCD7translation initiation factor 2b delta subunit putative	0.956431	1.00494	null	cellular metabolic process
LmjF.10.0960	hypothetical protein conserved	0.00477261	1.29687	null	null
LmjF.10.0970	hypothetical protein unknown function	0.153242	1.36478	null	null
LmjF.10.0980	hypothetical protein unknown function	0.00029611	1.96801	null	null
LmjF.10.0990	histone H3	0.97444	-1.00805	DNA binding protein heterodimerization activity	nucleosome assembly
LmjF.10.1000	ARP2/3 complex subunit putative	0.321289	1.12109	null	null
LmjF.10.1010	nucleoside phosphorylase-like protein	0.990739	-1.00128	catalytic activity	nucleoside metabolic process
LmjF.10.1020	carrier protein putative	0.787104	1.02231	null	null
LmjF.10.1030	RNA-binding protein-like protein	0.0153622	-1.35003	nucleic acid binding	null
LmjF.10.1040	hypothetical protein conserved	0.0172603	1.24313	null	null
LmjF.10.1050	hypothetical protein conserved	0.27858	-1.09879	heat shock protein binding	null
LmjF.10.1060	hypothetical protein conserved	0.185533	-1.13058	null	null
LmjF.10.1070	hypothetical protein unknown function	0.801104	1.02314	null	null
LmjF.10.1080	eukaryotic translation initation factor 4 gamma putative	0.18234	-1.16839	DNA binding RNA binding binding protein binding	null
LmjF.10.1081	hypothetical protein conserved	0.338605	-1.1445	ATP binding nucleoside diphosphate kinase activity	CTP biosynthetic process GTP biosynthetic process UTP biosynthetic process nucleoside diphosphate phosphorylation
LmjF.10.1081	hypothetical protein conserved	0.911326	-1.02453	ATP binding nucleoside diphosphate kinase activity	CTP biosynthetic process GTP biosynthetic process UTP biosynthetic process nucleoside diphosphate phosphorylation
LmjF.10.1090	hypothetical protein conserved	0.13884	-1.13772	null	null
LmjF.10.1100	hypothetical protein conserved	0.83336	1.02928	null	null
LmjF.10.1110	PAB1-binding protein putative	0.496457	-1.07201	null	null
LmjF.10.1120	hypothetical protein conserved	0.587585	1.05272	null	null
LmjF.10.1130	hypothetical protein conserved	0.0393925	1.28893	null	null
LmjF.10.1140	hypothetical protein conserved	0.00574579	1.34266	protein binding zinc ion binding	null
LmjF.10.1150	hypothetical protein conserved	0.429069	1.07216	null	null
LmjF.10.1160	rab1 small GTP-binding protein putative	0.00531588	1.2781	GTP binding GTPase activity	GTP catabolic process intracellular protein transport nucleocytoplasmic transport protein transport signal transduction small GTPase mediated signal transduction
LmjF.10.1170	small GTP-binding protein Rab7 putative	0.307262	1.09801	GTP binding GTPase activity	GTP catabolic process intracellular protein transport nucleocytoplasmic transport protein transport signal transduction small GTPase mediated signal transduction
LmjF.10.1180	hypothetical protein conserved	0.242376	-1.14299	null	null
LmjF.10.1190	flagellar protofilament ribbon protein-like protein	0.0935536	-1.14884	null	null
LmjF.10.1195	hypothetical protein conserved	0.225041	-1.15117	zinc ion binding	null
LmjF.10.1200	hypothetical protein conserved	0.00167538	-1.35734	null	null
LmjF.10.1210	hypothetical protein conserved	0.215575	-1.12519	null	null
LmjF.10.1220	hypothetical protein conserved	0.121019	1.28624	null	null
LmjF.10.1225	hypothetical protein conserved	0.576525	-1.06681	null	null
LmjF.10.1227	hypothetical protein	0.000267815	-1.93665	null	null
LmjF.10.1228	hypothetical protein	0.00429023	-1.67434	null	null
LmjF.10.1230	hypothetical protein conserved	0.166231	1.15122	null	null
LmjF.10.1240	hypothetical protein conserved	0.0804647	1.23411	null	null
LmjF.10.1250	hypothetical protein conserved	0.652954	1.05557	null	null
LmjF.10.1260	hypothetical protein conserved	0.786173	-1.02951	null	null
LmjF.10.1270	hypothetical protein conserved	0.0902224	-1.15913	null	null
LmjF.10.1280	hypothetical protein conserved	0.0234538	1.37997	null	null
LmjF.10.1290	hypothetical protein conserved	0.0293371	1.24696	null	null
LmjF.10.1300	phosphate-Repressible Phosphate Permease-like protein	0.0134097	1.32531	inorganic phosphate transmembrane transporter activity	phosphate ion transport
LmjF.10.1310	pteridine transporter putative	0.40854	1.09752	null	null
LmjF.10.1320	fatty acid desaturase putative	0.0697341	1.22411	null	lipid metabolic process
LmjF.11_1460	novel ORF	0.648894	-1.05469	NA	NA
LmjF.11_1461	novel ORF	0.511413	-1.11295	NA	NA
LmjF.11_1468	novel ORF	0.403839	-1.11754	NA	NA
LmjF.11_1482	novel ORF	0.00267156	1.55842	NA	NA
LmjF.11_1495	novel ORF	0.50227	-1.07243	NA	NA
LmjF.11_1500	novel ORF	0.000319742	-1.87102	NA	NA
LmjF.11_1501	novel ORF	0.00396577	-1.38473	NA	NA
LmjF.11_1503	novel ORF	0.00834793	-1.42045	NA	NA
LmjF.11_1505	novel ORF	0.0183875	-1.49348	NA	NA
LmjF.11_1506	novel ORF	0.0913122	-1.25443	NA	NA
LmjF.11_1509	novel ORF	0.0338585	1.54757	NA	NA
LmjF.11_1511	novel ORF	0.02924	1.35718	NA	NA
LmjF.11_1532	novel ORF	0.590892	-1.06579	NA	NA
LmjF.11_1537	novel ORF	0.000872026	1.67481	NA	NA
LmjF.11_1538	novel ORF	0.000267815	1.75654	NA	NA
LmjF.11_1540	novel ORF	0.0146469	-1.38041	NA	NA
LmjF.11_1547	novel ORF	0.0194061	-1.36976	NA	NA
LmjF.11_1561	novel ORF	0.120385	-1.16743	NA	NA
LmjF.11_1566	novel ORF	0.0558899	1.66848	NA	NA
LmjF.11_1567	novel ORF	0.133688	1.41355	NA	NA
LmjF.11_1570	novel ORF	0.545505	1.09807	NA	NA
LmjF.11_1574	novel ORF	0.159839	-1.29066	NA	NA
LmjF.11_1582	novel ORF	0.143766	-1.16299	NA	NA
LmjF.11_1605	novel ORF	0.00615848	-1.37215	NA	NA
LmjF.11.0010	hypothetical protein conserved	0.745262	-1.05575	null	null
LmjF.11.0020	hypothetical protein conserved	0.00804589	-1.33883	null	null
LmjF.11.0030	hypothetical protein conserved	0.571263	-1.06	transferase activity	null
LmjF.11.0040	ATP-binding cassette protein subfamily H member 1 putative (ABCH1)	0.0220444	1.54825	ATP binding ATPase activity nucleoside-triphosphatase activity nucleotide binding	null
LmjF.11.0050	SNF2/RAD54 related DNA helicase putative	0.0121313	-1.26721	ATP binding DNA binding endonuclease activity helicase activity nucleic acid binding	null
LmjF.11.0060	protein kinase putative	0.0406266	1.22626	ATP binding protein kinase activity protein tyrosine kinase activity	protein phosphorylation
LmjF.11.0070	hypothetical protein conserved	0.0767689	-1.1753	protein binding	protein targeting to Golgi
LmjF.11.0080	hypothetical protein conserved	0.24869	-1.10127	nucleic acid binding	null
LmjF.11.0090	hypothetical protein conserved	0.554281	1.05538	null	null
LmjF.11.0100	seryl-tRNA synthetase putative	0.0697058	-1.15184	ATP binding aminoacyl-tRNA ligase activity nucleotide binding serine-tRNA ligase activity	seryl-tRNA aminoacylation tRNA aminoacylation for protein translation
LmjF.11.0110	cyclin-dependent protein kinase putative	0.529621	-1.05984	ATP binding protein kinase activity protein tyrosine kinase activity	protein phosphorylation
LmjF.11.0120	hypothetical protein conserved	0.0163965	1.40194	null	null
LmjF.11.0130	NGG1 interacting factor 3-like protein	0.0266611	-1.21925	null	null
LmjF.11.0140	cell cycle sequence binding phosphoprotein (RBP45) putative	0.634856	-1.06145	null	null
LmjF.11.0150	hypothetical protein conserved	0.102768	1.17688	null	null
LmjF.11.0160	hypothetical protein conserved	0.0871646	1.14592	null	null
LmjF.11.0170	hypothetical protein conserved	0.753171	1.0377	null	null
LmjF.11.0180	cytoplasmic translation machinery associated protein putative	0.00559597	-1.37814	RNA binding	null
LmjF.11.0190	DEAD-boc ATP-dependent (RNA) helicase putative	0.413385	-1.06768	ATP binding ATP-dependent helicase activity helicase activity nucleic acid binding	null
LmjF.11.0200	hypothetical protein conserved	0.265409	-1.1131	null	null
LmjF.11.0210	acidocalcisomal pyrophosphatase	0.926076	-1.00834	inorganic diphosphatase activity magnesium ion binding	phosphate-containing compound metabolic process
LmjF.11.0220	pterin-4-alpha-carbinolamine dehydratase putative	0.908146	-1.0121	4-alpha-hydroxytetrahydrobiopterin dehydratase activity	tetrahydrobiopterin biosynthetic process
LmjF.11.0230	hypothetical protein conserved	0.618955	-1.04502	ATP binding DNA binding DNA-dependent ATPase activity	DNA metabolic process
LmjF.11.0240	proteasome alpha 7 subunit putative	0.0290657	-1.29242	endopeptidase activity threonine-type endopeptidase activity	proteolysis involved in cellular protein catabolic process ubiquitin-dependent protein catabolic process
LmjF.11.0250	serine/threonine protein kinase putative	0.00069919	1.65794	ATP binding protein kinase activity protein tyrosine kinase activity	protein phosphorylation
LmjF.11.0260	hypothetical protein conserved	0.678316	1.04516	phosphoenolpyruvate carboxykinase activity purine nucleotide binding	gluconeogenesis
LmjF.11.0270	NADH-cytochrome b5 reductase-like protein	0.966878	-1.00611	oxidoreductase activity	oxidation-reduction process
LmjF.11.0280	hypothetical protein unknown function	0.88819	1.01741	null	null
LmjF.11.0290	hypothetical protein unknown function	0.0091192	-1.33028	null	null
LmjF.11.0300	hypothetical protein conserved	0.36768	1.13687	null	null
LmjF.11.0310	hypothetical protein conserved	0.0413597	1.22294	null	null
LmjF.11.0320	DNA repair and recombination helicase protein PIF2 putative	0.902201	1.01281	nucleoside-triphosphatase activity nucleotide binding	null
LmjF.11.0330	PIF1 helicase-like protein putative	0.0214869	-1.26705	nucleoside-triphosphatase activity nucleotide binding	null
LmjF.11.0340	hypothetical protein unknown function	0.0181644	1.42536	null	null
LmjF.11.0350	14-3-3 protein putative	0.010234	-1.37961	protein domain specific binding	null
LmjF.11.0360	hypothetical protein conserved	0.684086	1.03584	null	null
LmjF.11.0370	hypothetical protein conserved	0.763883	1.02787	null	null
LmjF.11.0380	hypothetical protein conserved	0.0130451	-1.26527	null	null
LmjF.11.0390	hypothetical protein conserved	0.443804	1.06543	null	null
LmjF.11.0400	tubulin-tyrsoine ligase-like protein	0.000200802	1.66769	tubulin-tyrosine ligase activity	cellular protein modification process
LmjF.11.0410	hypothetical protein conserved	0.698087	-1.05713	protein binding	rRNA processing regulation of cell cycle
LmjF.11.0420	chromatin binding protein putative	0.362189	1.0929	null	null
LmjF.11.0430	hypothetical protein conserved	0.699425	-1.03465	null	null
LmjF.11.0440	hypothetical protein conserved	0.0389319	-1.25113	protein binding	null
LmjF.11.0450	DNA ligase putative	0.00251936	-1.37472	null	null
LmjF.11.0460	hypothetical protein unknown function	0.613007	-1.05009	null	null
LmjF.11.0470	pumillio protein 10 putative (PUF10)	0.256086	-1.15906	RNA binding binding	null
LmjF.11.0475	hypothetical protein	0.143906	-1.24355	null	null
LmjF.11.0480	hypothetical protein conserved	0.313605	-1.11282	null	null
LmjF.11.0490	tetratricopeptide repeat (TPR) protein	0.787104	-1.04177	protein binding	null
LmjF.11.0500	hypothetical protein conserved	0.614854	-1.04052	null	null
LmjF.11.0510	protein kinase putative	0.751145	-1.02807	ATP binding protein kinase activity protein tyrosine kinase activity	protein phosphorylation
LmjF.11.0520	amino acid permease/transporter putative (AAT15)	0.0157416	-1.28969	amino acid transmembrane transporter activity	amino acid transmembrane transport
LmjF.11.0530	hypothetical protein conserved	0.0404039	-1.19991	RNA binding pseudouridine synthase activity	RNA modification pseudouridine synthesis
LmjF.11.0540	hypothetical protein conserved	0.0019012	-1.36045	null	null
LmjF.11.0550	nucleobase transporter (NT4)	0.570241	-1.09291	nucleoside transmembrane transporter activity	transport
LmjF.11.0560	transcription modulator/accessory protein putative	0.777171	1.03206	null	nucleobase-containing compound metabolic process
LmjF.11.0570	argonaute like protein (pseudogene)	0.00498486	-1.47537	null	null
LmjF.11.0570	argonaute like protein (pseudogene)	0.0440315	-1.28713	null	null
LmjF.11.0570	argonaute like protein (pseudogene)	0.17701	-1.28021	null	null
LmjF.11.0580	cytochrome b5 putative	0.0318551	-1.30979	heme binding	null
LmjF.11.0590	3-methylcrotonoyl-CoA carboxylase beta subunit putative	0.132901	-1.14965	ligase activity	null
LmjF.11.0600	hypothetical protein conserved	0.151105	1.17315	nucleic acid binding zinc ion binding	null
LmjF.11.0610	hypothetical protein conserved	0.000279174	1.82037	null	null
LmjF.11.0620	aminopeptidase putative	0.054461	-1.19845	aminopeptidase activity	proteolysis
LmjF.11.0630	aminopeptidase putative	0.0143593	-1.34228	aminopeptidase activity	proteolysis
LmjF.11.0640	hypothetical protein unknown function	0.912552	1.01024	null	null
LmjF.11.0650	hypothetical protein conserved	0.000925896	1.55823	null	transmembrane transport
LmjF.11.0660	protein associated with differentiation 4 putative	0.000843405	-1.75745	null	transmembrane transport
LmjF.11.0670	hypothetical protein conserved in leishmania	0.898328	-1.02486	null	transmembrane transport
LmjF.11.0673	hypothetical protein conserved in leishmania	0.647131	-1.07775	null	transmembrane transport
LmjF.11.0675	hypothetical protein conserved in leishmania	0.691545	-1.07162	null	transmembrane transport
LmjF.11.0680	hypothetical protein conserved in leishmania	0.0703913	-1.30612	null	null
LmjF.11.0690	hypothetical protein conserved	0.0030086	-1.5224	protein binding	null
LmjF.11.0700	anion-transporting ATPase-like protein	0.0596853	-1.21267	ATP binding ATPase activity	detoxification of arsenic-containing substance
LmjF.11.0710	hypothetical protein conserved	0.880826	-1.01462	null	null
LmjF.11.0720	PUF nine target 1	0.512124	1.09022	null	null
LmjF.11.0730	hypothetical protein conserved	0.0135918	1.28397	null	null
LmjF.11.0740	hypothetical protein conserved	0.593001	1.06178	null	null
LmjF.11.0750	hypothetical protein conserved	0.337427	1.09812	null	null
LmjF.11.0760	40S ribosomal protein S21 putative	0.277364	1.14452	structural constituent of ribosome	translation
LmjF.11.0780	40S ribosomal protein S21 putative	0.448751	1.09615	structural constituent of ribosome	translation
LmjF.11.0790	hypothetical protein conserved	0.00614026	-1.38477	null	null
LmjF.11.0800	hypothetical protein conserved	0.292317	-1.12095	null	null
LmjF.11.0810	hypothetical protein conserved	0.0133068	1.3095	null	null
LmjF.11.0820	hypothetical protein conserved	0.773834	1.05976	null	null
LmjF.11.0830	hypothetical protein conserved	0.000287054	1.87674	null	null
LmjF.11.0840	hypothetical protein conserved	0.0167128	-1.26907	carboxylesterase activity	null
LmjF.11.0850	hypothetical protein conserved	0.339224	-1.07336	carboxylesterase activity	null
LmjF.11.0860	hypothetical protein conserved	0.589422	1.05129	binding	null
LmjF.11.0870	kinesin putative	0.00417456	1.55945	ATP binding microtubule motor activity	microtubule-based movement
LmjF.11.0880	hypothetical protein conserved	0.00195324	-1.55014	null	null
LmjF.11.0890	hypothetical protein conserved	0.0865554	1.15169	null	null
LmjF.11.0900	60S ribosomal protein L24 putative	0.0377857	-1.28486	null	null
LmjF.11.0910	ATPase putative	0.776336	1.03394	ATP binding nucleoside-triphosphatase activity nucleotide binding	null
LmjF.11.0920	hypothetical protein conserved	0.824995	-1.02222	null	null
LmjF.11.0930	hypothetical protein conserved	0.240687	-1.17786	null	null
LmjF.11.0940	hypothetical protein unknown function	0.485534	1.06476	null	null
LmjF.11.0950	hypothetical protein conserved	0.850929	-1.02356	null	null
LmjF.11.0960	40S ribosomal protein S5	0.283455	1.15518	structural constituent of ribosome	translation
LmjF.11.0970	40S ribosomal protein S5	0.469171	1.07247	structural constituent of ribosome	translation
LmjF.11.0980	hypothetical protein conserved	0.754135	-1.04168	null	null
LmjF.11.0990	adaptin-related protein-like protein	0.69838	-1.04335	binding protein transporter activity	intracellular protein transport protein transport vesicle-mediated transport
LmjF.11.1000	pyruvate phosphate dikinase putative	0.0489943	1.20916	ATP binding catalytic activity kinase activity	phosphorylation pyruvate metabolic process
LmjF.11.1010	inositol-145-trisphosphate (IP3) 5-phosphatase putative	0.422177	-1.07274	null	null
LmjF.11.1020	hypothetical protein conserved	0.00388926	1.40717	null	null
LmjF.11.1030	hypothetical protein conserved	0.0449774	-1.20404	null	null
LmjF.11.1040	hypothetical protein conserved	0.0782831	1.38585	null	null
LmjF.11.1050	SEC61-like (pretranslocation process) protein putative	0.0325307	-1.22758	null	protein transport
LmjF.11.1060	hypothetical protein	0.751691	1.04167	null	null
LmjF.11.1070	hypothetical protein	0.819754	1.0312	null	null
LmjF.11.1080	palmitoyl acyltransferase 7 putative	0.0476546	1.16114	zinc ion binding	null
LmjF.11.1090	palmitoyl acyltransferase 7 putative	0.00110346	1.63746	zinc ion binding	null
LmjF.11.1100	sterol 14-alpha-demethylase putative (CYP51)	0.0382817	-1.39352	electron carrier activity heme binding iron ion binding	oxidation-reduction process
LmjF.11.1110	60S ribosomal protein L28 putative	0.530149	-1.0641	null	null
LmjF.11.1120	hypothetical protein conserved	0.562082	1.06926	null	null
LmjF.11.1130	60S ribosomal protein L28 putative	0.516545	-1.06626	null	null
LmjF.11.1160	protein transport protein Sec31 putative	0.610466	1.07495	protein binding	null
LmjF.11.1170	eukaryotic release factor 3 putative	0.0438154	1.18868	GTP binding GTPase activity	null
LmjF.11.1180	hypothetical protein conserved	0.00241177	-1.36989	null	protein insertion into membrane
LmjF.11.1190	40S ribosomal protein S15A putative	0.87555	-1.01673	structural constituent of ribosome	translation
LmjF.11.1200	hypothetical protein conserved	0.0127592	-1.23357	null	null
LmjF.11.1210	S-phase kinase-associated protein putative	0.0167845	1.25017	null	ubiquitin-dependent protein catabolic process
LmjF.11.1220	ATP-binding cassette protein subfamily A member 2 putative (ABCA2)	0.00793017	1.33458	ATP binding ATPase activity nucleoside-triphosphatase activity nucleotide binding	null
LmjF.11.1230	ABC transporter-like protein	0.0228474	-1.30784	null	null
LmjF.11.1230	ABC transporter-like protein	0.441838	1.1	null	null
LmjF.11.1240	ATP-binding cassette protein subfamily A member 3 putative (ABCA3)	0.00468329	1.37492	ATP binding ATPase activity nucleoside-triphosphatase activity nucleotide binding	null
LmjF.11.1250	ATP-binding cassette protein subfamily A member 4 putative (ABCA4)	0.0075681	1.35177	ATP binding ATPase activity nucleoside-triphosphatase activity nucleotide binding	null
LmjF.11.1260	ABC transporter-like protein	0.0334389	-1.29892	null	null
LmjF.11.1260	ABC transporter-like protein	0.0202394	-1.26592	null	null
LmjF.11.1260	ABC transporter-like protein	0.306145	-1.14908	null	null
LmjF.11.1270	ATP-binding cassette protein subfamily A member 5 putative (ABCA5)	0.0225576	1.51037	ATP binding ATPase activity nucleoside-triphosphatase activity nucleotide binding	null
LmjF.11.1280	tatD related deoxyribonuclease putative	0.15047	-1.13464	null	null
LmjF.11.1290	ATP-binding cassette protein subfamily A member 6 putative (ABCA6)	0.00230817	1.68689	ATP binding ATPase activity nucleoside-triphosphatase activity nucleotide binding	null
LmjF.11.1300	hypothetical protein conserved	0.0974908	1.19166	null	null
LmjF.11.1310	hypothetical protein conserved	0.06655	-1.28149	binding protein binding	null
LmjF.11.1320	hypothetical protein conserved	0.00808927	-1.32441	null	null
LmjF.11.1330	hypothetical protein conserved	0.749353	1.03729	null	null
LmjF.11.1340	hypothetical protein conserved	0.0148457	1.29898	null	transmembrane transport
LmjF.11.1350	hypothetical protein conserved	0.0778879	1.14649	null	null
LmjF.11.1360	hypothetical protein conserved	0.32477	-1.08506	structural constituent of ribosome	translation
LmjF.11.1370	hypothetical protein conserved	0.0027391	-1.37579	RNA binding pseudouridine synthase activity	RNA modification pseudouridine synthesis
LmjF.11.1380	hypothetical protein conserved	0.672088	-1.04648	protein binding	null
LmjF.12_1607	novel ORF	0.0176934	-1.34316	NA	NA
LmjF.12_1639	novel ORF	0.0238394	-1.29322	NA	NA
LmjF.12_1644	novel ORF	0.206123	-1.20876	NA	NA
LmjF.12_1649	novel ORF	0.140276	1.2875	NA	NA
LmjF.12_1655	novel ORF	0.409727	1.16886	NA	NA
LmjF.12_1662	novel ORF	0.144004	-1.27235	NA	NA
LmjF.12_1667	novel ORF	0.0181156	1.87384	NA	NA
LmjF.12_1671	novel ORF	0.0676339	1.25681	NA	NA
LmjF.12_1672	novel ORF	0.0317894	1.53174	NA	NA
LmjF.12_1676	novel ORF	0.00956074	-1.40376	NA	NA
LmjF.12_1681	novel ORF	0.0016064	-1.48382	NA	NA
LmjF.12_1684	novel ORF	0.00914398	1.39986	NA	NA
LmjF.12_1702	novel ORF	0.417952	-1.12776	NA	NA
LmjF.12_1710	novel ORF	0.010915	1.59928	NA	NA
LmjF.12_1711	novel ORF	0.0134419	1.25977	NA	NA
LmjF.12_1730	novel ORF	0.0118118	1.44091	NA	NA
LmjF.12_1734	novel ORF	0.00051104	1.57605	NA	NA
LmjF.12_1742	novel ORF	0.00505656	1.39568	NA	NA
LmjF.12_1744	novel ORF	0.0101579	1.30054	NA	NA
LmjF.12_1755	novel ORF	0.00197554	-1.73638	NA	NA
LmjF.12_1770	novel ORF	0.154537	-1.18903	NA	NA
LmjF.12_1783	novel ORF	0.751549	1.04185	NA	NA
LmjF.12.0010	translation initiation factor EIF-2b alpha subunit putative	0.450154	-1.10212	null	cellular metabolic process
LmjF.12.0020	hypothetical protein conserved	0.023117	-1.28641	null	null
LmjF.12.0030	proteasome beta-1 subunit putative	0.0208134	-1.24986	threonine-type endopeptidase activity	proteolysis involved in cellular protein catabolic process
LmjF.12.0040	hypothetical protein conserved	0.0839917	-1.18086	null	null
LmjF.12.0045	hypothetical protein conserved	0.00516297	-1.38842	null	null
LmjF.12.0050	hypothetical protein conserved	0.0030291	-1.31889	hydrolase activity	null
LmjF.12.0060	ribonuclease mar1 (MAR1)	0.576248	-1.05467	catalytic activity	metabolic process
LmjF.12.0070	hypothetical protein conserved	0.000200802	-1.73113	null	null
LmjF.12.0075	hypothetical protein	0.851874	1.04822	null	null
LmjF.12.0080	hypothetical protein conserved	0.00383166	-1.63425	null	null
LmjF.12.0090	hypothetical protein conserved	0.225638	-1.09839	null	null
LmjF.12.0100	hypothetical protein conserved	0.021053	1.29375	DNA binding protein binding zinc ion binding	histone modification
LmjF.12.0110	hypothetical protein unknown function	0.943257	1.0067	null	null
LmjF.12.0120	hypothetical protein conserved	0.160232	1.12591	null	null
LmjF.12.0130	protein kinase putative	0.267532	-1.18394	ATP binding protein kinase activity	protein phosphorylation
LmjF.12.0140	hypothetical protein conserved	0.0535526	1.23859	null	null
LmjF.12.0150	leucine-rich repeat protein putative	0.880438	1.02411	protein binding	null
LmjF.12.0160	dolichyl-P-Man:GDP-Man5GlcNAc2-PP-dolichyl alpha-12-mannosyltransferase putative (ALG9)	0.0280617	-1.30682	null	GPI anchor biosynthetic process
LmjF.12.0170	hypothetical protein unknown function	0.441803	-1.08169	null	null
LmjF.12.0180	hypothetical protein conserved	0.00822624	1.50966	null	null
LmjF.12.0190	ubiquitin hydrolase putative	0.842811	-1.04516	ubiquitin thiolesterase activity	ubiquitin-dependent protein catabolic process
LmjF.12.0200	hypothetical protein unknown function	0.0165807	1.23583	null	null
LmjF.12.0210	proteasome regulatory ATPase subunittcc1l8.3 putative	0.955612	1.00568	ATP binding hydrolase activity nucleoside-triphosphatase activity nucleotide binding	protein catabolic process
LmjF.12.0220	glyoxalase II putative	0.454764	1.09972	hydrolase activity	null
LmjF.12.0230	hypothetical protein conserved	0.329431	1.13348	null	null
LmjF.12.0240	hypothetical protein unknown function	0.0224478	-1.31189	null	null
LmjF.12.0250	cysteinyl-tRNA synthetase putative	0.000731293	-1.62157	ATP binding aminoacyl-tRNA ligase activity cysteine-tRNA ligase activity nucleotide binding	cysteinyl-tRNA aminoacylation tRNA aminoacylation for protein translation
LmjF.12.0260	hypothetical protein conserved	0.583623	1.07428	ATP binding helicase activity nucleic acid binding	null
LmjF.12.0270	hypothetical protein conserved	0.647903	1.06031	protein binding	null
LmjF.12.0280	ornithine decarboxylase putative	0.157193	-1.26501	catalytic activity	null
LmjF.12.0290	hypothetical protein unknown function	0.504159	1.07514	null	null
LmjF.12.0300	hypothetical protein conserved	0.155851	1.16988	null	null
LmjF.12.0310	hypothetical protein conserved	0.892986	1.01679	null	null
LmjF.12.0320	hypothetical protein conserved	0.0612035	1.26691	phosphatase activity	dephosphorylation
LmjF.12.0330	hypothetical protein unknown function	0.0300214	1.26957	null	null
LmjF.12.0340	hypothetical protein unknown function	0.00133957	1.34575	null	null
LmjF.12.0350	CCR4-NOT transcription complex subunit 2 putative	0.377101	1.08386	null	null
LmjF.12.0360	hypothetical protein conserved	0.381028	1.10911	protein binding	null
LmjF.12.0370	hypothetical protein conserved	0.737272	1.0394	null	null
LmjF.12.0380	pumillio protein 4 putative (PUF4)	0.0154333	1.29095	RNA binding binding	null
LmjF.12.0390	hypothetical protein conserved	0.400584	1.06591	null	null
LmjF.12.0400	3 -nucleotidase/nuclease putative	0.00442317	-1.66676	endonuclease activity nucleic acid binding	DNA catabolic process
LmjF.12.0405	hypothetical protein	0.582732	1.07098	null	null
LmjF.12.0410	hypothetical protein conserved	0.0314047	-1.21889	null	null
LmjF.12.0420	hypothetical protein unknown function	0.0203544	-1.25647	metal ion binding oxidoreductase activity	oxidation-reduction process
LmjF.12.0430	hypothetical protein conserved	0.0454236	1.21796	null	null
LmjF.12.0440	hypothetical protein conserved	0.0428925	-1.26288	null	null
LmjF.12.0450	hypothetical protein unknown function	0.450154	1.06995	null	null
LmjF.12.0460	hypothetical protein unknown function	0.000200802	2.43293	null	null
LmjF.12.0470	hypothetical protein unknown function	0.000621644	2.28209	null	null
LmjF.12.0480	hypothetical protein unknown function	0.000207648	2.94817	null	null
LmjF.12.0490	hypothetical protein unknown function	0.000534397	2.29174	null	null
LmjF.12.0500	hypothetical protein unknown function	0.00195324	1.79699	null	null
LmjF.12.0510	hypothetical protein conserved	0.0317983	-1.43236	protein binding	null
LmjF.12.0520	vacuolar ATP synthase subunit putative	0.0183816	-1.27817	null	ATP hydrolysis coupled proton transport
LmjF.12.0530	glucose-6-phosphate isomerase (PGI)	0.0518833	-1.24618	glucose-6-phosphate isomerase activity	gluconeogenesis glycolysis
LmjF.12.0540	hypothetical protein conserved	0.241045	-1.13495	null	null
LmjF.12.0550	hypothetical protein unknown function	0.0139224	-1.27431	null	null
LmjF.12.0560	hypothetical protein conserved	0.386151	-1.07392	protein binding	null
LmjF.12.0570	hypothetical protein conserved	0.00859684	1.31831	null	null
LmjF.12.0590	hypothetical protein conserved	0.206589	1.12049	null	null
LmjF.12.0600	hypothetical protein conserved	0.00138281	-1.4857	catalytic activity	metabolic process
LmjF.12.0610	hypothetical protein conserved	0.293798	-1.19934	protein binding	null
LmjF.12.0620	hypothetical protein conserved	0.255312	-1.14891	null	null
LmjF.12.0630	alanine aminotransferase (ALAT)	0.742128	1.03577	pyridoxal phosphate binding	biosynthetic process
LmjF.12.0640	primase 2 putative	0.016744	-1.32242	null	null
LmjF.12.0650	hypothetical protein conserved	0.1732	1.11713	null	null
LmjF.12.0660	serine/threonine protein phosphatase-like protein	0.00121278	1.47429	hydrolase activity	null
LmjF.12.0670	cytochrome c oxidase subunit IV	0.0523365	-1.19965	null	null
LmjF.12.0680	hypothetical protein conserved	0.378058	-1.06553	null	null
LmjF.12.0690	hypothetical protein conserved	0.00381821	-1.31724	null	null
LmjF.12.0700	hypothetical protein conserved	0.056771	1.1413	null	null
LmjF.12.0710	hypothetical protein conserved	0.433197	-1.13373	null	null
LmjF.12.0715	hypothetical protein conserved	0.183666	1.16394	null	null
LmjF.12.0730	surface antigen protein 2 putative	0.731208	1.05867	null	null
LmjF.12.0740	surface antigen protein putative	0.0299113	1.26703	null	null
LmjF.12.0755	surface antigen protein 2 putative	0.375952	1.0985	null	null
LmjF.12.0760	surface antigen protein 2 putative	0.00784206	1.53643	null	null
LmjF.12.0765	surface antigen protein 2 putative	0.0635015	1.20497	null	null
LmjF.12.0770	hypothetical protein conserved	0.886798	-1.02804	null	null
LmjF.12.0780	surface antigen protein 2 precursor	0.0983563	1.2984	null	null
LmjF.12.0800	hypothetical protein conserved	0.409627	1.19736	null	null
LmjF.12.0810	promastigote surface antigen protein 2 PSA2	0.0334229	1.28853	null	null
LmjF.12.0820	hypothetical protein conserved	0.793908	1.06843	null	null
LmjF.12.0830	surface antigen protein 2 putative	0.704638	1.05073	null	null
LmjF.12.0840	hypothetical protein conserved	0.491252	-1.14263	null	null
LmjF.12.0850	surface antigen protein 2 putative	0.048826	1.25801	null	null
LmjF.12.0860	surface antigen protein putative	0.0901381	1.35297	null	null
LmjF.12.0867	hypothetical protein conserved	0.09039	1.29825	null	null
LmjF.12.0870	surface antigen protein 2 putative	0.0291117	1.31433	null	null
LmjF.12.0880	hypothetical protein unknown function	0.59704	1.23989	null	null
LmjF.12.0885	hypothetical protein	0.639231	1.2007	null	null
LmjF.12.0890	surface antigen protein 2 putative	0.00175321	1.58246	null	null
LmjF.12.0895	hypothetical protein conserved	0.105522	1.22629	null	null
LmjF.12.0905	hypothetical protein	0.282232	1.26136	null	null
LmjF.12.0910	promastigote surface antigen protein PSA	0.131631	1.31646	null	null
LmjF.12.0920	promastigote surface antigen protein PSA	0.114339	1.34211	null	null
LmjF.12.0930	hypothetical protein conserved	0.661446	-1.08148	null	null
LmjF.12.0940	promastigote surface antigen protein 2 PSA2	0.266801	1.26813	null	null
LmjF.12.0950	hypothetical protein conserved	0.52143	-1.14115	null	null
LmjF.12.0960	surface antigen protein 2 putative	0.518589	1.08316	null	null
LmjF.12.0970	hypothetical protein conserved	0.00217183	1.51197	null	null
LmjF.12.0980	promastigote surface antigen protein 2 PSA2	0.198066	1.26205	null	null
LmjF.12.0990	surface antigen protein putative	0.00250879	1.31839	null	null
LmjF.12.0995	hypothetical protein	0.00207099	1.40687	null	null
LmjF.12.1000	promastigote surface antigen protein 2 PSA2	0.204353	1.26142	null	null
LmjF.12.1005	surface antigen protein 2 putative	0.0386214	1.23471	null	null
LmjF.12.1015	hypothetical protein unknown function	0.188672	1.44711	null	null
LmjF.12.1020	surface antigen protein putative	0.0534787	1.37269	null	null
LmjF.12.1030	hypothetical protein conserved	0.841945	-1.04526	null	null
LmjF.12.1040	surface antigen protein putative	0.0837271	1.36714	null	null
LmjF.12.1050	hypothetical protein conserved	0.691071	1.05069	null	null
LmjF.12.1060	surface antigen protein putative	0.142007	1.30726	null	null
LmjF.12.1070	surface antigen protein 2 putative	0.092134	1.22761	null	null
LmjF.12.1090	surface antigen protein putative	0.231145	-1.23488	null	null
LmjF.12.1100	hypothetical protein conserved	0.0047819	1.37844	null	null
LmjF.12.1110	hypothetical protein unknown function	0.0693971	1.17981	heat shock protein binding	null
LmjF.12.1120	hypothetical protein conserved	0.0549027	-1.25039	null	null
LmjF.12.1125	N-acyl-L-amino acid amidohydrolase	0.00616515	-1.54456	hydrolase activity	null
LmjF.12.1130	NADH:flavin oxidoreductase/NADH oxidase putative	0.00288362	-1.29513	FMN binding oxidoreductase activity	oxidation-reduction process
LmjF.12.1140	n-ethylmaleimide reductase-like protein	0.0657451	1.33231	FMN binding oxidoreductase activity	oxidation-reduction process
LmjF.12.1150	hypothetical protein unknown function	0.251639	1.08747	null	null
LmjF.12.1160	hypothetical protein conserved	0.776083	1.03222	null	null
LmjF.12.1170	hypothetical protein conserved	0.0240661	1.2037	null	null
LmjF.12.1180	hypothetical protein conserved	0.0935976	1.17342	null	null
LmjF.12.1190	hypothetical protein conserved	0.50227	1.081	nucleoside-triphosphatase activity nucleotide binding	null
LmjF.12.1200	hypothetical protein unknown function	0.315416	1.12222	null	null
LmjF.12.1210	hypothetical protein unknown function	0.00217559	1.39894	null	null
LmjF.12.1220	hypothetical protein conserved	0.0823269	-1.18465	protein binding	null
LmjF.12.1230	hypothetical protein conserved	0.686205	1.04216	null	null
LmjF.12.1240	hypothetical protein unknown function	0.23176	1.08617	protein binding zinc ion binding	null
LmjF.12.1250	puromycin-sensitive aminopeptidase-like protein	0.293208	-1.09135	metallopeptidase activity zinc ion binding	null
LmjF.12.1260	hypothetical protein conserved	0.05286	1.21837	null	null
LmjF.12.1270	arginine N-methyltransferase-like protein	0.000532413	-1.62896	null	null
LmjF.12.1280	hypothetical protein unknown function	0.994901	-1.00096	null	null
LmjF.12.1290	hypothetical protein conserved	0.270613	1.1298	null	null
LmjF.12.1300	hypothetical protein conserved	0.00195324	-1.38849	protein binding zinc ion binding	null
LmjF.12.1305	hypothetical protein conserved	0.97804	-1.00375	null	null
LmjF.12.1310	hypothetical protein conserved	0.467932	-1.0597	null	null
LmjF.12.1320	hypothetical protein conserved	0.228537	1.09011	small GTPase regulator activity	null
LmjF.12.1330	serine peptidase Clan SC Family S9D	0.830244	1.02881	null	null
LmjF.12.1340	hypothetical protein conserved	0.0109107	-1.3316	null	null
LmjF.13_1792	novel ORF	0.000267815	-1.70912	NA	NA
LmjF.13_1798	novel ORF	0.0784328	-1.22119	NA	NA
LmjF.13_1799	novel ORF	0.0712155	-1.26995	NA	NA
LmjF.13_1806	novel ORF	0.00276817	1.85453	NA	NA
LmjF.13_1810	novel ORF	0.043359	1.35538	NA	NA
LmjF.13_1814	novel ORF	0.0319356	-1.28353	NA	NA
LmjF.13_1834	novel ORF	0.725835	1.04701	NA	NA
LmjF.13_1838	novel ORF	0.0833997	-1.28639	NA	NA
LmjF.13_1839	novel ORF	0.0037556	-1.47854	NA	NA
LmjF.13_1845	novel ORF	0.00051104	-1.7462	NA	NA
LmjF.13_1846	novel ORF	0.000328263	-2.15677	NA	NA
LmjF.13_1847	novel ORF	0.000697632	-1.9807	NA	NA
LmjF.13_1848	novel ORF	0.00879762	-1.47156	NA	NA
LmjF.13_1854	novel ORF	0.227556	1.12015	NA	NA
LmjF.13_1860	novel ORF	0.0544255	-1.2111	NA	NA
LmjF.13_1905	novel ORF	0.0362709	-1.27829	NA	NA
LmjF.13_1912	novel ORF	0.84278	1.02745	NA	NA
LmjF.13_1922	novel ORF	0.868024	-1.02144	NA	NA
LmjF.13_1926	novel ORF	0.556963	-1.05949	NA	NA
LmjF.13_1931	novel ORF	0.0701327	1.28599	NA	NA
LmjF.13_1932	novel ORF	0.00835647	1.70633	NA	NA
LmjF.13_1933	novel ORF	0.0827431	1.42545	NA	NA
LmjF.13_1935	novel ORF	0.885567	-1.03643	NA	NA
LmjF.13_1936	novel ORF	0.631064	-1.14583	NA	NA
LmjF.13_1937	novel ORF	0.860067	-1.0257	NA	NA
LmjF.13_1945	novel ORF	0.00766348	-1.498	NA	NA
LmjF.13_1953	novel ORF	0.990739	-1.00148	NA	NA
LmjF.13_1964	novel ORF	0.00841012	1.43232	NA	NA
LmjF.13_1966	novel ORF	0.000993149	-1.5551	NA	NA
LmjF.13_1971	novel ORF	0.00532342	-1.4251	NA	NA
LmjF.13_1974	novel ORF	0.0235249	-1.30079	NA	NA
LmjF.13_1977	novel ORF	0.910766	-1.01222	NA	NA
LmjF.13.0010	hypothetical protein conserved	0.297643	1.10337	protein binding	null
LmjF.13.0020	cis-prenyltransferase-like protein	0.0319797	1.19642	null	null
LmjF.13.0030	hypothetical protein conserved	0.448596	-1.06515	null	null
LmjF.13.0040	hypothetical protein conserved	0.973243	-1.00353	null	null
LmjF.13.0050	ribonuclease HII putative	0.0945083	-1.20567	nucleic acid binding	null
LmjF.13.0060	hypothetical protein conserved	0.595419	-1.0573	null	null
LmjF.13.0070	hypothetical protein unknown function	0.706887	1.03665	null	null
LmjF.13.0080	mitochondrial DNA polymerase I protein B putative (POLIB)	0.00185925	-1.39109	DNA binding DNA-directed DNA polymerase activity exonuclease activity nucleic acid binding	DNA replication
LmjF.13.0090	carboxypeptidase putative	0.000757004	-1.61363	metallocarboxypeptidase activity	proteolysis
LmjF.13.0100	hypothetical protein unknown function	0.00100972	1.72837	null	null
LmjF.13.0110	hypothetical protein conserved	0.70428	-1.03879	null	null
LmjF.13.0120	hypothetical protein conserved	0.532643	1.07111	null	null
LmjF.13.0130	MCAK-like kinesin putative	0.170756	-1.12583	ATP binding microtubule motor activity protein binding zinc ion binding	microtubule-based movement
LmjF.13.0140	hypothetical protein conserved	0.0215541	-1.21695	null	null
LmjF.13.0150	hypothetical protein conserved	0.501251	1.07488	null	null
LmjF.13.0160	protein kinase A regulatory subunit putative	0.68224	-1.05007	null	null
LmjF.13.0170	MOZ/SAS family acetyltransferase putative	0.618955	-1.05091	null	null
LmjF.13.0180	hypothetical protein conserved	0.52622	-1.07754	null	null
LmjF.13.0190	hypothetical protein unknown function	0.00848272	1.681	null	null
LmjF.13.0200	hypothetical protein unknown function	0.000279174	2.11039	triglyceride lipase activity	lipid metabolic process
LmjF.13.0210	class 3 lipase putative	0.00195324	1.41371	triglyceride lipase activity	lipid metabolic process
LmjF.13.0220	small Rab GTP binding protein putative	0.0579676	1.23295	GTP binding GTPase activity	GTP catabolic process intracellular protein transport nucleocytoplasmic transport protein transport signal transduction small GTPase mediated signal transduction
LmjF.13.0230	hypothetical protein conserved	0.0377745	1.24866	protein binding zinc ion binding	null
LmjF.13.0240	hypothetical protein conserved	0.660351	-1.05092	null	null
LmjF.13.0250	hypothetical protein conserved	0.104815	1.1782	protein binding	null
LmjF.13.0260	N-acetyltransferase subunit ARD1 putative	0.727904	1.03556	N-acetyltransferase activity	null
LmjF.13.0270	hypothetical protein conserved	0.616344	-1.05727	null	null
LmjF.13.0280	alpha tubulin	0.561363	-1.04266	GTP binding GTPase activity	GTP catabolic process protein polymerization
LmjF.13.0290	alpha tubulin	0.221139	-1.0917	GTP binding GTPase activity	GTP catabolic process protein polymerization
LmjF.13.0300	alpha tubulin	0.194452	-1.09263	GTP binding GTPase activity	GTP catabolic process protein polymerization
LmjF.13.0310	alpha tubulin	0.907613	-1.0196	GTP binding GTPase activity	GTP catabolic process protein polymerization
LmjF.13.0320	alpha tubulin	0.909071	-1.01876	GTP binding GTPase activity	GTP catabolic process protein polymerization
LmjF.13.0330	alpha tubulin	0.964545	-1.00758	GTP binding GTPase activity	GTP catabolic process protein polymerization
LmjF.13.0340	alpha tubulin	0.958165	-1.00896	GTP binding GTPase activity	GTP catabolic process protein polymerization
LmjF.13.0350	alpha tubulin	0.848047	-1.03116	GTP binding GTPase activity	GTP catabolic process protein polymerization
LmjF.13.0360	alpha tubulin	0.948778	-1.01022	GTP binding GTPase activity	GTP catabolic process protein polymerization
LmjF.13.0370	alpha tubulin	0.865384	-1.02882	GTP binding GTPase activity	GTP catabolic process protein polymerization
LmjF.13.0380	alpha tubulin	0.828273	-1.03545	GTP binding GTPase activity	GTP catabolic process protein polymerization
LmjF.13.0390	alpha tubulin	0.969045	-1.00623	GTP binding GTPase activity	GTP catabolic process protein polymerization
LmjF.13.0400	hypothetical protein conserved	0.880329	-1.01586	null	null
LmjF.13.0410	hypothetical protein conserved	0.779927	1.03086	null	null
LmjF.13.0420	long-chain-fatty-acid-CoA ligase putative	0.000499685	-1.54531	catalytic activity	metabolic process
LmjF.13.0430	flagellar radial spoke protein putative	0.0266964	-1.2267	null	null
LmjF.13.0440	mitogen-activated protein kinase kinase 2 (MKK2)	0.896978	-1.01851	ATP binding binding protein binding protein kinase activity protein tyrosine kinase activity	protein phosphorylation
LmjF.13.0450	hypothetical protein conserved	0.00107886	-1.59145	nucleic acid binding	null
LmjF.13.0460	hypothetical protein conserved	0.168544	1.18963	null	null
LmjF.13.0470	hypothetical protein conserved	0.0665574	-1.23015	null	null
LmjF.13.0480	hypothetical protein conserved	0.000632903	-1.43834	null	null
LmjF.13.0490	hypothetical protein conserved	0.0121008	-1.24732	null	null
LmjF.13.0500	RNA helicase putative	0.0780889	-1.19841	ATP binding ATP-dependent helicase activity helicase activity nucleic acid binding nucleoside-triphosphatase activity nucleotide binding	null
LmjF.13.0510	hypothetical protein conserved	0.0172193	-1.30445	null	null
LmjF.13.0520	hypothetical protein conserved	0.00516297	-1.30303	null	null
LmjF.13.0530	hypothetical protein conserved	0.0248802	-1.22511	null	null
LmjF.13.0540	hypothetical protein conserved	0.069282	-1.16762	null	null
LmjF.13.0550	hypothetical protein conserved	0.774322	-1.03428	null	null
LmjF.13.0560	60S ribosomal protein L18 putative	0.467824	1.07515	null	null
LmjF.13.0570	40S ribosomal protein S12 putative	0.940034	-1.00667	null	null
LmjF.13.0580	hypothetical protein conserved	0.0173781	1.31799	null	null
LmjF.13.0590	hypothetical protein conserved	0.553933	-1.07519	null	null
LmjF.13.0600	hypothetical protein conserved	0.824987	1.02203	null	null
LmjF.13.0610	actyltransferase-like protein	0.0503457	-1.19476	N-acetyltransferase activity	null
LmjF.13.0620	hypothetical protein conserved	0.567407	1.04657	null	null
LmjF.13.0630	hypothetical protein conserved	0.0267305	1.24673	null	null
LmjF.13.0640	hypothetical protein conserved	0.705963	1.0401	binding	null
LmjF.13.0650	palmitoyl acyltransferase 6 putative	0.740725	-1.03517	zinc ion binding	null
LmjF.13.0660	hypothetical protein conserved	0.0282706	-1.31513	ubiquitin-protein ligase activity	protein ubiquitination
LmjF.13.0670	lectin putative	0.258311	-1.12317	null	null
LmjF.13.0680	hypothetical protein conserved	0.276077	-1.17289	null	cellular process
LmjF.13.0690	hypothetical protein conserved	0.0496368	-1.2806	null	null
LmjF.13.0700	kinesin putative	0.452342	-1.16583	ATP binding microtubule motor activity	microtubule-based movement
LmjF.13.0710	hypothetical protein conserved	0.206298	-1.12286	ARF GTPase activator activity zinc ion binding	regulation of ARF GTPase activity
LmjF.13.0720	oxidoreductase-like protein	0.10412	-1.13827	oxidoreductase activity zinc ion binding	oxidation-reduction process
LmjF.13.0730	ubiquitin-like protein	0.0846161	1.15289	protein binding	null
LmjF.13.0740	hypothetical protein unknown function	0.700593	-1.037	null	null
LmjF.13.0750	hypothetical protein conserved	0.534328	1.06464	null	null
LmjF.13.0760	hypothetical protein conserved	0.493326	1.06779	protein binding	null
LmjF.13.0770	hypothetical protein conserved	0.835101	-1.02045	protein tyrosine/serine/threonine phosphatase activity	protein dephosphorylation
LmjF.13.0780	protein kinase putative	0.217918	1.1069	ATP binding protein kinase activity protein tyrosine kinase activity	protein phosphorylation
LmjF.13.0790	hypothetical protein conserved	0.015613	1.32599	null	null
LmjF.13.0800	hypothetical protein conserved	0.0101775	1.32777	null	null
LmjF.13.0810	hypothetical protein conserved	0.00305525	1.39391	null	null
LmjF.13.0820	hypothetical protein conserved	0.99823	-1.00025	null	null
LmjF.13.0830	hypothetical protein conserved	0.0336397	1.2	null	null
LmjF.13.0840	hypothetical protein unknown function	0.629079	1.04672	null	null
LmjF.13.0850	hypothetical protein conserved	0.0582149	1.17855	null	null
LmjF.13.0860	hypothetical protein conserved	0.121262	1.16987	null	null
LmjF.13.0870	mitochondrial processing peptidase alpha subunit putative	0.0215692	-1.24398	catalytic activity metal ion binding metalloendopeptidase activity zinc ion binding	proteolysis
LmjF.13.0880	hypothetical protein conserved	0.241728	-1.14661	null	null
LmjF.13.0890	hypothetical protein conserved	0.00265158	1.47278	null	null
LmjF.13.0900	hypothetical protein conserved	0.971942	1.00423	null	null
LmjF.13.0910	hypothetical protein conserved	0.250559	1.09281	protein binding	null
LmjF.13.0920	hypothetical protein conserved	0.00388128	1.28901	null	null
LmjF.13.0930	glycosyltransferase family-like protein	0.459345	-1.06235	null	lipopolysaccharide biosynthetic process
LmjF.13.0940	N(2) N(2)-dimethylguanosine tRNA methyltransferase putative	0.531614	-1.10091	RNA binding tRNA (guanine-N2-)-methyltransferase activity	tRNA processing
LmjF.13.0950	actin-like protein putative	0.698081	-1.0373	null	null
LmjF.13.0960	katanin-like protein	0.930932	-1.0092	ATP binding nucleoside-triphosphatase activity nucleotide binding protein binding	null
LmjF.13.0970	hypothetical protein conserved	0.0632053	-1.15862	null	null
LmjF.13.0980	AMP deaminase putative	0.751733	1.02781	deaminase activity	purine ribonucleoside monophosphate biosynthetic process
LmjF.13.0990	hypothetical protein conserved	0.000925896	1.59614	null	null
LmjF.13.1000	hypothetical protein conserved	0.200475	1.15392	null	null
LmjF.13.1010	hypothetical protein conserved	0.778675	-1.02485	null	null
LmjF.13.1020	hypothetical protein unknown function	0.0409404	-1.2782	null	null
LmjF.13.1030	hypothetical protein conserved	0.606229	-1.05111	null	null
LmjF.13.1040	subtilisin-like serine peptidase	0.400602	-1.09336	serine-type endopeptidase activity	proteolysis
LmjF.13.1050	hypothetical protein conserved	0.107318	-1.18835	null	null
LmjF.13.1060	NADH-cytochrome b5 reductase putative	0.142904	-1.14855	oxidoreductase activity	oxidation-reduction process
LmjF.13.1070	hypothetical protein unknown function	0.936864	-1.01289	null	null
LmjF.13.1080	hypothetical protein unknown function	0.354888	1.10591	null	null
LmjF.13.1090	proteasome regulatory ATPase subunit 2 putative	0.216526	-1.10088	ATP binding hydrolase activity nucleoside-triphosphatase activity nucleotide binding	protein catabolic process
LmjF.13.1100	leucyl-tRNA synthetase putative	0.0294685	-1.23817	ATP binding aminoacyl-tRNA editing activity aminoacyl-tRNA ligase activity leucine-tRNA ligase activity nucleotide binding	leucyl-tRNA aminoacylation tRNA aminoacylation for protein translation
LmjF.13.1110	hypothetical protein conserved	0.542861	1.04758	null	null
LmjF.13.1120	DNA-directed RNA polymerase I subunit putative	0.841923	-1.0211	DNA binding DNA-directed RNA polymerase activity	null
LmjF.13.1130	hypothetical protein conserved	0.00643024	1.32303	null	null
LmjF.13.1140	hypothetical protein conserved	0.0823924	-1.15902	null	null
LmjF.13.1150	hypothetical protein conserved	0.0347282	-1.17578	null	metabolic process
LmjF.13.1160	calmodulin putative	0.84488	1.02055	calcium ion binding	null
LmjF.13.1170	hypothetical protein conserved	0.274935	1.15313	null	null
LmjF.13.1180	outer arm dynein-like protein	0.0843203	-1.2492	null	null
LmjF.13.1190	adenylosuccinate synthetase putative	0.242426	-1.18529	GTP binding adenylosuccinate synthase activity magnesium ion binding	purine nucleotide biosynthetic process
LmjF.13.1200	hypothetical protein conserved	0.579962	-1.05235	null	null
LmjF.13.1210	nucleobase transporter (NT3)	0.335798	1.14082	nucleoside transmembrane transporter activity	transport
LmjF.13.1220	40S ribosomal protein S4 putative	0.304408	1.14988	RNA binding structural constituent of ribosome	translation
LmjF.13.1230	40S ribosomal protein S4 putative	0.244557	1.17969	RNA binding structural constituent of ribosome	translation
LmjF.13.1240	hypothetical protein conserved	0.0762336	1.19136	ATP binding thiamine diphosphokinase activity	thiamine diphosphate biosynthetic process
LmjF.13.1250	hypothetical protein unknown function	0.085791	1.32691	null	null
LmjF.13.1260	hypothetical protein unknown function	0.0382817	1.37134	null	null
LmjF.13.1270	DNA/RNA non-specific endonuclease-like protein	0.778861	1.05599	hydrolase activity metal ion binding nucleic acid binding	null
LmjF.13.1280	XPA-interacting protein putative	0.713577	1.04242	nucleoside-triphosphatase activity nucleotide binding	null
LmjF.13.1290	hypothetical protein conserved	0.289873	1.12531	null	null
LmjF.13.1300	hypothetical protein conserved	0.399502	-1.07456	null	null
LmjF.13.1310	hypothetical protein unknown function	0.00520944	1.45474	null	null
LmjF.13.1320	hypothetical protein conserved	0.0137342	1.41844	null	null
LmjF.13.1330	hypothetical protein conserved	0.391536	-1.11007	null	null
LmjF.13.1340	hypothetical protein conserved	0.211972	-1.13304	null	null
LmjF.13.1350	hypothetical protein conserved	0.577385	1.06704	null	null
LmjF.13.1360	hypothetical protein conserved	0.0380634	-1.20663	null	null
LmjF.13.1370	hypothetical protein conserved	0.0314273	-1.23868	DNA-directed RNA polymerase activity	null
LmjF.13.1380	endomembrane protein putative	0.0150222	-1.33625	null	null
LmjF.13.1390	hypothetical protein conserved	0.00225475	-1.73363	null	null
LmjF.13.1400	hypothetical protein conserved	0.113505	-1.18299	protein binding	null
LmjF.13.1410	hypothetical protein unknown function	0.100641	1.34945	null	null
LmjF.13.1420	hypothetical protein conserved	0.0508073	-1.18011	null	null
LmjF.13.1430	hypothetical protein conserved	0.0174244	1.22487	protein binding	null
LmjF.13.1440	hypothetical protein conserved	0.204763	1.10874	null	null
LmjF.13.1450	EF hand-like protein	0.133685	1.17124	calcium ion binding	null
LmjF.13.1460	programmed cell death 6 protein-like protein	0.138752	1.15399	calcium ion binding	null
LmjF.13.1470	hypothetical protein conserved	0.247785	1.13965	acid-amino acid ligase activity protein binding	cellular protein modification process
LmjF.13.1480	Ran-binding protein 1 putative	0.00105078	-1.49638	null	intracellular transport
LmjF.13.1490	hypothetical protein conserved	0.0188889	-1.25235	null	null
LmjF.13.1500	hypothetical protein conserved	0.00260408	1.39882	null	null
LmjF.13.1510	phosphoprotein phosphatase putative	0.000495905	1.60016	hydrolase activity	null
LmjF.13.1520	hypothetical protein conserved	0.0645678	1.15707	ATP binding nucleoside-triphosphatase activity nucleotide binding protein binding	null
LmjF.13.1530	phospholipid-transporting ATPase 1-like protein	0.00951905	1.35381	ATP binding catalytic activity magnesium ion binding metal ion binding nucleotide binding phospholipid-translocating ATPase activity	cation transport metabolic process phospholipid transport
LmjF.13.1540	hypothetical protein unknown function	0.000495905	-1.50195	null	null
LmjF.13.1550	hypothetical protein conserved	0.123778	1.1737	null	null
LmjF.13.1560	ras-like small GTPases putative	0.00380166	1.48875	GTP binding	null
LmjF.13.1570	phosphoprotein phosphatase-like protein	0.00723069	1.66745	hydrolase activity	null
LmjF.13.1580	ubiquitin-conjugating enzyme-like protein	0.038819	-1.22035	acid-amino acid ligase activity	null
LmjF.13.1590	hypothetical protein conserved	0.0396342	1.20792	null	null
LmjF.13.1600	hypothetical protein conserved	0.00740594	-1.47623	null	null
LmjF.13.1610	MCAK-like kinesin putative	0.0120506	1.29727	ATP binding microtubule motor activity protein binding	microtubule-based movement
LmjF.13.1620	squalene monooxygenase-like protein	0.00364971	-1.38128	flavin adenine dinucleotide binding squalene monooxygenase activity	oxidation-reduction process
LmjF.13.1630	mitochondrial DNA polymerase I protein D putative	0.0399571	-1.195	DNA binding DNA-directed DNA polymerase activity nucleic acid binding	DNA replication
LmjF.13.1640	mitogen-activated protein kinase putative (MPK7)	0.00328979	-1.31091	ATP binding protein kinase activity protein tyrosine kinase activity	protein phosphorylation
LmjF.13.1650	dynein heavy chain putative	0.399502	-1.1676	ATP binding ATPase activity microtubule motor activity nucleoside-triphosphatase activity nucleotide binding	microtubule-based movement
LmjF.13.1660	chaperonin TCP20 putative	0.000495905	-1.56733	ATP binding unfolded protein binding	cellular protein metabolic process protein folding
LmjF.13.1670	60S ribosomal protein L44 putative	0.745589	-1.03112	structural constituent of ribosome	translation
LmjF.13.1680	pyrroline-5-carboxylate reductase (P5CR)	0.299367	-1.09569	oxidoreductase activity pyrroline-5-carboxylate reductase activity	oxidation-reduction process proline biosynthetic process
LmjF.13.1690	protein associated with differentiation 4 putative	0.36768	-1.10861	null	transmembrane transport
LmjF.13.1700	hypothetical protein unknown function	0.572143	-1.07446	null	null
LmjF.14_1991	novel ORF	0.0128923	-1.42966	NA	NA
LmjF.14_1996	novel ORF	0.161321	-1.21697	NA	NA
LmjF.14_2035	novel ORF	0.88979	1.01955	NA	NA
LmjF.14_2043	novel ORF	0.882124	1.01918	NA	NA
LmjF.14_2045	novel ORF	0.0936657	-1.20814	NA	NA
LmjF.14_2053	novel ORF	0.203597	1.23003	NA	NA
LmjF.14_2054	novel ORF	0.00450526	-1.42285	NA	NA
LmjF.14_2057	novel ORF	0.0221579	-1.42386	NA	NA
LmjF.14_2062	novel ORF	0.106583	1.2059	NA	NA
LmjF.14_2067	novel ORF	0.0137128	-1.37709	NA	NA
LmjF.14_2072	novel ORF	0.0201105	-1.29979	NA	NA
LmjF.14_2073	novel ORF	0.824995	1.06167	NA	NA
LmjF.14_2078	novel ORF	0.780059	-1.04066	NA	NA
LmjF.14_2083	novel ORF	0.125256	-1.15423	NA	NA
LmjF.14_2091	novel ORF	0.469898	-1.06488	NA	NA
LmjF.14_2096	novel ORF	0.0397543	-1.17778	NA	NA
LmjF.14_2103	novel ORF	0.260816	-1.15979	NA	NA
LmjF.14_2106	novel ORF	0.656376	1.09651	NA	NA
LmjF.14_2113	novel ORF	0.00105078	-1.75382	NA	NA
LmjF.14_2114	novel ORF	0.444972	-1.07375	NA	NA
LmjF.14_2122	novel ORF	0.410111	-1.18416	NA	NA
LmjF.14_2129	novel ORF	0.61947	-1.05037	NA	NA
LmjF.14_2154	novel ORF	0.00789653	-1.45551	NA	NA
LmjF.14_2159	novel ORF	0.0444562	-1.23254	NA	NA
LmjF.14_2161	novel ORF	0.613296	1.06042	NA	NA
LmjF.14_2162	novel ORF	0.112032	-1.16653	NA	NA
LmjF.14.0010	exosome complex exonuclease putative	0.0282538	-1.29598	null	null
LmjF.14.0020	phosphatidylinositol 3-kinase 2 putative	0.00277319	-1.38225	binding	null
LmjF.14.0020	phosphatidylinositol 3-kinase 2 putative	0.00324772	-1.37803	binding	null
LmjF.14.0020	phosphatidylinositol 3-kinase 2 putative	0.0153021	-1.37623	binding	null
LmjF.14.0030	hypothetical protein conserved	0.771216	-1.03278	null	null
LmjF.14.0040	j-binding protein putative	0.107295	-1.2068	ATP binding DNA binding helicase activity nucleic acid binding	null
LmjF.14.0050	hypothetical protein conserved	0.110385	-1.18288	null	null
LmjF.14.0060	hypothetical protein conserved	0.0138059	-1.32357	GTP binding	null
LmjF.14.0070	hypothetical protein unknown function	0.10766	1.33025	zinc ion binding	null
LmjF.14.0080	hypothetical protein conserved	0.00103591	-1.40938	null	null
LmjF.14.0090	hypothetical protein conserved	0.975122	1.00442	heat shock protein binding	null
LmjF.14.0100	hypothetical protein conserved	0.180156	-1.14009	protein binding	null
LmjF.14.0110	hypothetical protein conserved	0.0274241	-1.30527	heat shock protein binding	null
LmjF.14.0120	hypothetical protein conserved	0.531805	-1.11686	null	null
LmjF.14.0130	inosine-guanine nucleoside hydrolase putative (IG-NH)	0.0242549	1.20902	null	null
LmjF.14.0140	histone acetyltransferase putative	0.0424058	-1.18715	null	null
LmjF.14.0150	60S ribosomal protein putative	0.00198816	-1.39142	structural constituent of ribosome	translation
LmjF.14.0160	hypothetical protein conserved	0.725096	-1.0348	null	null
LmjF.14.0170	hypothetical protein conserved	0.398484	1.09791	null	null
[truncated: 7,501 more rows]
