# Supplementary material for: Transcriptomic profiling of gene expression and RNA processing during Leishmania major differentiation
Source: Nucleic Acids Res. 2015 Jul 6;43(14):6799–813. doi: 10.1093/nar/gkv656 (PMC4538839; doi:10.1093/nar/gkv656)
Supplement: SUPPLEMENTARY DATA [file supp_gkv656_nar-01429-a-2015-File013.xls]

## Sheet: Downregulated metacyclics
Dataset S4: Enriched GO categories and corresponding differentially expressed genes, downregulated in metacyclic promastigotes
GO ID	GO term	P value	# DE genes in GO category	Total # genes in GO category	Gene ID	Product Description
GO:0003677	DNA binding	1.94381e-06	60	176	LmjF.02.0020	histone H4
GO:0003677	DNA binding	1.94381e-06	60	176	LmjF.04.0060	DNA topoisomerase type IB small subunit
GO:0003677	DNA binding	1.94381e-06	60	176	LmjF.04.1230	actin (ACT)
GO:0003677	DNA binding	1.94381e-06	60	176	LmjF.08.0890	mitochondrial DNA polymerase beta
GO:0003677	DNA binding	1.94381e-06	60	176	LmjF.09.0050	endonuclease III putative
GO:0003677	DNA binding	1.94381e-06	60	176	LmjF.11.0050	SNF2/RAD54 related DNA helicase putative
GO:0003677	DNA binding	1.94381e-06	60	176	LmjF.13.0080	mitochondrial DNA polymerase I protein B putative (POLIB)
GO:0003677	DNA binding	1.94381e-06	60	176	LmjF.13.1630	mitochondrial DNA polymerase I protein D putative
GO:0003677	DNA binding	1.94381e-06	60	176	LmjF.14.0920	mitochondrial DNA polymerase I protein C putative
GO:0003677	DNA binding	1.94381e-06	60	176	LmjF.15.1290	mitochondrial DNA topoisomerase II (TOP2)
GO:0003677	DNA binding	1.94381e-06	60	176	LmjF.15.1450	proliferative cell nuclear antigen (PCNA) putative
GO:0003677	DNA binding	1.94381e-06	60	176	LmjF.16.1540	DNA polymerase I alpha catalytic subunit putative
GO:0003677	DNA binding	1.94381e-06	60	176	LmjF.17.0280	histone H2A putative
GO:0003677	DNA binding	1.94381e-06	60	176	LmjF.19.0030	histone H2B
GO:0003677	DNA binding	1.94381e-06	60	176	LmjF.19.0040	histone H2B
GO:0003677	DNA binding	1.94381e-06	60	176	LmjF.19.0050	histone H2B
GO:0003677	DNA binding	1.94381e-06	60	176	LmjF.19.0190	hypothetical protein conserved
GO:0003677	DNA binding	1.94381e-06	60	176	LmjF.20.0490	DNA-directed RNA polymerase 2 RPB12 subunit putative
GO:0003677	DNA binding	1.94381e-06	60	176	LmjF.21.0015	histone H4
GO:0003677	DNA binding	1.94381e-06	60	176	LmjF.21.0125	DNA topoisomerase 1A
GO:0003677	DNA binding	1.94381e-06	60	176	LmjF.21.1660	mitochondrial structure specific endonuclease I (SSE-1) putative
GO:0003677	DNA binding	1.94381e-06	60	176	LmjF.23.0910	hypothetical protein unknown function (pseudogene)
GO:0003677	DNA binding	1.94381e-06	60	176	LmjF.24.0910	DNA replication licensing factor MCM5 putative
GO:0003677	DNA binding	1.94381e-06	60	176	LmjF.24.0990	replication factor C subunit 1 putative
GO:0003677	DNA binding	1.94381e-06	60	176	LmjF.24.2280	TFIIH basal transcription factor complex helicase subunit putative
GO:0003677	DNA binding	1.94381e-06	60	176	LmjF.25.0250	hypothetical protein conserved
GO:0003677	DNA binding	1.94381e-06	60	176	LmjF.25.0740	DNA repair protein putative
GO:0003677	DNA binding	1.94381e-06	60	176	LmjF.25.2450	histone H4
GO:0003677	DNA binding	1.94381e-06	60	176	LmjF.27.0250	flap endonuclease-1 (FEN-1) putative
GO:0003677	DNA binding	1.94381e-06	60	176	LmjF.27.0430	hypothetical protein conserved
GO:0003677	DNA binding	1.94381e-06	60	176	LmjF.27.1110	gBP21 MRP1
GO:0003677	DNA binding	1.94381e-06	60	176	LmjF.28.0210	histone H2B variant
GO:0003677	DNA binding	1.94381e-06	60	176	LmjF.28.0760	DNA repair protein putative
GO:0003677	DNA binding	1.94381e-06	60	176	LmjF.28.0825	RNA binding protein rbp16 putative
GO:0003677	DNA binding	1.94381e-06	60	176	LmjF.28.0850	DNA replication licensing factor MCM2 putative
GO:0003677	DNA binding	1.94381e-06	60	176	LmjF.28.1820	replication factor A 51kDa subunit putative (RPA1)
GO:0003677	DNA binding	1.94381e-06	60	176	LmjF.28.1920	hypothetical protein conserved
GO:0003677	DNA binding	1.94381e-06	60	176	LmjF.28.2385	DNA replication licensing factor MCM6 putative
GO:0003677	DNA binding	1.94381e-06	60	176	LmjF.29.0140	DNA-directed RNA polymerase I-like protein
GO:0003677	DNA binding	1.94381e-06	60	176	LmjF.29.0590	DNA repair helicase putative
GO:0003677	DNA binding	1.94381e-06	60	176	LmjF.29.0850	high mobility group protein homolog tdp-1 putative
GO:0003677	DNA binding	1.94381e-06	60	176	LmjF.29.1720	histone H2A putative
GO:0003677	DNA binding	1.94381e-06	60	176	LmjF.29.1730	histone H2A putative
GO:0003677	DNA binding	1.94381e-06	60	176	LmjF.29.2260	DNA replication complex GINS protein SLD5 putative
GO:0003677	DNA binding	1.94381e-06	60	176	LmjF.29.2660	helicase putative
GO:0003677	DNA binding	1.94381e-06	60	176	LmjF.30.2630	replication factor C subunit 2 putative
GO:0003677	DNA binding	1.94381e-06	60	176	LmjF.31.0070	helicase-like protein
GO:0003677	DNA binding	1.94381e-06	60	176	LmjF.31.3180	histone H4
GO:0003677	DNA binding	1.94381e-06	60	176	LmjF.32.1875	hypothetical protein conserved
GO:0003677	DNA binding	1.94381e-06	60	176	LmjF.33.1690	DNA polymerase delta catalytic subunit putative
GO:0003677	DNA binding	1.94381e-06	60	176	LmjF.34.0890	DNA-directed RNA polymerase III subunit putative
GO:0003677	DNA binding	1.94381e-06	60	176	LmjF.34.2370	hypothetical protein conserved
GO:0003677	DNA binding	1.94381e-06	60	176	LmjF.35.1310	histone H4
GO:0003677	DNA binding	1.94381e-06	60	176	LmjF.35.1790	DNA polymerase epsilon subunit b putative
GO:0003677	DNA binding	1.94381e-06	60	176	LmjF.35.3250	replication factor C subunit 3 putative
GO:0003677	DNA binding	1.94381e-06	60	176	LmjF.35.3450	DNA-repair protein putative
GO:0003677	DNA binding	1.94381e-06	60	176	LmjF.36.0020	histone H4
GO:0003677	DNA binding	1.94381e-06	60	176	LmjF.36.1350	hypothetical protein conserved
GO:0003677	DNA binding	1.94381e-06	60	176	LmjF.36.5845	kinetoplast-associated protein putative
GO:0003677	DNA binding	1.94381e-06	60	176	LmjF.36.6710	replication factor C subunit 5 putative
GO:0003743	translation initiation factor activity	1.73896e-05	13	21	LmjF.03.0980	eukaryotic initiation factor 2a putative
GO:0003743	translation initiation factor activity	1.73896e-05	13	21	LmjF.08.0550	eukaryotic translation initiation factor 2 beta subunit putative
GO:0003743	translation initiation factor activity	1.73896e-05	13	21	LmjF.19.1480	eukaryotic translation initiation factor-like protein
GO:0003743	translation initiation factor activity	1.73896e-05	13	21	LmjF.19.1500	eukaryotic translation initiation factor 4e putative
GO:0003743	translation initiation factor activity	1.73896e-05	13	21	LmjF.22.0790	hypothetical protein conserved
GO:0003743	translation initiation factor activity	1.73896e-05	13	21	LmjF.24.1210	translation factor sui1 putative
GO:0003743	translation initiation factor activity	1.73896e-05	13	21	LmjF.25.0410	hypothetical protein conserved
GO:0003743	translation initiation factor activity	1.73896e-05	13	21	LmjF.26.0240	hypothetical protein conserved
GO:0003743	translation initiation factor activity	1.73896e-05	13	21	LmjF.30.3040	eukaryotic translation initiation factor 3 subunit 7-like protein
GO:0003743	translation initiation factor activity	1.73896e-05	13	21	LmjF.34.0350	eukaryotic translation initiation factor 5 putative
GO:0003743	translation initiation factor activity	1.73896e-05	13	21	LmjF.36.0250	eukaryotic translation initiation factor 3 subunit L putative
GO:0003743	translation initiation factor activity	1.73896e-05	13	21	LmjF.36.3880	eukaryotic translation initiation factor 3 subunit 2 putative
GO:0003743	translation initiation factor activity	1.73896e-05	13	21	LmjF.36.6980	eukaryotic translation initiation factor 3 subunit 8 putative
GO:0003746	translation elongation factor activity	1.54695e-07	13	16	LmjF.09.0970	elongation factor-1 gamma (EF1G)
GO:0003746	translation elongation factor activity	1.54695e-07	13	16	LmjF.17.0080	elongation factor 1-alpha
GO:0003746	translation elongation factor activity	1.54695e-07	13	16	LmjF.17.0081	elongation factor 1-alpha
GO:0003746	translation elongation factor activity	1.54695e-07	13	16	LmjF.17.0082	elongation factor 1-alpha
GO:0003746	translation elongation factor activity	1.54695e-07	13	16	LmjF.17.0083	elongation factor 1-alpha
GO:0003746	translation elongation factor activity	1.54695e-07	13	16	LmjF.17.0084	elongation factor 1-alpha
GO:0003746	translation elongation factor activity	1.54695e-07	13	16	LmjF.17.0085	elongation factor 1-alpha
GO:0003746	translation elongation factor activity	1.54695e-07	13	16	LmjF.17.0086	elongation factor 1-alpha
GO:0003746	translation elongation factor activity	1.54695e-07	13	16	LmjF.18.0740	elongation factor Tu putative
GO:0003746	translation elongation factor activity	1.54695e-07	13	16	LmjF.25.0730	eukaryotic initiation factor 5a putative (EIF5A2)
GO:0003746	translation elongation factor activity	1.54695e-07	13	16	LmjF.34.0820	elongation factor 1-beta (eEF1B beta 1)
GO:0003746	translation elongation factor activity	1.54695e-07	13	16	LmjF.34.0840	translation elongation factor 1-beta putative (eEF1B beta 2)
GO:0003746	translation elongation factor activity	1.54695e-07	13	16	LmjF.36.1430	translation elongation factor 1-beta putative
GO:0003887	DNA-directed DNA polymerase activity	0.000344587	11	20	LmjF.08.0890	mitochondrial DNA polymerase beta
GO:0003887	DNA-directed DNA polymerase activity	0.000344587	11	20	LmjF.13.0080	mitochondrial DNA polymerase I protein B putative (POLIB)
GO:0003887	DNA-directed DNA polymerase activity	0.000344587	11	20	LmjF.13.1630	mitochondrial DNA polymerase I protein D putative
GO:0003887	DNA-directed DNA polymerase activity	0.000344587	11	20	LmjF.14.0920	mitochondrial DNA polymerase I protein C putative
GO:0003887	DNA-directed DNA polymerase activity	0.000344587	11	20	LmjF.16.1540	DNA polymerase I alpha catalytic subunit putative
GO:0003887	DNA-directed DNA polymerase activity	0.000344587	11	20	LmjF.21.0620	DNA polymerase eta putative
GO:0003887	DNA-directed DNA polymerase activity	0.000344587	11	20	LmjF.28.1420	DNA polymerase kappa putative
GO:0003887	DNA-directed DNA polymerase activity	0.000344587	11	20	LmjF.28.1430	DNA polymerase kappa putative
GO:0003887	DNA-directed DNA polymerase activity	0.000344587	11	20	LmjF.33.1690	DNA polymerase delta catalytic subunit putative
GO:0003887	DNA-directed DNA polymerase activity	0.000344587	11	20	LmjF.35.1790	DNA polymerase epsilon subunit b putative
GO:0003887	DNA-directed DNA polymerase activity	0.000344587	11	20	LmjF.36.0100	DNA damage repair protein putative
GO:0003924	GTPase activity	2.63772e-06	35	86	LmjF.09.0850	ras family protein-like protein
GO:0003924	GTPase activity	2.63772e-06	35	86	LmjF.09.1070	eukaryotic translation initiation factor 2 subunit putative
GO:0003924	GTPase activity	2.63772e-06	35	86	LmjF.17.0080	elongation factor 1-alpha
GO:0003924	GTPase activity	2.63772e-06	35	86	LmjF.17.0081	elongation factor 1-alpha
GO:0003924	GTPase activity	2.63772e-06	35	86	LmjF.17.0082	elongation factor 1-alpha
GO:0003924	GTPase activity	2.63772e-06	35	86	LmjF.17.0083	elongation factor 1-alpha
GO:0003924	GTPase activity	2.63772e-06	35	86	LmjF.17.0084	elongation factor 1-alpha
GO:0003924	GTPase activity	2.63772e-06	35	86	LmjF.17.0085	elongation factor 1-alpha
GO:0003924	GTPase activity	2.63772e-06	35	86	LmjF.17.0086	elongation factor 1-alpha
GO:0003924	GTPase activity	2.63772e-06	35	86	LmjF.18.0740	elongation factor Tu putative
GO:0003924	GTPase activity	2.63772e-06	35	86	LmjF.21.1860	beta tubulin
GO:0003924	GTPase activity	2.63772e-06	35	86	LmjF.24.1340	translation initiation factor IF-2 putative
GO:0003924	GTPase activity	2.63772e-06	35	86	LmjF.25.0130	elongation factor putative
GO:0003924	GTPase activity	2.63772e-06	35	86	LmjF.25.2080	elongation factor 2-like protein
GO:0003924	GTPase activity	2.63772e-06	35	86	LmjF.32.2200	small nuclear ribonucleoprotein component-like protein
GO:0003924	GTPase activity	2.63772e-06	35	86	LmjF.33.0792	beta tubulin
GO:0003924	GTPase activity	2.63772e-06	35	86	LmjF.33.0794	beta tubulin
GO:0003924	GTPase activity	2.63772e-06	35	86	LmjF.33.0796	beta tubulin
GO:0003924	GTPase activity	2.63772e-06	35	86	LmjF.33.0798	beta tubulin
GO:0003924	GTPase activity	2.63772e-06	35	86	LmjF.33.0800	beta tubulin
GO:0003924	GTPase activity	2.63772e-06	35	86	LmjF.33.0802	beta tubulin
GO:0003924	GTPase activity	2.63772e-06	35	86	LmjF.33.0804	beta tubulin
GO:0003924	GTPase activity	2.63772e-06	35	86	LmjF.33.0806	beta tubulin
GO:0003924	GTPase activity	2.63772e-06	35	86	LmjF.33.0808	beta tubulin
GO:0003924	GTPase activity	2.63772e-06	35	86	LmjF.33.0810	beta tubulin
GO:0003924	GTPase activity	2.63772e-06	35	86	LmjF.33.0812	beta tubulin
GO:0003924	GTPase activity	2.63772e-06	35	86	LmjF.33.0814	beta tubulin
GO:0003924	GTPase activity	2.63772e-06	35	86	LmjF.33.0816	beta tubulin
GO:0003924	GTPase activity	2.63772e-06	35	86	LmjF.33.0818	beta tubulin
GO:0003924	GTPase activity	2.63772e-06	35	86	LmjF.33.0819	beta tubulin
GO:0003924	GTPase activity	2.63772e-06	35	86	LmjF.34.2270	hypothetical protein conserved
GO:0003924	GTPase activity	2.63772e-06	35	86	LmjF.34.2840	selenocysteine-specific elongation factor putative
GO:0003924	GTPase activity	2.63772e-06	35	86	LmjF.36.0180	elongation factor 2 (EF2-1)
GO:0003924	GTPase activity	2.63772e-06	35	86	LmjF.36.0190	elongation factor 2 (EF2-2)
GO:0003924	GTPase activity	2.63772e-06	35	86	LmjF.36.2990	GTP-binding protein putative
GO:0004175	endopeptidase activity	0.000986129	6	8	LmjF.11.0240	proteasome alpha 7 subunit putative
GO:0004175	endopeptidase activity	0.000986129	6	8	LmjF.21.1700	proteasome alpha 2 subunit putative
GO:0004175	endopeptidase activity	0.000986129	6	8	LmjF.21.1830	20S proteasome subunit alpha 5 (putative)
GO:0004175	endopeptidase activity	0.000986129	6	8	LmjF.27.0190	proteasome alpha 7 subunit putative
GO:0004175	endopeptidase activity	0.000986129	6	8	LmjF.36.1600	proteasome alpha 1 subunit putative
GO:0004175	endopeptidase activity	0.000986129	6	8	LmjF.36.3990	hs1vu complex proteolytic subunit-like threonine peptidase Clan T(1) family T1B
GO:0004298	threonine-type endopeptidase activity	0.000137109	12	21	LmjF.11.0240	proteasome alpha 7 subunit putative
GO:0004298	threonine-type endopeptidase activity	0.000137109	12	21	LmjF.12.0030	proteasome beta-1 subunit putative
GO:0004298	threonine-type endopeptidase activity	0.000137109	12	21	LmjF.21.1700	proteasome alpha 2 subunit putative
GO:0004298	threonine-type endopeptidase activity	0.000137109	12	21	LmjF.21.1830	20S proteasome subunit alpha 5 (putative)
GO:0004298	threonine-type endopeptidase activity	0.000137109	12	21	LmjF.27.0190	proteasome alpha 7 subunit putative
GO:0004298	threonine-type endopeptidase activity	0.000137109	12	21	LmjF.28.0110	proteasome beta 3 subunit putative
GO:0004298	threonine-type endopeptidase activity	0.000137109	12	21	LmjF.34.4430	20s proteasome beta 7 subunit (putative)
GO:0004298	threonine-type endopeptidase activity	0.000137109	12	21	LmjF.34.4460	20s proteasome beta 7 subunit (putative)
GO:0004298	threonine-type endopeptidase activity	0.000137109	12	21	LmjF.34.4490	20s proteasome beta 7 subunit (putative)
GO:0004298	threonine-type endopeptidase activity	0.000137109	12	21	LmjF.34.4520	proteasome beta 7 subunit putative
GO:0004298	threonine-type endopeptidase activity	0.000137109	12	21	LmjF.36.1600	proteasome alpha 1 subunit putative
GO:0004298	threonine-type endopeptidase activity	0.000137109	12	21	LmjF.36.3990	hs1vu complex proteolytic subunit-like threonine peptidase Clan T(1) family T1B
GO:0004812	aminoacyl-tRNA ligase activity	6.96012e-08	17	24	LmjF.12.0250	cysteinyl-tRNA synthetase putative
GO:0004812	aminoacyl-tRNA ligase activity	6.96012e-08	17	24	LmjF.13.1100	leucyl-tRNA synthetase putative
GO:0004812	aminoacyl-tRNA ligase activity	6.96012e-08	17	24	LmjF.14.1370	tyrosyl-tRNA synthetase putative (TyrS)
GO:0004812	aminoacyl-tRNA ligase activity	6.96012e-08	17	24	LmjF.15.0230	lysyl-tRNA synthetase putative
GO:0004812	aminoacyl-tRNA ligase activity	6.96012e-08	17	24	LmjF.15.1440	glutaminyl-tRNA synthetase putative
GO:0004812	aminoacyl-tRNA ligase activity	6.96012e-08	17	24	LmjF.18.1210	prolyl-tRNA synthetase putative
GO:0004812	aminoacyl-tRNA ligase activity	6.96012e-08	17	24	LmjF.18.1220	bifunctional aminoacyl-tRNA synthetase putative
GO:0004812	aminoacyl-tRNA ligase activity	6.96012e-08	17	24	LmjF.21.0810	methionyl-tRNA synthetase (MetRS)
GO:0004812	aminoacyl-tRNA ligase activity	6.96012e-08	17	24	LmjF.23.0300	tryptophanyl-tRNA synthetase putative
GO:0004812	aminoacyl-tRNA ligase activity	6.96012e-08	17	24	LmjF.26.0830	aspartate--ammonia ligase putative
GO:0004812	aminoacyl-tRNA ligase activity	6.96012e-08	17	24	LmjF.27.1310	arginyl-tRNA synthetase putative
GO:0004812	aminoacyl-tRNA ligase activity	6.96012e-08	17	24	LmjF.29.0060	tryptophanyl-tRNA synthetase putative
GO:0004812	aminoacyl-tRNA ligase activity	6.96012e-08	17	24	LmjF.30.0460	aspartyl-tRNA synthetase putative
GO:0004812	aminoacyl-tRNA ligase activity	6.96012e-08	17	24	LmjF.30.0630	histidyl-tRNA synthetase putative
GO:0004812	aminoacyl-tRNA ligase activity	6.96012e-08	17	24	LmjF.30.3240	glutamyl-tRNA synthetase putative
GO:0004812	aminoacyl-tRNA ligase activity	6.96012e-08	17	24	LmjF.34.2340	asparaginyl-tRNA synthetase putative
GO:0004812	aminoacyl-tRNA ligase activity	6.96012e-08	17	24	LmjF.36.3840	glycyl tRNA synthetase putative
GO:0005198	structural molecule activity	0.000942694	17	42	LmjF.21.1860	beta tubulin
GO:0005198	structural molecule activity	0.000942694	17	42	LmjF.32.1730	coatomer epsilon subunit putative
GO:0005198	structural molecule activity	0.000942694	17	42	LmjF.33.0792	beta tubulin
GO:0005198	structural molecule activity	0.000942694	17	42	LmjF.33.0794	beta tubulin
GO:0005198	structural molecule activity	0.000942694	17	42	LmjF.33.0796	beta tubulin
GO:0005198	structural molecule activity	0.000942694	17	42	LmjF.33.0798	beta tubulin
GO:0005198	structural molecule activity	0.000942694	17	42	LmjF.33.0800	beta tubulin
GO:0005198	structural molecule activity	0.000942694	17	42	LmjF.33.0802	beta tubulin
GO:0005198	structural molecule activity	0.000942694	17	42	LmjF.33.0804	beta tubulin
GO:0005198	structural molecule activity	0.000942694	17	42	LmjF.33.0806	beta tubulin
GO:0005198	structural molecule activity	0.000942694	17	42	LmjF.33.0808	beta tubulin
GO:0005198	structural molecule activity	0.000942694	17	42	LmjF.33.0810	beta tubulin
GO:0005198	structural molecule activity	0.000942694	17	42	LmjF.33.0812	beta tubulin
GO:0005198	structural molecule activity	0.000942694	17	42	LmjF.33.0814	beta tubulin
GO:0005198	structural molecule activity	0.000942694	17	42	LmjF.33.0816	beta tubulin
GO:0005198	structural molecule activity	0.000942694	17	42	LmjF.33.0818	beta tubulin
GO:0005198	structural molecule activity	0.000942694	17	42	LmjF.33.0819	beta tubulin
GO:0005525	GTP binding	1.42263e-06	47	127	LmjF.05.0030	ras-like small GTPases putative
GO:0005525	GTP binding	1.42263e-06	47	127	LmjF.09.0850	ras family protein-like protein
GO:0005525	GTP binding	1.42263e-06	47	127	LmjF.09.1070	eukaryotic translation initiation factor 2 subunit putative
GO:0005525	GTP binding	1.42263e-06	47	127	LmjF.14.0060	hypothetical protein conserved
GO:0005525	GTP binding	1.42263e-06	47	127	LmjF.17.0070	ADP-ribosylation factor-like protein 1 (ARL-1)
GO:0005525	GTP binding	1.42263e-06	47	127	LmjF.17.0080	elongation factor 1-alpha
GO:0005525	GTP binding	1.42263e-06	47	127	LmjF.17.0081	elongation factor 1-alpha
GO:0005525	GTP binding	1.42263e-06	47	127	LmjF.17.0082	elongation factor 1-alpha
GO:0005525	GTP binding	1.42263e-06	47	127	LmjF.17.0083	elongation factor 1-alpha
GO:0005525	GTP binding	1.42263e-06	47	127	LmjF.17.0084	elongation factor 1-alpha
GO:0005525	GTP binding	1.42263e-06	47	127	LmjF.17.0085	elongation factor 1-alpha
GO:0005525	GTP binding	1.42263e-06	47	127	LmjF.17.0086	elongation factor 1-alpha
GO:0005525	GTP binding	1.42263e-06	47	127	LmjF.18.0740	elongation factor Tu putative
GO:0005525	GTP binding	1.42263e-06	47	127	LmjF.21.1860	beta tubulin
GO:0005525	GTP binding	1.42263e-06	47	127	LmjF.22.0820	hypothetical protein conserved
GO:0005525	GTP binding	1.42263e-06	47	127	LmjF.24.1340	translation initiation factor IF-2 putative
GO:0005525	GTP binding	1.42263e-06	47	127	LmjF.25.0130	elongation factor putative
GO:0005525	GTP binding	1.42263e-06	47	127	LmjF.25.2080	elongation factor 2-like protein
GO:0005525	GTP binding	1.42263e-06	47	127	LmjF.27.1830	GTP binding protein putative
GO:0005525	GTP binding	1.42263e-06	47	127	LmjF.27.2330	GTP binding protein putative
GO:0005525	GTP binding	1.42263e-06	47	127	LmjF.30.2370	ADP-ribosylation factor-like protein
GO:0005525	GTP binding	1.42263e-06	47	127	LmjF.31.2280	ADP-ribosylation factor putative
GO:0005525	GTP binding	1.42263e-06	47	127	LmjF.32.2200	small nuclear ribonucleoprotein component-like protein
GO:0005525	GTP binding	1.42263e-06	47	127	LmjF.32.3020	hypothetical protein conserved
GO:0005525	GTP binding	1.42263e-06	47	127	LmjF.32.3110	hypothetical protein conserved
GO:0005525	GTP binding	1.42263e-06	47	127	LmjF.32.3210	hypothetical protein conserved
GO:0005525	GTP binding	1.42263e-06	47	127	LmjF.33.0792	beta tubulin
GO:0005525	GTP binding	1.42263e-06	47	127	LmjF.33.0794	beta tubulin
GO:0005525	GTP binding	1.42263e-06	47	127	LmjF.33.0796	beta tubulin
GO:0005525	GTP binding	1.42263e-06	47	127	LmjF.33.0798	beta tubulin
GO:0005525	GTP binding	1.42263e-06	47	127	LmjF.33.0800	beta tubulin
GO:0005525	GTP binding	1.42263e-06	47	127	LmjF.33.0802	beta tubulin
GO:0005525	GTP binding	1.42263e-06	47	127	LmjF.33.0804	beta tubulin
GO:0005525	GTP binding	1.42263e-06	47	127	LmjF.33.0806	beta tubulin
GO:0005525	GTP binding	1.42263e-06	47	127	LmjF.33.0808	beta tubulin
GO:0005525	GTP binding	1.42263e-06	47	127	LmjF.33.0810	beta tubulin
GO:0005525	GTP binding	1.42263e-06	47	127	LmjF.33.0812	beta tubulin
GO:0005525	GTP binding	1.42263e-06	47	127	LmjF.33.0814	beta tubulin
GO:0005525	GTP binding	1.42263e-06	47	127	LmjF.33.0816	beta tubulin
GO:0005525	GTP binding	1.42263e-06	47	127	LmjF.33.0818	beta tubulin
GO:0005525	GTP binding	1.42263e-06	47	127	LmjF.33.0819	beta tubulin
GO:0005525	GTP binding	1.42263e-06	47	127	LmjF.34.2270	hypothetical protein conserved
GO:0005525	GTP binding	1.42263e-06	47	127	LmjF.34.2840	selenocysteine-specific elongation factor putative
GO:0005525	GTP binding	1.42263e-06	47	127	LmjF.36.0180	elongation factor 2 (EF2-1)
GO:0005525	GTP binding	1.42263e-06	47	127	LmjF.36.0190	elongation factor 2 (EF2-2)
GO:0005525	GTP binding	1.42263e-06	47	127	LmjF.36.0820	ADP-ribosylation factor-like protein
GO:0005525	GTP binding	1.42263e-06	47	127	LmjF.36.2990	GTP-binding protein putative
GO:0005634	nucleus	3.37622e-07	63	180	LmjF.02.0020	histone H4
GO:0005634	nucleus	3.37622e-07	63	180	LmjF.04.0060	DNA topoisomerase type IB small subunit
GO:0005634	nucleus	3.37622e-07	63	180	LmjF.05.0090	NUDIX hydrolase dihydroneopterin triphosphate pyrophosphohydrolase/hydrolase putative
GO:0005634	nucleus	3.37622e-07	63	180	LmjF.07.0025	hypothetical protein conserved
GO:0005634	nucleus	3.37622e-07	63	180	LmjF.07.0470	hypothetical protein conserved
GO:0005634	nucleus	3.37622e-07	63	180	LmjF.09.0970	elongation factor-1 gamma (EF1G)
GO:0005634	nucleus	3.37622e-07	63	180	LmjF.11.0330	PIF1 helicase-like protein putative
GO:0005634	nucleus	3.37622e-07	63	180	LmjF.13.1370	hypothetical protein conserved
GO:0005634	nucleus	3.37622e-07	63	180	LmjF.14.0140	histone acetyltransferase putative
GO:0005634	nucleus	3.37622e-07	63	180	LmjF.15.1460	phosphomevalonate kinase protein putative
GO:0005634	nucleus	3.37622e-07	63	180	LmjF.16.1540	DNA polymerase I alpha catalytic subunit putative
GO:0005634	nucleus	3.37622e-07	63	180	LmjF.17.0280	histone H2A putative
GO:0005634	nucleus	3.37622e-07	63	180	LmjF.18.0150	serine/threonine protein phosphatase type 5 putative
GO:0005634	nucleus	3.37622e-07	63	180	LmjF.19.0030	histone H2B
GO:0005634	nucleus	3.37622e-07	63	180	LmjF.19.0040	histone H2B
GO:0005634	nucleus	3.37622e-07	63	180	LmjF.19.0050	histone H2B
GO:0005634	nucleus	3.37622e-07	63	180	LmjF.19.0440	nucleosome assembly protein putative
GO:0005634	nucleus	3.37622e-07	63	180	LmjF.20.0030	histone-lysine N-methyltransferase putative (DOT1)
GO:0005634	nucleus	3.37622e-07	63	180	LmjF.20.0050	anti-silencing protein asf 1-like protein
GO:0005634	nucleus	3.37622e-07	63	180	LmjF.20.1290	hypothetical protein conserved
GO:0005634	nucleus	3.37622e-07	63	180	LmjF.21.0015	histone H4
GO:0005634	nucleus	3.37622e-07	63	180	LmjF.21.0320	U1 small nuclear ribonucleoprotein C putative
GO:0005634	nucleus	3.37622e-07	63	180	LmjF.21.0540	la RNA binding protein putative
GO:0005634	nucleus	3.37622e-07	63	180	LmjF.21.0680	histone deacetylase putative
GO:0005634	nucleus	3.37622e-07	63	180	LmjF.24.0910	DNA replication licensing factor MCM5 putative
GO:0005634	nucleus	3.37622e-07	63	180	LmjF.24.2280	TFIIH basal transcription factor complex helicase subunit putative
GO:0005634	nucleus	3.37622e-07	63	180	LmjF.25.0080	poly(A)-binding protein 3 (PABP3)
GO:0005634	nucleus	3.37622e-07	63	180	LmjF.25.1470	cyclin (CYCA)
GO:0005634	nucleus	3.37622e-07	63	180	LmjF.25.2450	histone H4
GO:0005634	nucleus	3.37622e-07	63	180	LmjF.26.0200	eukaryotic peptide chain release factor subunit 1 putative
GO:0005634	nucleus	3.37622e-07	63	180	LmjF.26.0210	silent information regulator 2 putative (SIR2RP1)
GO:0005634	nucleus	3.37622e-07	63	180	LmjF.26.0330	mitotic cyclin putative (CYC8)
GO:0005634	nucleus	3.37622e-07	63	180	LmjF.28.0210	histone H2B variant
GO:0005634	nucleus	3.37622e-07	63	180	LmjF.28.0850	DNA replication licensing factor MCM2 putative
GO:0005634	nucleus	3.37622e-07	63	180	LmjF.28.1820	replication factor A 51kDa subunit putative (RPA1)
GO:0005634	nucleus	3.37622e-07	63	180	LmjF.28.2385	DNA replication licensing factor MCM6 putative
GO:0005634	nucleus	3.37622e-07	63	180	LmjF.29.0850	high mobility group protein homolog tdp-1 putative
GO:0005634	nucleus	3.37622e-07	63	180	LmjF.29.1720	histone H2A putative
GO:0005634	nucleus	3.37622e-07	63	180	LmjF.29.1730	histone H2A putative
GO:0005634	nucleus	3.37622e-07	63	180	LmjF.29.2340	hypothetical protein conserved
GO:0005634	nucleus	3.37622e-07	63	180	LmjF.29.2600	poly(A) polymerase putative
GO:0005634	nucleus	3.37622e-07	63	180	LmjF.29.2660	helicase putative
GO:0005634	nucleus	3.37622e-07	63	180	LmjF.30.1830	splicing factor 3a putative
GO:0005634	nucleus	3.37622e-07	63	180	LmjF.30.3390	CAS/CSE/importin domain protein putative
GO:0005634	nucleus	3.37622e-07	63	180	LmjF.30.3560	mago nashi-like protein putative
GO:0005634	nucleus	3.37622e-07	63	180	LmjF.31.3180	histone H4
GO:0005634	nucleus	3.37622e-07	63	180	LmjF.32.1340	cleavage and polyadenylation specificity factor- like protein
GO:0005634	nucleus	3.37622e-07	63	180	LmjF.32.3320	cyclin 6 putative (CYC6)
GO:0005634	nucleus	3.37622e-07	63	180	LmjF.33.1690	DNA polymerase delta catalytic subunit putative
GO:0005634	nucleus	3.37622e-07	63	180	LmjF.33.3050	tyrosyl-DNA phosphodiesterase 1 (TDBP1)
GO:0005634	nucleus	3.37622e-07	63	180	LmjF.34.0490	importin beta-1 subunit putative
GO:0005634	nucleus	3.37622e-07	63	180	LmjF.34.3500	ruvb-like 1 DNA helicase putative
GO:0005634	nucleus	3.37622e-07	63	180	LmjF.35.1310	histone H4
GO:0005634	nucleus	3.37622e-07	63	180	LmjF.35.1790	DNA polymerase epsilon subunit b putative
GO:0005634	nucleus	3.37622e-07	63	180	LmjF.35.3450	DNA-repair protein putative
GO:0005634	nucleus	3.37622e-07	63	180	LmjF.36.0020	histone H4
GO:0005634	nucleus	3.37622e-07	63	180	LmjF.36.0535	U2 small nuclear ribonucleoprotein 16.5K putative
GO:0005634	nucleus	3.37622e-07	63	180	LmjF.36.2980	bromodomain factor 2 protein putative
GO:0005634	nucleus	3.37622e-07	63	180	LmjF.36.3070	fibrillarin
GO:0005634	nucleus	3.37622e-07	63	180	LmjF.36.5845	kinetoplast-associated protein putative
GO:0005634	nucleus	3.37622e-07	63	180	LmjF.36.6710	replication factor C subunit 5 putative
GO:0005634	nucleus	3.37622e-07	63	180	LmjF.36.6985	U1A small nuclear ribonucleoprotein putative
GO:0005634	nucleus	3.37622e-07	63	180	LmjF.36.6990	acetyltransferase putative
GO:0005737	cytoplasm	5.32796e-09	67	177	LmjF.01.0780	eukaryotic initiation factor 4a putative
GO:0005737	cytoplasm	5.32796e-09	67	177	LmjF.03.0910	inorganic pyrophosphatase putative
GO:0005737	cytoplasm	5.32796e-09	67	177	LmjF.04.0710	hypothetical protein conserved
GO:0005737	cytoplasm	5.32796e-09	67	177	LmjF.05.0960	metallo-peptidase Clan M- Family M49
GO:0005737	cytoplasm	5.32796e-09	67	177	LmjF.06.0870	arginine N-methyltransferase type III putative (PRMT7)
GO:0005737	cytoplasm	5.32796e-09	67	177	LmjF.06.1070	deoxyribose-phosphate aldolase putative
GO:0005737	cytoplasm	5.32796e-09	67	177	LmjF.07.0270	acetylornithine deacetylase-like protein
GO:0005737	cytoplasm	5.32796e-09	67	177	LmjF.10.0550	hypothetical protein conserved
GO:0005737	cytoplasm	5.32796e-09	67	177	LmjF.11.0180	cytoplasmic translation machinery associated protein putative
GO:0005737	cytoplasm	5.32796e-09	67	177	LmjF.12.0250	cysteinyl-tRNA synthetase putative
GO:0005737	cytoplasm	5.32796e-09	67	177	LmjF.13.1100	leucyl-tRNA synthetase putative
GO:0005737	cytoplasm	5.32796e-09	67	177	LmjF.14.1370	tyrosyl-tRNA synthetase putative (TyrS)
GO:0005737	cytoplasm	5.32796e-09	67	177	LmjF.15.0230	lysyl-tRNA synthetase putative
GO:0005737	cytoplasm	5.32796e-09	67	177	LmjF.15.1440	glutaminyl-tRNA synthetase putative
GO:0005737	cytoplasm	5.32796e-09	67	177	LmjF.15.1460	phosphomevalonate kinase protein putative
GO:0005737	cytoplasm	5.32796e-09	67	177	LmjF.17.0080	elongation factor 1-alpha
GO:0005737	cytoplasm	5.32796e-09	67	177	LmjF.17.0081	elongation factor 1-alpha
GO:0005737	cytoplasm	5.32796e-09	67	177	LmjF.17.0082	elongation factor 1-alpha
GO:0005737	cytoplasm	5.32796e-09	67	177	LmjF.17.0083	elongation factor 1-alpha
GO:0005737	cytoplasm	5.32796e-09	67	177	LmjF.17.0084	elongation factor 1-alpha
GO:0005737	cytoplasm	5.32796e-09	67	177	LmjF.17.0085	elongation factor 1-alpha
GO:0005737	cytoplasm	5.32796e-09	67	177	LmjF.17.0086	elongation factor 1-alpha
GO:0005737	cytoplasm	5.32796e-09	67	177	LmjF.17.0735	ysine decarboxylase-like protein
GO:0005737	cytoplasm	5.32796e-09	67	177	LmjF.18.0150	serine/threonine protein phosphatase type 5 putative
GO:0005737	cytoplasm	5.32796e-09	67	177	LmjF.18.1210	prolyl-tRNA synthetase putative
GO:0005737	cytoplasm	5.32796e-09	67	177	LmjF.18.1220	bifunctional aminoacyl-tRNA synthetase putative
GO:0005737	cytoplasm	5.32796e-09	67	177	LmjF.19.1040	phenylalanyl-tRNA synthetase putative
GO:0005737	cytoplasm	5.32796e-09	67	177	LmjF.19.1480	eukaryotic translation initiation factor-like protein
GO:0005737	cytoplasm	5.32796e-09	67	177	LmjF.19.1500	eukaryotic translation initiation factor 4e putative
GO:0005737	cytoplasm	5.32796e-09	67	177	LmjF.21.0810	methionyl-tRNA synthetase (MetRS)
GO:0005737	cytoplasm	5.32796e-09	67	177	LmjF.22.1540	alanyl-tRNA synthetase putative
GO:0005737	cytoplasm	5.32796e-09	67	177	LmjF.23.0300	tryptophanyl-tRNA synthetase putative
GO:0005737	cytoplasm	5.32796e-09	67	177	LmjF.24.1500	translationally controlled tumor protein (TCTP) putative
GO:0005737	cytoplasm	5.32796e-09	67	177	LmjF.24.1510	translationally controlled tumor protein (TCTP) putative
GO:0005737	cytoplasm	5.32796e-09	67	177	LmjF.25.0080	poly(A)-binding protein 3 (PABP3)
GO:0005737	cytoplasm	5.32796e-09	67	177	LmjF.25.1445	hypothetical protein conserved
GO:0005737	cytoplasm	5.32796e-09	67	177	LmjF.25.1450	peptide chain release factor-like protein
GO:0005737	cytoplasm	5.32796e-09	67	177	LmjF.25.2080	elongation factor 2-like protein
GO:0005737	cytoplasm	5.32796e-09	67	177	LmjF.26.0190	hypothetical protein conserved
GO:0005737	cytoplasm	5.32796e-09	67	177	LmjF.26.0240	hypothetical protein conserved
GO:0005737	cytoplasm	5.32796e-09	67	177	LmjF.26.0830	aspartate--ammonia ligase putative
GO:0005737	cytoplasm	5.32796e-09	67	177	LmjF.27.1310	arginyl-tRNA synthetase putative
GO:0005737	cytoplasm	5.32796e-09	67	177	LmjF.27.1710	eukaryotic translation release factor putative
GO:0005737	cytoplasm	5.32796e-09	67	177	LmjF.28.1840	methylthioribulose-1-phosphate dehydratase putative
GO:0005737	cytoplasm	5.32796e-09	67	177	LmjF.29.0060	tryptophanyl-tRNA synthetase putative
GO:0005737	cytoplasm	5.32796e-09	67	177	LmjF.29.1570	glutamamyl carboxypeptidase putative
GO:0005737	cytoplasm	5.32796e-09	67	177	LmjF.29.1780	diphthamide synthesis protein putative
GO:0005737	cytoplasm	5.32796e-09	67	177	LmjF.30.0460	aspartyl-tRNA synthetase putative
GO:0005737	cytoplasm	5.32796e-09	67	177	LmjF.30.0630	histidyl-tRNA synthetase putative
GO:0005737	cytoplasm	5.32796e-09	67	177	LmjF.30.3240	glutamyl-tRNA synthetase putative
GO:0005737	cytoplasm	5.32796e-09	67	177	LmjF.30.3390	CAS/CSE/importin domain protein putative
GO:0005737	cytoplasm	5.32796e-09	67	177	LmjF.31.2640	2-oxoglutarate dehydrogenase e3 component lipoamidedehydrogenase-like protein
GO:0005737	cytoplasm	5.32796e-09	67	177	LmjF.32.1850	chaperonin HSP60 mitochondrial precursor putative
GO:0005737	cytoplasm	5.32796e-09	67	177	LmjF.32.3310	dihydrolipoamide dehydrogenase putative (GCVL-2)
GO:0005737	cytoplasm	5.32796e-09	67	177	LmjF.33.1355	iron-sulfur cluster assembly protein putative
GO:0005737	cytoplasm	5.32796e-09	67	177	LmjF.33.1680	thiamine biosynthesis-like protein
GO:0005737	cytoplasm	5.32796e-09	67	177	LmjF.33.3060	46 kDa protein unknown function
GO:0005737	cytoplasm	5.32796e-09	67	177	LmjF.34.0490	importin beta-1 subunit putative
GO:0005737	cytoplasm	5.32796e-09	67	177	LmjF.34.2340	asparaginyl-tRNA synthetase putative
GO:0005737	cytoplasm	5.32796e-09	67	177	LmjF.34.3170	hypothetical protein conserved
GO:0005737	cytoplasm	5.32796e-09	67	177	LmjF.34.3360	hypothetical protein conserved
GO:0005737	cytoplasm	5.32796e-09	67	177	LmjF.36.0880	hypothetical protein conserved (NU1)
GO:0005737	cytoplasm	5.32796e-09	67	177	LmjF.36.1960	phosphomannomutase putative (PMM)
GO:0005737	cytoplasm	5.32796e-09	67	177	LmjF.36.2020	chaperonin HSP60 mitochondrial precursor
GO:0005737	cytoplasm	5.32796e-09	67	177	LmjF.36.2730	D-tyrosyl-tRNA deacylase putative
GO:0005737	cytoplasm	5.32796e-09	67	177	LmjF.36.3080	lipoate protein ligase putative
GO:0005737	cytoplasm	5.32796e-09	67	177	LmjF.36.3840	glycyl tRNA synthetase putative
GO:0005839	proteasome core complex	0.000137109	12	21	LmjF.11.0240	proteasome alpha 7 subunit putative
GO:0005839	proteasome core complex	0.000137109	12	21	LmjF.12.0030	proteasome beta-1 subunit putative
GO:0005839	proteasome core complex	0.000137109	12	21	LmjF.21.1700	proteasome alpha 2 subunit putative
GO:0005839	proteasome core complex	0.000137109	12	21	LmjF.21.1830	20S proteasome subunit alpha 5 (putative)
GO:0005839	proteasome core complex	0.000137109	12	21	LmjF.27.0190	proteasome alpha 7 subunit putative
GO:0005839	proteasome core complex	0.000137109	12	21	LmjF.28.0110	proteasome beta 3 subunit putative
GO:0005839	proteasome core complex	0.000137109	12	21	LmjF.34.4430	20s proteasome beta 7 subunit (putative)
GO:0005839	proteasome core complex	0.000137109	12	21	LmjF.34.4460	20s proteasome beta 7 subunit (putative)
GO:0005839	proteasome core complex	0.000137109	12	21	LmjF.34.4490	20s proteasome beta 7 subunit (putative)
GO:0005839	proteasome core complex	0.000137109	12	21	LmjF.34.4520	proteasome beta 7 subunit putative
GO:0005839	proteasome core complex	0.000137109	12	21	LmjF.36.1600	proteasome alpha 1 subunit putative
GO:0005839	proteasome core complex	0.000137109	12	21	LmjF.36.3990	hs1vu complex proteolytic subunit-like threonine peptidase Clan T(1) family T1B
GO:0005874	microtubule	0.000106741	16	33	LmjF.21.1860	beta tubulin
GO:0005874	microtubule	0.000106741	16	33	LmjF.33.0792	beta tubulin
GO:0005874	microtubule	0.000106741	16	33	LmjF.33.0794	beta tubulin
GO:0005874	microtubule	0.000106741	16	33	LmjF.33.0796	beta tubulin
GO:0005874	microtubule	0.000106741	16	33	LmjF.33.0798	beta tubulin
GO:0005874	microtubule	0.000106741	16	33	LmjF.33.0800	beta tubulin
GO:0005874	microtubule	0.000106741	16	33	LmjF.33.0802	beta tubulin
GO:0005874	microtubule	0.000106741	16	33	LmjF.33.0804	beta tubulin
GO:0005874	microtubule	0.000106741	16	33	LmjF.33.0806	beta tubulin
GO:0005874	microtubule	0.000106741	16	33	LmjF.33.0808	beta tubulin
GO:0005874	microtubule	0.000106741	16	33	LmjF.33.0810	beta tubulin
GO:0005874	microtubule	0.000106741	16	33	LmjF.33.0812	beta tubulin
GO:0005874	microtubule	0.000106741	16	33	LmjF.33.0814	beta tubulin
GO:0005874	microtubule	0.000106741	16	33	LmjF.33.0816	beta tubulin
GO:0005874	microtubule	0.000106741	16	33	LmjF.33.0818	beta tubulin
GO:0005874	microtubule	0.000106741	16	33	LmjF.33.0819	beta tubulin
GO:0006260	DNA replication	1.24732e-06	21	39	LmjF.08.0890	mitochondrial DNA polymerase beta
GO:0006260	DNA replication	1.24732e-06	21	39	LmjF.12.0640	primase 2 putative
GO:0006260	DNA replication	1.24732e-06	21	39	LmjF.13.0080	mitochondrial DNA polymerase I protein B putative (POLIB)
GO:0006260	DNA replication	1.24732e-06	21	39	LmjF.13.1630	mitochondrial DNA polymerase I protein D putative
GO:0006260	DNA replication	1.24732e-06	21	39	LmjF.14.0920	mitochondrial DNA polymerase I protein C putative
GO:0006260	DNA replication	1.24732e-06	21	39	LmjF.16.1540	DNA polymerase I alpha catalytic subunit putative
GO:0006260	DNA replication	1.24732e-06	21	39	LmjF.24.0910	DNA replication licensing factor MCM5 putative
GO:0006260	DNA replication	1.24732e-06	21	39	LmjF.24.0990	replication factor C subunit 1 putative
GO:0006260	DNA replication	1.24732e-06	21	39	LmjF.26.1340	DNA ligase k alpha putative
GO:0006260	DNA replication	1.24732e-06	21	39	LmjF.26.1350	mitochondrial DNA ligase homolog putative
GO:0006260	DNA replication	1.24732e-06	21	39	LmjF.28.0850	DNA replication licensing factor MCM2 putative
GO:0006260	DNA replication	1.24732e-06	21	39	LmjF.28.0890	ribonucleoside-diphosphate reductase large chain putative
GO:0006260	DNA replication	1.24732e-06	21	39	LmjF.28.1820	replication factor A 51kDa subunit putative (RPA1)
GO:0006260	DNA replication	1.24732e-06	21	39	LmjF.28.2385	DNA replication licensing factor MCM6 putative
GO:0006260	DNA replication	1.24732e-06	21	39	LmjF.29.2260	DNA replication complex GINS protein SLD5 putative
GO:0006260	DNA replication	1.24732e-06	21	39	LmjF.30.2630	replication factor C subunit 2 putative
GO:0006260	DNA replication	1.24732e-06	21	39	LmjF.31.1660	GINS complex subunit Psf3 putative
GO:0006260	DNA replication	1.24732e-06	21	39	LmjF.33.1690	DNA polymerase delta catalytic subunit putative
GO:0006260	DNA replication	1.24732e-06	21	39	LmjF.35.1790	DNA polymerase epsilon subunit b putative
GO:0006260	DNA replication	1.24732e-06	21	39	LmjF.35.3250	replication factor C subunit 3 putative
GO:0006260	DNA replication	1.24732e-06	21	39	LmjF.36.6710	replication factor C subunit 5 putative
GO:0006334	nucleosome assembly	0.000147175	16	33	LmjF.02.0020	histone H4
GO:0006334	nucleosome assembly	0.000147175	16	33	LmjF.17.0280	histone H2A putative
GO:0006334	nucleosome assembly	0.000147175	16	33	LmjF.19.0030	histone H2B
GO:0006334	nucleosome assembly	0.000147175	16	33	LmjF.19.0040	histone H2B
GO:0006334	nucleosome assembly	0.000147175	16	33	LmjF.19.0050	histone H2B
GO:0006334	nucleosome assembly	0.000147175	16	33	LmjF.19.0440	nucleosome assembly protein putative
GO:0006334	nucleosome assembly	0.000147175	16	33	LmjF.20.1290	hypothetical protein conserved
GO:0006334	nucleosome assembly	0.000147175	16	33	LmjF.21.0015	histone H4
GO:0006334	nucleosome assembly	0.000147175	16	33	LmjF.25.2450	histone H4
GO:0006334	nucleosome assembly	0.000147175	16	33	LmjF.28.0210	histone H2B variant
GO:0006334	nucleosome assembly	0.000147175	16	33	LmjF.29.1720	histone H2A putative
GO:0006334	nucleosome assembly	0.000147175	16	33	LmjF.29.1730	histone H2A putative
GO:0006334	nucleosome assembly	0.000147175	16	33	LmjF.29.2340	hypothetical protein conserved
GO:0006334	nucleosome assembly	0.000147175	16	33	LmjF.31.3180	histone H4
GO:0006334	nucleosome assembly	0.000147175	16	33	LmjF.35.1310	histone H4
GO:0006334	nucleosome assembly	0.000147175	16	33	LmjF.36.0020	histone H4
GO:0006413	translational initiation	0.000192749	11	19	LmjF.08.0550	eukaryotic translation initiation factor 2 beta subunit putative
GO:0006413	translational initiation	0.000192749	11	19	LmjF.19.1480	eukaryotic translation initiation factor-like protein
GO:0006413	translational initiation	0.000192749	11	19	LmjF.19.1500	eukaryotic translation initiation factor 4e putative
GO:0006413	translational initiation	0.000192749	11	19	LmjF.22.0790	hypothetical protein conserved
GO:0006413	translational initiation	0.000192749	11	19	LmjF.24.1210	translation factor sui1 putative
GO:0006413	translational initiation	0.000192749	11	19	LmjF.25.0410	hypothetical protein conserved
GO:0006413	translational initiation	0.000192749	11	19	LmjF.26.0240	hypothetical protein conserved
GO:0006413	translational initiation	0.000192749	11	19	LmjF.30.3040	eukaryotic translation initiation factor 3 subunit 7-like protein
GO:0006413	translational initiation	0.000192749	11	19	LmjF.34.0350	eukaryotic translation initiation factor 5 putative
GO:0006413	translational initiation	0.000192749	11	19	LmjF.36.0250	eukaryotic translation initiation factor 3 subunit L putative
GO:0006413	translational initiation	0.000192749	11	19	LmjF.36.6980	eukaryotic translation initiation factor 3 subunit 8 putative
GO:0006414	translational elongation	0.000664586	12	24	LmjF.09.0970	elongation factor-1 gamma (EF1G)
GO:0006414	translational elongation	0.000664586	12	24	LmjF.17.0080	elongation factor 1-alpha
GO:0006414	translational elongation	0.000664586	12	24	LmjF.17.0081	elongation factor 1-alpha
GO:0006414	translational elongation	0.000664586	12	24	LmjF.17.0082	elongation factor 1-alpha
GO:0006414	translational elongation	0.000664586	12	24	LmjF.17.0083	elongation factor 1-alpha
GO:0006414	translational elongation	0.000664586	12	24	LmjF.17.0084	elongation factor 1-alpha
GO:0006414	translational elongation	0.000664586	12	24	LmjF.17.0085	elongation factor 1-alpha
GO:0006414	translational elongation	0.000664586	12	24	LmjF.17.0086	elongation factor 1-alpha
GO:0006414	translational elongation	0.000664586	12	24	LmjF.18.0740	elongation factor Tu putative
GO:0006414	translational elongation	0.000664586	12	24	LmjF.34.0820	elongation factor 1-beta (eEF1B beta 1)
GO:0006414	translational elongation	0.000664586	12	24	LmjF.34.0840	translation elongation factor 1-beta putative (eEF1B beta 2)
GO:0006414	translational elongation	0.000664586	12	24	LmjF.36.1430	translation elongation factor 1-beta putative
GO:0006418	tRNA aminoacylation for protein translation	6.96012e-08	17	24	LmjF.12.0250	cysteinyl-tRNA synthetase putative
GO:0006418	tRNA aminoacylation for protein translation	6.96012e-08	17	24	LmjF.13.1100	leucyl-tRNA synthetase putative
GO:0006418	tRNA aminoacylation for protein translation	6.96012e-08	17	24	LmjF.14.1370	tyrosyl-tRNA synthetase putative (TyrS)
GO:0006418	tRNA aminoacylation for protein translation	6.96012e-08	17	24	LmjF.15.0230	lysyl-tRNA synthetase putative
GO:0006418	tRNA aminoacylation for protein translation	6.96012e-08	17	24	LmjF.15.1440	glutaminyl-tRNA synthetase putative
GO:0006418	tRNA aminoacylation for protein translation	6.96012e-08	17	24	LmjF.18.1210	prolyl-tRNA synthetase putative
GO:0006418	tRNA aminoacylation for protein translation	6.96012e-08	17	24	LmjF.18.1220	bifunctional aminoacyl-tRNA synthetase putative
GO:0006418	tRNA aminoacylation for protein translation	6.96012e-08	17	24	LmjF.21.0810	methionyl-tRNA synthetase (MetRS)
GO:0006418	tRNA aminoacylation for protein translation	6.96012e-08	17	24	LmjF.23.0300	tryptophanyl-tRNA synthetase putative
GO:0006418	tRNA aminoacylation for protein translation	6.96012e-08	17	24	LmjF.26.0830	aspartate--ammonia ligase putative
GO:0006418	tRNA aminoacylation for protein translation	6.96012e-08	17	24	LmjF.27.1310	arginyl-tRNA synthetase putative
GO:0006418	tRNA aminoacylation for protein translation	6.96012e-08	17	24	LmjF.29.0060	tryptophanyl-tRNA synthetase putative
GO:0006418	tRNA aminoacylation for protein translation	6.96012e-08	17	24	LmjF.30.0460	aspartyl-tRNA synthetase putative
GO:0006418	tRNA aminoacylation for protein translation	6.96012e-08	17	24	LmjF.30.0630	histidyl-tRNA synthetase putative
GO:0006418	tRNA aminoacylation for protein translation	6.96012e-08	17	24	LmjF.30.3240	glutamyl-tRNA synthetase putative
GO:0006418	tRNA aminoacylation for protein translation	6.96012e-08	17	24	LmjF.34.2340	asparaginyl-tRNA synthetase putative
GO:0006418	tRNA aminoacylation for protein translation	6.96012e-08	17	24	LmjF.36.3840	glycyl tRNA synthetase putative
GO:0006457	protein folding	7.7769e-05	35	97	LmjF.05.1200	prefoldin subunit putative
GO:0006457	protein folding	7.7769e-05	35	97	LmjF.09.0670	prefoldin subunit 2 putative
GO:0006457	protein folding	7.7769e-05	35	97	LmjF.10.0890	FKBP-type peptidyl-prolyl cis-trans isomerase putative
GO:0006457	protein folding	7.7769e-05	35	97	LmjF.13.1660	chaperonin TCP20 putative
GO:0006457	protein folding	7.7769e-05	35	97	LmjF.21.0490	DnaJ protein putative
GO:0006457	protein folding	7.7769e-05	35	97	LmjF.21.1090	T-complex protein 1 delta subunit putative
GO:0006457	protein folding	7.7769e-05	35	97	LmjF.22.0670	prefoldin 5-like protein
GO:0006457	protein folding	7.7769e-05	35	97	LmjF.22.1450	cyclophilin 6 putative (CYP6)
GO:0006457	protein folding	7.7769e-05	35	97	LmjF.23.0050	cyclophilin 11 putative (CYP11)
GO:0006457	protein folding	7.7769e-05	35	97	LmjF.23.1220	T-complex protein 1 gamma subunit putative
GO:0006457	protein folding	7.7769e-05	35	97	LmjF.24.1080	DNAJ domain protein putative
GO:0006457	protein folding	7.7769e-05	35	97	LmjF.25.0820	hypothetical protein conserved
GO:0006457	protein folding	7.7769e-05	35	97	LmjF.25.0910	cyclophilin a (CYPA)
GO:0006457	protein folding	7.7769e-05	35	97	LmjF.26.1200	hypothetical protein conserved
GO:0006457	protein folding	7.7769e-05	35	97	LmjF.26.1380	prefoldin-like protein
GO:0006457	protein folding	7.7769e-05	35	97	LmjF.27.1260	T-complex protein 1 beta subunit putative
GO:0006457	protein folding	7.7769e-05	35	97	LmjF.30.0730	co-chaperone GrpE putative
GO:0006457	protein folding	7.7769e-05	35	97	LmjF.30.0735	heat shock protein grpe
GO:0006457	protein folding	7.7769e-05	35	97	LmjF.30.0830	hypothetical protein conserved
GO:0006457	protein folding	7.7769e-05	35	97	LmjF.30.2460	heat shock 70-related protein 1 mitochondrial precursor putative
GO:0006457	protein folding	7.7769e-05	35	97	LmjF.30.2470	heat shock 70-related protein 1 mitochondrial precursor putative
GO:0006457	protein folding	7.7769e-05	35	97	LmjF.30.2480	heat shock 70-related protein 1 mitochondrial precursor putative
GO:0006457	protein folding	7.7769e-05	35	97	LmjF.30.2490	heat shock 70-related protein 1 mitochondrial precursor putative
GO:0006457	protein folding	7.7769e-05	35	97	LmjF.31.2600	calreticulin putative
GO:0006457	protein folding	7.7769e-05	35	97	LmjF.31.3100	hypothetical protein conserved
GO:0006457	protein folding	7.7769e-05	35	97	LmjF.32.1000	chaperonin containing t-complex protein putative
GO:0006457	protein folding	7.7769e-05	35	97	LmjF.32.1940	heat shock protein-like protein putative
GO:0006457	protein folding	7.7769e-05	35	97	LmjF.32.3300	chaperone protein DNAj putative
GO:0006457	protein folding	7.7769e-05	35	97	LmjF.33.1630	cyclophilin 4 putative (CYP4)
GO:0006457	protein folding	7.7769e-05	35	97	LmjF.33.2390	heat shock protein putative
GO:0006457	protein folding	7.7769e-05	35	97	LmjF.35.3860	T-complex protein 1 eta subunit putative
GO:0006457	protein folding	7.7769e-05	35	97	LmjF.35.4630	chaperone protein DNAj putative
GO:0006457	protein folding	7.7769e-05	35	97	LmjF.36.0230	peptidyl-prolyl cis-trans isomerase putative
GO:0006457	protein folding	7.7769e-05	35	97	LmjF.36.4470	chaperone protein DNAj putative
GO:0006457	protein folding	7.7769e-05	35	97	LmjF.36.6910	T-complex protein 1 theta subunit putative
GO:0015986	ATP synthesis coupled proton transport	7.36252e-11	21	27	LmjF.05.0500	ATPase alpha subunit
GO:0015986	ATP synthesis coupled proton transport	7.36252e-11	21	27	LmjF.05.0510	ATPase alpha subunit
GO:0015986	ATP synthesis coupled proton transport	7.36252e-11	21	27	LmjF.07.1105	ATPase subunit 9 putative pseudogene
GO:0015986	ATP synthesis coupled proton transport	7.36252e-11	21	27	LmjF.12.0520	vacuolar ATP synthase subunit putative
GO:0015986	ATP synthesis coupled proton transport	7.36252e-11	21	27	LmjF.18.0560	vacuolar ATP synthase subunit c putative
GO:0015986	ATP synthesis coupled proton transport	7.36252e-11	21	27	LmjF.21.0740	ATPase subunit 9 putative
GO:0015986	ATP synthesis coupled proton transport	7.36252e-11	21	27	LmjF.21.1340	ATP synthase putative
GO:0015986	ATP synthesis coupled proton transport	7.36252e-11	21	27	LmjF.21.1770	ATP synthase F1 subunit gamma protein putative
GO:0015986	ATP synthesis coupled proton transport	7.36252e-11	21	27	LmjF.21.1790	vacuolar ATP synthase putative
GO:0015986	ATP synthesis coupled proton transport	7.36252e-11	21	27	LmjF.21.1800	vacuolar ATP synthase putative
GO:0015986	ATP synthesis coupled proton transport	7.36252e-11	21	27	LmjF.24.0630	ATPase subunit 9 putative
GO:0015986	ATP synthesis coupled proton transport	7.36252e-11	21	27	LmjF.25.1170	ATPase beta subunit putative
GO:0015986	ATP synthesis coupled proton transport	7.36252e-11	21	27	LmjF.25.1180	ATPase beta subunit putative
GO:0015986	ATP synthesis coupled proton transport	7.36252e-11	21	27	LmjF.26.0460	ATPase subunit 9 putative
GO:0015986	ATP synthesis coupled proton transport	7.36252e-11	21	27	LmjF.28.1160	vacuolar type h ATPase subunit putative
GO:0015986	ATP synthesis coupled proton transport	7.36252e-11	21	27	LmjF.28.2430	vacuolar ATP synthase subunit b putative
GO:0015986	ATP synthesis coupled proton transport	7.36252e-11	21	27	LmjF.30.3600	ATP synthase epsilon chain putative
GO:0015986	ATP synthesis coupled proton transport	7.36252e-11	21	27	LmjF.34.3670	vacuolar ATP synthase catalytic subunit A putative
GO:0015986	ATP synthesis coupled proton transport	7.36252e-11	21	27	LmjF.36.0620	hypothetical protein conserved
GO:0015986	ATP synthesis coupled proton transport	7.36252e-11	21	27	LmjF.36.3100	ATP synthase putative
GO:0015986	ATP synthesis coupled proton transport	7.36252e-11	21	27	LmjF.36.6760	hypothetical protein conserved
GO:0015991	ATP hydrolysis coupled proton transport	2.00054e-08	17	23	LmjF.05.0500	ATPase alpha subunit
GO:0015991	ATP hydrolysis coupled proton transport	2.00054e-08	17	23	LmjF.05.0510	ATPase alpha subunit
GO:0015991	ATP hydrolysis coupled proton transport	2.00054e-08	17	23	LmjF.07.1105	ATPase subunit 9 putative pseudogene
GO:0015991	ATP hydrolysis coupled proton transport	2.00054e-08	17	23	LmjF.12.0520	vacuolar ATP synthase subunit putative
GO:0015991	ATP hydrolysis coupled proton transport	2.00054e-08	17	23	LmjF.18.0560	vacuolar ATP synthase subunit c putative
GO:0015991	ATP hydrolysis coupled proton transport	2.00054e-08	17	23	LmjF.21.0740	ATPase subunit 9 putative
GO:0015991	ATP hydrolysis coupled proton transport	2.00054e-08	17	23	LmjF.21.1340	ATP synthase putative
GO:0015991	ATP hydrolysis coupled proton transport	2.00054e-08	17	23	LmjF.21.1790	vacuolar ATP synthase putative
GO:0015991	ATP hydrolysis coupled proton transport	2.00054e-08	17	23	LmjF.21.1800	vacuolar ATP synthase putative
GO:0015991	ATP hydrolysis coupled proton transport	2.00054e-08	17	23	LmjF.24.0630	ATPase subunit 9 putative
GO:0015991	ATP hydrolysis coupled proton transport	2.00054e-08	17	23	LmjF.25.1170	ATPase beta subunit putative
GO:0015991	ATP hydrolysis coupled proton transport	2.00054e-08	17	23	LmjF.25.1180	ATPase beta subunit putative
GO:0015991	ATP hydrolysis coupled proton transport	2.00054e-08	17	23	LmjF.26.0460	ATPase subunit 9 putative
GO:0015991	ATP hydrolysis coupled proton transport	2.00054e-08	17	23	LmjF.28.1160	vacuolar type h ATPase subunit putative
GO:0015991	ATP hydrolysis coupled proton transport	2.00054e-08	17	23	LmjF.28.2430	vacuolar ATP synthase subunit b putative
GO:0015991	ATP hydrolysis coupled proton transport	2.00054e-08	17	23	LmjF.34.3670	vacuolar ATP synthase catalytic subunit A putative
GO:0015991	ATP hydrolysis coupled proton transport	2.00054e-08	17	23	LmjF.36.3100	ATP synthase putative
GO:0016272	prefoldin complex	0.00106841	6	8	LmjF.05.1200	prefoldin subunit putative
GO:0016272	prefoldin complex	0.00106841	6	8	LmjF.09.0670	prefoldin subunit 2 putative
GO:0016272	prefoldin complex	0.00106841	6	8	LmjF.22.0670	prefoldin 5-like protein
GO:0016272	prefoldin complex	0.00106841	6	8	LmjF.25.0820	hypothetical protein conserved
GO:0016272	prefoldin complex	0.00106841	6	8	LmjF.26.1380	prefoldin-like protein
GO:0016272	prefoldin complex	0.00106841	6	8	LmjF.30.0830	hypothetical protein conserved
GO:0043234	protein complex	1.64019e-05	18	35	LmjF.20.0470	zeta tubulin putative
GO:0043234	protein complex	1.64019e-05	18	35	LmjF.20.0780	hypothetical protein conserved
GO:0043234	protein complex	1.64019e-05	18	35	LmjF.21.1860	beta tubulin
GO:0043234	protein complex	1.64019e-05	18	35	LmjF.33.0792	beta tubulin
GO:0043234	protein complex	1.64019e-05	18	35	LmjF.33.0794	beta tubulin
GO:0043234	protein complex	1.64019e-05	18	35	LmjF.33.0796	beta tubulin
GO:0043234	protein complex	1.64019e-05	18	35	LmjF.33.0798	beta tubulin
GO:0043234	protein complex	1.64019e-05	18	35	LmjF.33.0800	beta tubulin
GO:0043234	protein complex	1.64019e-05	18	35	LmjF.33.0802	beta tubulin
GO:0043234	protein complex	1.64019e-05	18	35	LmjF.33.0804	beta tubulin
GO:0043234	protein complex	1.64019e-05	18	35	LmjF.33.0806	beta tubulin
GO:0043234	protein complex	1.64019e-05	18	35	LmjF.33.0808	beta tubulin
GO:0043234	protein complex	1.64019e-05	18	35	LmjF.33.0810	beta tubulin
GO:0043234	protein complex	1.64019e-05	18	35	LmjF.33.0812	beta tubulin
GO:0043234	protein complex	1.64019e-05	18	35	LmjF.33.0814	beta tubulin
GO:0043234	protein complex	1.64019e-05	18	35	LmjF.33.0816	beta tubulin
GO:0043234	protein complex	1.64019e-05	18	35	LmjF.33.0818	beta tubulin
GO:0043234	protein complex	1.64019e-05	18	35	LmjF.33.0819	beta tubulin
GO:0044267	cellular protein metabolic process	1.4147e-07	11	12	LmjF.13.1660	chaperonin TCP20 putative
GO:0044267	cellular protein metabolic process	1.4147e-07	11	12	LmjF.21.1090	T-complex protein 1 delta subunit putative
GO:0044267	cellular protein metabolic process	1.4147e-07	11	12	LmjF.23.1220	T-complex protein 1 gamma subunit putative
GO:0044267	cellular protein metabolic process	1.4147e-07	11	12	LmjF.27.1260	T-complex protein 1 beta subunit putative
GO:0044267	cellular protein metabolic process	1.4147e-07	11	12	LmjF.30.2820	chaperonin HSP60/CNP60 putative
GO:0044267	cellular protein metabolic process	1.4147e-07	11	12	LmjF.32.1000	chaperonin containing t-complex protein putative
GO:0044267	cellular protein metabolic process	1.4147e-07	11	12	LmjF.32.1850	chaperonin HSP60 mitochondrial precursor putative
GO:0044267	cellular protein metabolic process	1.4147e-07	11	12	LmjF.32.3270	chaperonin alpha subunit putative
GO:0044267	cellular protein metabolic process	1.4147e-07	11	12	LmjF.35.3860	T-complex protein 1 eta subunit putative
GO:0044267	cellular protein metabolic process	1.4147e-07	11	12	LmjF.36.2020	chaperonin HSP60 mitochondrial precursor
GO:0044267	cellular protein metabolic process	1.4147e-07	11	12	LmjF.36.6910	T-complex protein 1 theta subunit putative
GO:0045261	proton-transporting ATP synthase complex catalytic core F(1)	5.23212e-05	6	6	LmjF.05.0500	ATPase alpha subunit
GO:0045261	proton-transporting ATP synthase complex catalytic core F(1)	5.23212e-05	6	6	LmjF.05.0510	ATPase alpha subunit
GO:0045261	proton-transporting ATP synthase complex catalytic core F(1)	5.23212e-05	6	6	LmjF.21.1770	ATP synthase F1 subunit gamma protein putative
GO:0045261	proton-transporting ATP synthase complex catalytic core F(1)	5.23212e-05	6	6	LmjF.25.1170	ATPase beta subunit putative
GO:0045261	proton-transporting ATP synthase complex catalytic core F(1)	5.23212e-05	6	6	LmjF.25.1180	ATPase beta subunit putative
GO:0045261	proton-transporting ATP synthase complex catalytic core F(1)	5.23212e-05	6	6	LmjF.30.3600	ATP synthase epsilon chain putative
GO:0046933	proton-transporting ATP synthase activity rotational mechanism	7.26201e-08	10	10	LmjF.05.0500	ATPase alpha subunit
GO:0046933	proton-transporting ATP synthase activity rotational mechanism	7.26201e-08	10	10	LmjF.05.0510	ATPase alpha subunit
GO:0046933	proton-transporting ATP synthase activity rotational mechanism	7.26201e-08	10	10	LmjF.12.0520	vacuolar ATP synthase subunit putative
GO:0046933	proton-transporting ATP synthase activity rotational mechanism	7.26201e-08	10	10	LmjF.21.1770	ATP synthase F1 subunit gamma protein putative
GO:0046933	proton-transporting ATP synthase activity rotational mechanism	7.26201e-08	10	10	LmjF.25.1170	ATPase beta subunit putative
GO:0046933	proton-transporting ATP synthase activity rotational mechanism	7.26201e-08	10	10	LmjF.25.1180	ATPase beta subunit putative
GO:0046933	proton-transporting ATP synthase activity rotational mechanism	7.26201e-08	10	10	LmjF.28.2430	vacuolar ATP synthase subunit b putative
GO:0046933	proton-transporting ATP synthase activity rotational mechanism	7.26201e-08	10	10	LmjF.30.3600	ATP synthase epsilon chain putative
GO:0046933	proton-transporting ATP synthase activity rotational mechanism	7.26201e-08	10	10	LmjF.34.3670	vacuolar ATP synthase catalytic subunit A putative
GO:0046933	proton-transporting ATP synthase activity rotational mechanism	7.26201e-08	10	10	LmjF.36.0620	hypothetical protein conserved
GO:0046961	proton-transporting ATPase activity rotational mechanism	2.7903e-08	12	13	LmjF.05.0500	ATPase alpha subunit
GO:0046961	proton-transporting ATPase activity rotational mechanism	2.7903e-08	12	13	LmjF.05.0510	ATPase alpha subunit
GO:0046961	proton-transporting ATPase activity rotational mechanism	2.7903e-08	12	13	LmjF.12.0520	vacuolar ATP synthase subunit putative
GO:0046961	proton-transporting ATPase activity rotational mechanism	2.7903e-08	12	13	LmjF.21.1340	ATP synthase putative
GO:0046961	proton-transporting ATPase activity rotational mechanism	2.7903e-08	12	13	LmjF.21.1770	ATP synthase F1 subunit gamma protein putative
GO:0046961	proton-transporting ATPase activity rotational mechanism	2.7903e-08	12	13	LmjF.25.1170	ATPase beta subunit putative
GO:0046961	proton-transporting ATPase activity rotational mechanism	2.7903e-08	12	13	LmjF.25.1180	ATPase beta subunit putative
GO:0046961	proton-transporting ATPase activity rotational mechanism	2.7903e-08	12	13	LmjF.28.2430	vacuolar ATP synthase subunit b putative
GO:0046961	proton-transporting ATPase activity rotational mechanism	2.7903e-08	12	13	LmjF.30.3600	ATP synthase epsilon chain putative
GO:0046961	proton-transporting ATPase activity rotational mechanism	2.7903e-08	12	13	LmjF.34.3670	vacuolar ATP synthase catalytic subunit A putative
GO:0046961	proton-transporting ATPase activity rotational mechanism	2.7903e-08	12	13	LmjF.36.0620	hypothetical protein conserved
GO:0046961	proton-transporting ATPase activity rotational mechanism	2.7903e-08	12	13	LmjF.36.3100	ATP synthase putative
GO:0046982	protein heterodimerization activity	0.000260244	15	31	LmjF.02.0020	histone H4
GO:0046982	protein heterodimerization activity	0.000260244	15	31	LmjF.17.0280	histone H2A putative
GO:0046982	protein heterodimerization activity	0.000260244	15	31	LmjF.19.0030	histone H2B
GO:0046982	protein heterodimerization activity	0.000260244	15	31	LmjF.19.0040	histone H2B
GO:0046982	protein heterodimerization activity	0.000260244	15	31	LmjF.19.0050	histone H2B
GO:0046982	protein heterodimerization activity	0.000260244	15	31	LmjF.21.0015	histone H4
GO:0046982	protein heterodimerization activity	0.000260244	15	31	LmjF.25.2450	histone H4
GO:0046982	protein heterodimerization activity	0.000260244	15	31	LmjF.28.0210	histone H2B variant
GO:0046982	protein heterodimerization activity	0.000260244	15	31	LmjF.29.1720	histone H2A putative
GO:0046982	protein heterodimerization activity	0.000260244	15	31	LmjF.29.1730	histone H2A putative
GO:0046982	protein heterodimerization activity	0.000260244	15	31	LmjF.31.3180	histone H4
GO:0046982	protein heterodimerization activity	0.000260244	15	31	LmjF.32.1875	hypothetical protein conserved
GO:0046982	protein heterodimerization activity	0.000260244	15	31	LmjF.34.2370	hypothetical protein conserved
GO:0046982	protein heterodimerization activity	0.000260244	15	31	LmjF.35.1310	histone H4
GO:0046982	protein heterodimerization activity	0.000260244	15	31	LmjF.36.0020	histone H4
GO:0050660	flavin adenine dinucleotide binding	0.00109288	12	25	LmjF.13.1620	squalene monooxygenase-like protein
GO:0050660	flavin adenine dinucleotide binding	0.00109288	12	25	LmjF.14.0440	hypothetical protein conserved
GO:0050660	flavin adenine dinucleotide binding	0.00109288	12	25	LmjF.16.1530	endoplasmic reticulum oxidoreductin putative
GO:0050660	flavin adenine dinucleotide binding	0.00109288	12	25	LmjF.17.0350	hypothetical protein conserved
GO:0050660	flavin adenine dinucleotide binding	0.00109288	12	25	LmjF.17.1360	L-gulonolactone oxidase putative
GO:0050660	flavin adenine dinucleotide binding	0.00109288	12	25	LmjF.30.0120	alkyldihydroxyacetonephosphate synthase (ADS1)
GO:0050660	flavin adenine dinucleotide binding	0.00109288	12	25	LmjF.30.1610	ferric reductase putative
GO:0050660	flavin adenine dinucleotide binding	0.00109288	12	25	LmjF.31.1930	dihydrouridine synthase (Dus) putative
GO:0050660	flavin adenine dinucleotide binding	0.00109288	12	25	LmjF.31.2640	2-oxoglutarate dehydrogenase e3 component lipoamidedehydrogenase-like protein
GO:0050660	flavin adenine dinucleotide binding	0.00109288	12	25	LmjF.32.0930	hypothetical protein conserved
GO:0050660	flavin adenine dinucleotide binding	0.00109288	12	25	LmjF.32.3310	dihydrolipoamide dehydrogenase putative (GCVL-2)
GO:0050660	flavin adenine dinucleotide binding	0.00109288	12	25	LmjF.36.3230	oxidoreductase putative
GO:0051082	unfolded protein binding	8.59271e-05	27	68	LmjF.05.1200	prefoldin subunit putative
GO:0051082	unfolded protein binding	8.59271e-05	27	68	LmjF.09.0670	prefoldin subunit 2 putative
GO:0051082	unfolded protein binding	8.59271e-05	27	68	LmjF.13.1660	chaperonin TCP20 putative
GO:0051082	unfolded protein binding	8.59271e-05	27	68	LmjF.21.0490	DnaJ protein putative
GO:0051082	unfolded protein binding	8.59271e-05	27	68	LmjF.21.1090	T-complex protein 1 delta subunit putative
GO:0051082	unfolded protein binding	8.59271e-05	27	68	LmjF.22.0670	prefoldin 5-like protein
GO:0051082	unfolded protein binding	8.59271e-05	27	68	LmjF.23.1220	T-complex protein 1 gamma subunit putative
GO:0051082	unfolded protein binding	8.59271e-05	27	68	LmjF.24.1080	DNAJ domain protein putative
GO:0051082	unfolded protein binding	8.59271e-05	27	68	LmjF.25.0820	hypothetical protein conserved
GO:0051082	unfolded protein binding	8.59271e-05	27	68	LmjF.26.1200	hypothetical protein conserved
GO:0051082	unfolded protein binding	8.59271e-05	27	68	LmjF.26.1380	prefoldin-like protein
GO:0051082	unfolded protein binding	8.59271e-05	27	68	LmjF.27.1260	T-complex protein 1 beta subunit putative
GO:0051082	unfolded protein binding	8.59271e-05	27	68	LmjF.30.0830	hypothetical protein conserved
GO:0051082	unfolded protein binding	8.59271e-05	27	68	LmjF.30.2460	heat shock 70-related protein 1 mitochondrial precursor putative
GO:0051082	unfolded protein binding	8.59271e-05	27	68	LmjF.30.2470	heat shock 70-related protein 1 mitochondrial precursor putative
GO:0051082	unfolded protein binding	8.59271e-05	27	68	LmjF.30.2480	heat shock 70-related protein 1 mitochondrial precursor putative
GO:0051082	unfolded protein binding	8.59271e-05	27	68	LmjF.30.2490	heat shock 70-related protein 1 mitochondrial precursor putative
GO:0051082	unfolded protein binding	8.59271e-05	27	68	LmjF.31.2600	calreticulin putative
GO:0051082	unfolded protein binding	8.59271e-05	27	68	LmjF.31.3100	hypothetical protein conserved
GO:0051082	unfolded protein binding	8.59271e-05	27	68	LmjF.32.1000	chaperonin containing t-complex protein putative
GO:0051082	unfolded protein binding	8.59271e-05	27	68	LmjF.32.1940	heat shock protein-like protein putative
GO:0051082	unfolded protein binding	8.59271e-05	27	68	LmjF.32.3300	chaperone protein DNAj putative
GO:0051082	unfolded protein binding	8.59271e-05	27	68	LmjF.33.2390	heat shock protein putative
GO:0051082	unfolded protein binding	8.59271e-05	27	68	LmjF.35.3860	T-complex protein 1 eta subunit putative
GO:0051082	unfolded protein binding	8.59271e-05	27	68	LmjF.35.4630	chaperone protein DNAj putative
GO:0051082	unfolded protein binding	8.59271e-05	27	68	LmjF.36.4470	chaperone protein DNAj putative
GO:0051082	unfolded protein binding	8.59271e-05	27	68	LmjF.36.6910	T-complex protein 1 theta subunit putative
GO:0051258	protein polymerization	1.64019e-05	18	35	LmjF.20.0470	zeta tubulin putative
GO:0051258	protein polymerization	1.64019e-05	18	35	LmjF.20.0780	hypothetical protein conserved
GO:0051258	protein polymerization	1.64019e-05	18	35	LmjF.21.1860	beta tubulin
GO:0051258	protein polymerization	1.64019e-05	18	35	LmjF.33.0792	beta tubulin
GO:0051258	protein polymerization	1.64019e-05	18	35	LmjF.33.0794	beta tubulin
GO:0051258	protein polymerization	1.64019e-05	18	35	LmjF.33.0796	beta tubulin
GO:0051258	protein polymerization	1.64019e-05	18	35	LmjF.33.0798	beta tubulin
GO:0051258	protein polymerization	1.64019e-05	18	35	LmjF.33.0800	beta tubulin
GO:0051258	protein polymerization	1.64019e-05	18	35	LmjF.33.0802	beta tubulin
GO:0051258	protein polymerization	1.64019e-05	18	35	LmjF.33.0804	beta tubulin
GO:0051258	protein polymerization	1.64019e-05	18	35	LmjF.33.0806	beta tubulin
GO:0051258	protein polymerization	1.64019e-05	18	35	LmjF.33.0808	beta tubulin
GO:0051258	protein polymerization	1.64019e-05	18	35	LmjF.33.0810	beta tubulin
GO:0051258	protein polymerization	1.64019e-05	18	35	LmjF.33.0812	beta tubulin
GO:0051258	protein polymerization	1.64019e-05	18	35	LmjF.33.0814	beta tubulin
GO:0051258	protein polymerization	1.64019e-05	18	35	LmjF.33.0816	beta tubulin
GO:0051258	protein polymerization	1.64019e-05	18	35	LmjF.33.0818	beta tubulin
GO:0051258	protein polymerization	1.64019e-05	18	35	LmjF.33.0819	beta tubulin
GO:0051603	proteolysis involved in cellular protein catabolic process	0.000137109	12	21	LmjF.11.0240	proteasome alpha 7 subunit putative
GO:0051603	proteolysis involved in cellular protein catabolic process	0.000137109	12	21	LmjF.12.0030	proteasome beta-1 subunit putative
GO:0051603	proteolysis involved in cellular protein catabolic process	0.000137109	12	21	LmjF.21.1700	proteasome alpha 2 subunit putative
GO:0051603	proteolysis involved in cellular protein catabolic process	0.000137109	12	21	LmjF.21.1830	20S proteasome subunit alpha 5 (putative)
GO:0051603	proteolysis involved in cellular protein catabolic process	0.000137109	12	21	LmjF.27.0190	proteasome alpha 7 subunit putative
GO:0051603	proteolysis involved in cellular protein catabolic process	0.000137109	12	21	LmjF.28.0110	proteasome beta 3 subunit putative
GO:0051603	proteolysis involved in cellular protein catabolic process	0.000137109	12	21	LmjF.34.4430	20s proteasome beta 7 subunit (putative)
GO:0051603	proteolysis involved in cellular protein catabolic process	0.000137109	12	21	LmjF.34.4460	20s proteasome beta 7 subunit (putative)
GO:0051603	proteolysis involved in cellular protein catabolic process	0.000137109	12	21	LmjF.34.4490	20s proteasome beta 7 subunit (putative)
GO:0051603	proteolysis involved in cellular protein catabolic process	0.000137109	12	21	LmjF.34.4520	proteasome beta 7 subunit putative
GO:0051603	proteolysis involved in cellular protein catabolic process	0.000137109	12	21	LmjF.36.1600	proteasome alpha 1 subunit putative
GO:0051603	proteolysis involved in cellular protein catabolic process	0.000137109	12	21	LmjF.36.3990	hs1vu complex proteolytic subunit-like threonine peptidase Clan T(1) family T1B

## Sheet: Upregulated metacyclics
Dataset S4: Enriched GO categories and corresponding differentially expressed genes, upregulated in metacyclic promastigotes
GO ID	GO term	P value	numDEInCat	numInCat	Gene ID	Product Description
GO:0004672	protein kinase activity	8.67065e-20	91	204	LmjF.01.0750	protein kinase putative
GO:0004672	protein kinase activity	8.67065e-20	91	204	LmjF.03.0350	protein kinase putative
GO:0004672	protein kinase activity	8.67065e-20	91	204	LmjF.04.1210	casein kinase I putative
GO:0004672	protein kinase activity	8.67065e-20	91	204	LmjF.05.0130	protein kinase putative
GO:0004672	protein kinase activity	8.67065e-20	91	204	LmjF.05.0390	protein kinase putative
GO:0004672	protein kinase activity	8.67065e-20	91	204	LmjF.07.0250	protein kinase putative
GO:0004672	protein kinase activity	8.67065e-20	91	204	LmjF.07.0690	protein kinase putative
GO:0004672	protein kinase activity	8.67065e-20	91	204	LmjF.07.0880	protein kinase putative
GO:0004672	protein kinase activity	8.67065e-20	91	204	LmjF.08.0660	protein kinase putative
GO:0004672	protein kinase activity	8.67065e-20	91	204	LmjF.08.0930	protein kinase putative
GO:0004672	protein kinase activity	8.67065e-20	91	204	LmjF.08.1228	protein kinase putative
GO:0004672	protein kinase activity	8.67065e-20	91	204	LmjF.08.1280	protein kinase putative
GO:0004672	protein kinase activity	8.67065e-20	91	204	LmjF.10.0830	protein kinase putative
GO:0004672	protein kinase activity	8.67065e-20	91	204	LmjF.11.0060	protein kinase putative
GO:0004672	protein kinase activity	8.67065e-20	91	204	LmjF.11.0250	serine/threonine protein kinase putative
GO:0004672	protein kinase activity	8.67065e-20	91	204	LmjF.14.1070	protein kinase putative
GO:0004672	protein kinase activity	8.67065e-20	91	204	LmjF.14.1300	protein kinase putative
GO:0004672	protein kinase activity	8.67065e-20	91	204	LmjF.14.1410	protein kinase putative
GO:0004672	protein kinase activity	8.67065e-20	91	204	LmjF.15.0180	serine/threonine-protein kinase putative
GO:0004672	protein kinase activity	8.67065e-20	91	204	LmjF.15.0770	protein kinase putative
GO:0004672	protein kinase activity	8.67065e-20	91	204	LmjF.16.0870	protein kinase putative
GO:0004672	protein kinase activity	8.67065e-20	91	204	LmjF.16.0990	protein kinase putative (CRK)
GO:0004672	protein kinase activity	8.67065e-20	91	204	LmjF.17.0060	mitogen-activated protein kinase kinase 3 putative
GO:0004672	protein kinase activity	8.67065e-20	91	204	LmjF.17.0390	protein kinase putative
GO:0004672	protein kinase activity	8.67065e-20	91	204	LmjF.17.0670	protein kinase putative
GO:0004672	protein kinase activity	8.67065e-20	91	204	LmjF.18.0640	serine/threonine kinase-like protein putative
GO:0004672	protein kinase activity	8.67065e-20	91	204	LmjF.19.0360	protein kinase putative
GO:0004672	protein kinase activity	8.67065e-20	91	204	LmjF.19.0590	protein kinase putative
GO:0004672	protein kinase activity	8.67065e-20	91	204	LmjF.19.1300	hypothetical protein unknown function
GO:0004672	protein kinase activity	8.67065e-20	91	204	LmjF.19.1470	protein kinase putative
GO:0004672	protein kinase activity	8.67065e-20	91	204	LmjF.20.0960	protein kinase putative
GO:0004672	protein kinase activity	8.67065e-20	91	204	LmjF.21.0823	hypothetical protein conserved
GO:0004672	protein kinase activity	8.67065e-20	91	204	LmjF.21.1080	cell division protein kinase 2 (CRK1)
GO:0004672	protein kinase activity	8.67065e-20	91	204	LmjF.21.1565	NIMA-related kinase putative
GO:0004672	protein kinase activity	8.67065e-20	91	204	LmjF.21.1650	protein kinase putative
GO:0004672	protein kinase activity	8.67065e-20	91	204	LmjF.22.0490	protein kinase putative
GO:0004672	protein kinase activity	8.67065e-20	91	204	LmjF.22.0950	protein kinase putative
GO:0004672	protein kinase activity	8.67065e-20	91	204	LmjF.22.1170	hypothetical protein conserved
GO:0004672	protein kinase activity	8.67065e-20	91	204	LmjF.24.1730	calcium/calmodulin-dependent protein kinase putative
GO:0004672	protein kinase activity	8.67065e-20	91	204	LmjF.25.1520	protein kinase putative
GO:0004672	protein kinase activity	8.67065e-20	91	204	LmjF.25.1580	casein kinase I putative
GO:0004672	protein kinase activity	8.67065e-20	91	204	LmjF.25.1990	protein kinase putative
GO:0004672	protein kinase activity	8.67065e-20	91	204	LmjF.26.0980	protein kinase putative
GO:0004672	protein kinase activity	8.67065e-20	91	204	LmjF.26.1730	protein kinase putative
GO:0004672	protein kinase activity	8.67065e-20	91	204	LmjF.26.2060	hypothetical protein conserved
GO:0004672	protein kinase activity	8.67065e-20	91	204	LmjF.26.2110	protein kinase putative
GO:0004672	protein kinase activity	8.67065e-20	91	204	LmjF.27.0100	protein kinase putative
GO:0004672	protein kinase activity	8.67065e-20	91	204	LmjF.27.1370	protein kinase putative
GO:0004672	protein kinase activity	8.67065e-20	91	204	LmjF.27.1780	casein kinase I-like protein
GO:0004672	protein kinase activity	8.67065e-20	91	204	LmjF.27.1800	protein kinase-like protein
GO:0004672	protein kinase activity	8.67065e-20	91	204	LmjF.28.0580	mitogen-activated protein kinase putative (MPK8)
GO:0004672	protein kinase activity	8.67065e-20	91	204	LmjF.28.0620	protein kinase putative
GO:0004672	protein kinase activity	8.67065e-20	91	204	LmjF.28.1650	hypothetical protein conserved
GO:0004672	protein kinase activity	8.67065e-20	91	204	LmjF.28.1670	zinc finger protein kinase-like
GO:0004672	protein kinase activity	8.67065e-20	91	204	LmjF.28.1760	protein kinase putative
GO:0004672	protein kinase activity	8.67065e-20	91	204	LmjF.28.2000	protein kinase putative (LDK)
GO:0004672	protein kinase activity	8.67065e-20	91	204	LmjF.29.0370	protein kinase-like protein
GO:0004672	protein kinase activity	8.67065e-20	91	204	LmjF.29.2020	serine/threonine protein kinase putative
GO:0004672	protein kinase activity	8.67065e-20	91	204	LmjF.29.2150	protein kinase putative
GO:0004672	protein kinase activity	8.67065e-20	91	204	LmjF.29.2320	mitogen-activated protein kinase kinase putative (MKK)
GO:0004672	protein kinase activity	8.67065e-20	91	204	LmjF.29.2490	protein kinase putative
GO:0004672	protein kinase activity	8.67065e-20	91	204	LmjF.30.3050	protein kinase-like protein
GO:0004672	protein kinase activity	8.67065e-20	91	204	LmjF.30.3470	casein kinase 1 isoform 2 putative
GO:0004672	protein kinase activity	8.67065e-20	91	204	LmjF.31.0660	hypothetical protein conserved
GO:0004672	protein kinase activity	8.67065e-20	91	204	LmjF.31.1840	hypothetical protein unknown function
GO:0004672	protein kinase activity	8.67065e-20	91	204	LmjF.32.0260	serine/threonine-protein kinase Nek1 putative
GO:0004672	protein kinase activity	8.67065e-20	91	204	LmjF.32.0780	protein kinase putative
GO:0004672	protein kinase activity	8.67065e-20	91	204	LmjF.32.1810	protein kinase putative
GO:0004672	protein kinase activity	8.67065e-20	91	204	LmjF.32.3250	mitogen-activated protein kinase putative (MPK6)
GO:0004672	protein kinase activity	8.67065e-20	91	204	LmjF.33.1710	protein kinase putative
GO:0004672	protein kinase activity	8.67065e-20	91	204	LmjF.33.1980	serine/threonine-protein kinase a putative
GO:0004672	protein kinase activity	8.67065e-20	91	204	LmjF.33.2290	protein kinase putative
GO:0004672	protein kinase activity	8.67065e-20	91	204	LmjF.34.2150	eukaryotic translation initiation factor 2-alpha kinase precursor putative
GO:0004672	protein kinase activity	8.67065e-20	91	204	LmjF.34.3020	protein kinase putative
GO:0004672	protein kinase activity	8.67065e-20	91	204	LmjF.35.0490	hypothetical protein conserved
GO:0004672	protein kinase activity	8.67065e-20	91	204	LmjF.35.1000	casein kinase I putative
GO:0004672	protein kinase activity	8.67065e-20	91	204	LmjF.35.1050	protein kinase putative
GO:0004672	protein kinase activity	8.67065e-20	91	204	LmjF.35.1860	protein kinase-like protein
GO:0004672	protein kinase activity	8.67065e-20	91	204	LmjF.35.2320	protein kinase putative
GO:0004672	protein kinase activity	8.67065e-20	91	204	LmjF.35.3170	protein kinase putative
GO:0004672	protein kinase activity	8.67065e-20	91	204	LmjF.35.4000	MAP kinase kinase-like protein
GO:0004672	protein kinase activity	8.67065e-20	91	204	LmjF.35.4050	protein kinase putative
GO:0004672	protein kinase activity	8.67065e-20	91	204	LmjF.35.5010	mitogen-activated protein kinase putative (MPK13)
GO:0004672	protein kinase activity	8.67065e-20	91	204	LmjF.35.5190	NIMA-related kinase putative
GO:0004672	protein kinase activity	8.67065e-20	91	204	LmjF.36.0860	mitogen-activated protein kinase kinase putative (MKK5)
GO:0004672	protein kinase activity	8.67065e-20	91	204	LmjF.36.0900	SNF1-related protein kinases putative
GO:0004672	protein kinase activity	8.67065e-20	91	204	LmjF.36.0910	mitogen-activated protein kinase-like protein
GO:0004672	protein kinase activity	8.67065e-20	91	204	LmjF.36.1520	nima-related protein kinase putative
GO:0004672	protein kinase activity	8.67065e-20	91	204	LmjF.36.2290	serine/threonine protein kinase putative
GO:0004672	protein kinase activity	8.67065e-20	91	204	LmjF.36.2630	protein kinase putative
GO:0004672	protein kinase activity	8.67065e-20	91	204	LmjF.36.4250	protein kinase-like protein
GO:0004674	protein serine/threonine kinase activity	4.61364e-22	93	198	LmjF.01.0750	protein kinase putative
GO:0004674	protein serine/threonine kinase activity	4.61364e-22	93	198	LmjF.03.0350	protein kinase putative
GO:0004674	protein serine/threonine kinase activity	4.61364e-22	93	198	LmjF.04.1210	casein kinase I putative
GO:0004674	protein serine/threonine kinase activity	4.61364e-22	93	198	LmjF.05.0130	protein kinase putative
GO:0004674	protein serine/threonine kinase activity	4.61364e-22	93	198	LmjF.05.0390	protein kinase putative
GO:0004674	protein serine/threonine kinase activity	4.61364e-22	93	198	LmjF.07.0250	protein kinase putative
GO:0004674	protein serine/threonine kinase activity	4.61364e-22	93	198	LmjF.07.0690	protein kinase putative
GO:0004674	protein serine/threonine kinase activity	4.61364e-22	93	198	LmjF.07.0880	protein kinase putative
GO:0004674	protein serine/threonine kinase activity	4.61364e-22	93	198	LmjF.08.0660	protein kinase putative
GO:0004674	protein serine/threonine kinase activity	4.61364e-22	93	198	LmjF.08.0930	protein kinase putative
GO:0004674	protein serine/threonine kinase activity	4.61364e-22	93	198	LmjF.08.1228	protein kinase putative
GO:0004674	protein serine/threonine kinase activity	4.61364e-22	93	198	LmjF.08.1280	protein kinase putative
GO:0004674	protein serine/threonine kinase activity	4.61364e-22	93	198	LmjF.10.0830	protein kinase putative
GO:0004674	protein serine/threonine kinase activity	4.61364e-22	93	198	LmjF.11.0060	protein kinase putative
GO:0004674	protein serine/threonine kinase activity	4.61364e-22	93	198	LmjF.11.0250	serine/threonine protein kinase putative
GO:0004674	protein serine/threonine kinase activity	4.61364e-22	93	198	LmjF.14.1070	protein kinase putative
GO:0004674	protein serine/threonine kinase activity	4.61364e-22	93	198	LmjF.14.1300	protein kinase putative
GO:0004674	protein serine/threonine kinase activity	4.61364e-22	93	198	LmjF.14.1410	protein kinase putative
GO:0004674	protein serine/threonine kinase activity	4.61364e-22	93	198	LmjF.15.0180	serine/threonine-protein kinase putative
GO:0004674	protein serine/threonine kinase activity	4.61364e-22	93	198	LmjF.15.0770	protein kinase putative
GO:0004674	protein serine/threonine kinase activity	4.61364e-22	93	198	LmjF.16.0870	protein kinase putative
GO:0004674	protein serine/threonine kinase activity	4.61364e-22	93	198	LmjF.16.0990	protein kinase putative (CRK)
GO:0004674	protein serine/threonine kinase activity	4.61364e-22	93	198	LmjF.17.0060	mitogen-activated protein kinase kinase 3 putative
GO:0004674	protein serine/threonine kinase activity	4.61364e-22	93	198	LmjF.17.0390	protein kinase putative
GO:0004674	protein serine/threonine kinase activity	4.61364e-22	93	198	LmjF.17.0670	protein kinase putative
GO:0004674	protein serine/threonine kinase activity	4.61364e-22	93	198	LmjF.18.0640	serine/threonine kinase-like protein putative
GO:0004674	protein serine/threonine kinase activity	4.61364e-22	93	198	LmjF.19.0360	protein kinase putative
GO:0004674	protein serine/threonine kinase activity	4.61364e-22	93	198	LmjF.19.0590	protein kinase putative
GO:0004674	protein serine/threonine kinase activity	4.61364e-22	93	198	LmjF.19.1470	protein kinase putative
GO:0004674	protein serine/threonine kinase activity	4.61364e-22	93	198	LmjF.20.0960	protein kinase putative
GO:0004674	protein serine/threonine kinase activity	4.61364e-22	93	198	LmjF.21.0823	hypothetical protein conserved
GO:0004674	protein serine/threonine kinase activity	4.61364e-22	93	198	LmjF.21.1080	cell division protein kinase 2 (CRK1)
GO:0004674	protein serine/threonine kinase activity	4.61364e-22	93	198	LmjF.21.1565	NIMA-related kinase putative
GO:0004674	protein serine/threonine kinase activity	4.61364e-22	93	198	LmjF.21.1650	protein kinase putative
GO:0004674	protein serine/threonine kinase activity	4.61364e-22	93	198	LmjF.22.0490	protein kinase putative
GO:0004674	protein serine/threonine kinase activity	4.61364e-22	93	198	LmjF.22.0950	protein kinase putative
GO:0004674	protein serine/threonine kinase activity	4.61364e-22	93	198	LmjF.22.1170	hypothetical protein conserved
GO:0004674	protein serine/threonine kinase activity	4.61364e-22	93	198	LmjF.24.1730	calcium/calmodulin-dependent protein kinase putative
GO:0004674	protein serine/threonine kinase activity	4.61364e-22	93	198	LmjF.25.0680	myosin heavy chain kinase c-like protein
GO:0004674	protein serine/threonine kinase activity	4.61364e-22	93	198	LmjF.25.1520	protein kinase putative
GO:0004674	protein serine/threonine kinase activity	4.61364e-22	93	198	LmjF.25.1580	casein kinase I putative
GO:0004674	protein serine/threonine kinase activity	4.61364e-22	93	198	LmjF.25.1990	protein kinase putative
GO:0004674	protein serine/threonine kinase activity	4.61364e-22	93	198	LmjF.26.0980	protein kinase putative
GO:0004674	protein serine/threonine kinase activity	4.61364e-22	93	198	LmjF.26.1730	protein kinase putative
GO:0004674	protein serine/threonine kinase activity	4.61364e-22	93	198	LmjF.26.2060	hypothetical protein conserved
GO:0004674	protein serine/threonine kinase activity	4.61364e-22	93	198	LmjF.26.2110	protein kinase putative
GO:0004674	protein serine/threonine kinase activity	4.61364e-22	93	198	LmjF.27.0100	protein kinase putative
GO:0004674	protein serine/threonine kinase activity	4.61364e-22	93	198	LmjF.27.1370	protein kinase putative
GO:0004674	protein serine/threonine kinase activity	4.61364e-22	93	198	LmjF.27.1780	casein kinase I-like protein
GO:0004674	protein serine/threonine kinase activity	4.61364e-22	93	198	LmjF.27.1800	protein kinase-like protein
GO:0004674	protein serine/threonine kinase activity	4.61364e-22	93	198	LmjF.28.0580	mitogen-activated protein kinase putative (MPK8)
GO:0004674	protein serine/threonine kinase activity	4.61364e-22	93	198	LmjF.28.0620	protein kinase putative
GO:0004674	protein serine/threonine kinase activity	4.61364e-22	93	198	LmjF.28.1650	hypothetical protein conserved
GO:0004674	protein serine/threonine kinase activity	4.61364e-22	93	198	LmjF.28.1670	zinc finger protein kinase-like
GO:0004674	protein serine/threonine kinase activity	4.61364e-22	93	198	LmjF.28.1760	protein kinase putative
GO:0004674	protein serine/threonine kinase activity	4.61364e-22	93	198	LmjF.28.2000	protein kinase putative (LDK)
GO:0004674	protein serine/threonine kinase activity	4.61364e-22	93	198	LmjF.29.0370	protein kinase-like protein
GO:0004674	protein serine/threonine kinase activity	4.61364e-22	93	198	LmjF.29.2020	serine/threonine protein kinase putative
GO:0004674	protein serine/threonine kinase activity	4.61364e-22	93	198	LmjF.29.2150	protein kinase putative
GO:0004674	protein serine/threonine kinase activity	4.61364e-22	93	198	LmjF.29.2320	mitogen-activated protein kinase kinase putative (MKK)
GO:0004674	protein serine/threonine kinase activity	4.61364e-22	93	198	LmjF.29.2490	protein kinase putative
GO:0004674	protein serine/threonine kinase activity	4.61364e-22	93	198	LmjF.30.1360	hypothetical protein conserved
GO:0004674	protein serine/threonine kinase activity	4.61364e-22	93	198	LmjF.30.3050	protein kinase-like protein
GO:0004674	protein serine/threonine kinase activity	4.61364e-22	93	198	LmjF.30.3470	casein kinase 1 isoform 2 putative
GO:0004674	protein serine/threonine kinase activity	4.61364e-22	93	198	LmjF.31.1840	hypothetical protein unknown function
GO:0004674	protein serine/threonine kinase activity	4.61364e-22	93	198	LmjF.32.0260	serine/threonine-protein kinase Nek1 putative
GO:0004674	protein serine/threonine kinase activity	4.61364e-22	93	198	LmjF.32.0780	protein kinase putative
GO:0004674	protein serine/threonine kinase activity	4.61364e-22	93	198	LmjF.32.1810	protein kinase putative
GO:0004674	protein serine/threonine kinase activity	4.61364e-22	93	198	LmjF.32.3250	mitogen-activated protein kinase putative (MPK6)
GO:0004674	protein serine/threonine kinase activity	4.61364e-22	93	198	LmjF.33.1710	protein kinase putative
GO:0004674	protein serine/threonine kinase activity	4.61364e-22	93	198	LmjF.33.1980	serine/threonine-protein kinase a putative
GO:0004674	protein serine/threonine kinase activity	4.61364e-22	93	198	LmjF.33.2290	protein kinase putative
GO:0004674	protein serine/threonine kinase activity	4.61364e-22	93	198	LmjF.34.2150	eukaryotic translation initiation factor 2-alpha kinase precursor putative
GO:0004674	protein serine/threonine kinase activity	4.61364e-22	93	198	LmjF.34.3020	protein kinase putative
GO:0004674	protein serine/threonine kinase activity	4.61364e-22	93	198	LmjF.35.0490	hypothetical protein conserved
GO:0004674	protein serine/threonine kinase activity	4.61364e-22	93	198	LmjF.35.1000	casein kinase I putative
GO:0004674	protein serine/threonine kinase activity	4.61364e-22	93	198	LmjF.35.1050	protein kinase putative
GO:0004674	protein serine/threonine kinase activity	4.61364e-22	93	198	LmjF.35.1860	protein kinase-like protein
GO:0004674	protein serine/threonine kinase activity	4.61364e-22	93	198	LmjF.35.2320	protein kinase putative
GO:0004674	protein serine/threonine kinase activity	4.61364e-22	93	198	LmjF.35.3170	protein kinase putative
GO:0004674	protein serine/threonine kinase activity	4.61364e-22	93	198	LmjF.35.4000	MAP kinase kinase-like protein
GO:0004674	protein serine/threonine kinase activity	4.61364e-22	93	198	LmjF.35.4050	protein kinase putative
GO:0004674	protein serine/threonine kinase activity	4.61364e-22	93	198	LmjF.35.5010	mitogen-activated protein kinase putative (MPK13)
GO:0004674	protein serine/threonine kinase activity	4.61364e-22	93	198	LmjF.35.5190	NIMA-related kinase putative
GO:0004674	protein serine/threonine kinase activity	4.61364e-22	93	198	LmjF.36.0860	mitogen-activated protein kinase kinase putative (MKK5)
GO:0004674	protein serine/threonine kinase activity	4.61364e-22	93	198	LmjF.36.0900	SNF1-related protein kinases putative
GO:0004674	protein serine/threonine kinase activity	4.61364e-22	93	198	LmjF.36.0910	mitogen-activated protein kinase-like protein
GO:0004674	protein serine/threonine kinase activity	4.61364e-22	93	198	LmjF.36.1520	nima-related protein kinase putative
GO:0004674	protein serine/threonine kinase activity	4.61364e-22	93	198	LmjF.36.2290	serine/threonine protein kinase putative
GO:0004674	protein serine/threonine kinase activity	4.61364e-22	93	198	LmjF.36.2630	protein kinase putative
GO:0004674	protein serine/threonine kinase activity	4.61364e-22	93	198	LmjF.36.4250	protein kinase-like protein
GO:0004674	protein serine/threonine kinase activity	4.61364e-22	93	198	LmjF.36.4540	elongation factor-2 kinase-like protein
GO:0004674	protein serine/threonine kinase activity	4.61364e-22	93	198	LmjF.36.4550	related to elongation factor-2 kinase efk-1b isoform-like protein
GO:0004713	protein tyrosine kinase activity	1.27721e-18	79	170	LmjF.03.0350	protein kinase putative
GO:0004713	protein tyrosine kinase activity	1.27721e-18	79	170	LmjF.04.1210	casein kinase I putative
GO:0004713	protein tyrosine kinase activity	1.27721e-18	79	170	LmjF.05.0130	protein kinase putative
GO:0004713	protein tyrosine kinase activity	1.27721e-18	79	170	LmjF.05.0390	protein kinase putative
GO:0004713	protein tyrosine kinase activity	1.27721e-18	79	170	LmjF.07.0250	protein kinase putative
GO:0004713	protein tyrosine kinase activity	1.27721e-18	79	170	LmjF.07.0690	protein kinase putative
GO:0004713	protein tyrosine kinase activity	1.27721e-18	79	170	LmjF.07.0880	protein kinase putative
GO:0004713	protein tyrosine kinase activity	1.27721e-18	79	170	LmjF.08.0660	protein kinase putative
GO:0004713	protein tyrosine kinase activity	1.27721e-18	79	170	LmjF.08.0930	protein kinase putative
GO:0004713	protein tyrosine kinase activity	1.27721e-18	79	170	LmjF.08.1228	protein kinase putative
GO:0004713	protein tyrosine kinase activity	1.27721e-18	79	170	LmjF.08.1280	protein kinase putative
GO:0004713	protein tyrosine kinase activity	1.27721e-18	79	170	LmjF.11.0060	protein kinase putative
GO:0004713	protein tyrosine kinase activity	1.27721e-18	79	170	LmjF.11.0250	serine/threonine protein kinase putative
GO:0004713	protein tyrosine kinase activity	1.27721e-18	79	170	LmjF.14.1070	protein kinase putative
GO:0004713	protein tyrosine kinase activity	1.27721e-18	79	170	LmjF.14.1300	protein kinase putative
GO:0004713	protein tyrosine kinase activity	1.27721e-18	79	170	LmjF.14.1410	protein kinase putative
GO:0004713	protein tyrosine kinase activity	1.27721e-18	79	170	LmjF.15.0180	serine/threonine-protein kinase putative
GO:0004713	protein tyrosine kinase activity	1.27721e-18	79	170	LmjF.15.0770	protein kinase putative
GO:0004713	protein tyrosine kinase activity	1.27721e-18	79	170	LmjF.16.0870	protein kinase putative
GO:0004713	protein tyrosine kinase activity	1.27721e-18	79	170	LmjF.16.0990	protein kinase putative (CRK)
GO:0004713	protein tyrosine kinase activity	1.27721e-18	79	170	LmjF.17.0060	mitogen-activated protein kinase kinase 3 putative
GO:0004713	protein tyrosine kinase activity	1.27721e-18	79	170	LmjF.17.0390	protein kinase putative
GO:0004713	protein tyrosine kinase activity	1.27721e-18	79	170	LmjF.18.0640	serine/threonine kinase-like protein putative
GO:0004713	protein tyrosine kinase activity	1.27721e-18	79	170	LmjF.19.0590	protein kinase putative
GO:0004713	protein tyrosine kinase activity	1.27721e-18	79	170	LmjF.19.1470	protein kinase putative
GO:0004713	protein tyrosine kinase activity	1.27721e-18	79	170	LmjF.20.0960	protein kinase putative
GO:0004713	protein tyrosine kinase activity	1.27721e-18	79	170	LmjF.21.0823	hypothetical protein conserved
GO:0004713	protein tyrosine kinase activity	1.27721e-18	79	170	LmjF.21.1080	cell division protein kinase 2 (CRK1)
GO:0004713	protein tyrosine kinase activity	1.27721e-18	79	170	LmjF.21.1565	NIMA-related kinase putative
GO:0004713	protein tyrosine kinase activity	1.27721e-18	79	170	LmjF.21.1650	protein kinase putative
GO:0004713	protein tyrosine kinase activity	1.27721e-18	79	170	LmjF.22.0490	protein kinase putative
GO:0004713	protein tyrosine kinase activity	1.27721e-18	79	170	LmjF.22.0950	protein kinase putative
GO:0004713	protein tyrosine kinase activity	1.27721e-18	79	170	LmjF.22.1170	hypothetical protein conserved
GO:0004713	protein tyrosine kinase activity	1.27721e-18	79	170	LmjF.24.1730	calcium/calmodulin-dependent protein kinase putative
GO:0004713	protein tyrosine kinase activity	1.27721e-18	79	170	LmjF.25.1520	protein kinase putative
GO:0004713	protein tyrosine kinase activity	1.27721e-18	79	170	LmjF.25.1990	protein kinase putative
GO:0004713	protein tyrosine kinase activity	1.27721e-18	79	170	LmjF.26.0980	protein kinase putative
GO:0004713	protein tyrosine kinase activity	1.27721e-18	79	170	LmjF.26.1730	protein kinase putative
GO:0004713	protein tyrosine kinase activity	1.27721e-18	79	170	LmjF.27.0100	protein kinase putative
GO:0004713	protein tyrosine kinase activity	1.27721e-18	79	170	LmjF.27.1370	protein kinase putative
GO:0004713	protein tyrosine kinase activity	1.27721e-18	79	170	LmjF.27.1780	casein kinase I-like protein
GO:0004713	protein tyrosine kinase activity	1.27721e-18	79	170	LmjF.27.1800	protein kinase-like protein
GO:0004713	protein tyrosine kinase activity	1.27721e-18	79	170	LmjF.28.0580	mitogen-activated protein kinase putative (MPK8)
GO:0004713	protein tyrosine kinase activity	1.27721e-18	79	170	LmjF.28.0620	protein kinase putative
GO:0004713	protein tyrosine kinase activity	1.27721e-18	79	170	LmjF.28.1670	zinc finger protein kinase-like
GO:0004713	protein tyrosine kinase activity	1.27721e-18	79	170	LmjF.28.2000	protein kinase putative (LDK)
GO:0004713	protein tyrosine kinase activity	1.27721e-18	79	170	LmjF.29.0370	protein kinase-like protein
GO:0004713	protein tyrosine kinase activity	1.27721e-18	79	170	LmjF.29.2020	serine/threonine protein kinase putative
GO:0004713	protein tyrosine kinase activity	1.27721e-18	79	170	LmjF.29.2150	protein kinase putative
GO:0004713	protein tyrosine kinase activity	1.27721e-18	79	170	LmjF.29.2320	mitogen-activated protein kinase kinase putative (MKK)
GO:0004713	protein tyrosine kinase activity	1.27721e-18	79	170	LmjF.29.2490	protein kinase putative
GO:0004713	protein tyrosine kinase activity	1.27721e-18	79	170	LmjF.30.3050	protein kinase-like protein
GO:0004713	protein tyrosine kinase activity	1.27721e-18	79	170	LmjF.30.3470	casein kinase 1 isoform 2 putative
GO:0004713	protein tyrosine kinase activity	1.27721e-18	79	170	LmjF.31.1840	hypothetical protein unknown function
GO:0004713	protein tyrosine kinase activity	1.27721e-18	79	170	LmjF.32.0260	serine/threonine-protein kinase Nek1 putative
GO:0004713	protein tyrosine kinase activity	1.27721e-18	79	170	LmjF.32.0780	protein kinase putative
GO:0004713	protein tyrosine kinase activity	1.27721e-18	79	170	LmjF.32.1810	protein kinase putative
GO:0004713	protein tyrosine kinase activity	1.27721e-18	79	170	LmjF.32.3250	mitogen-activated protein kinase putative (MPK6)
GO:0004713	protein tyrosine kinase activity	1.27721e-18	79	170	LmjF.33.1710	protein kinase putative
GO:0004713	protein tyrosine kinase activity	1.27721e-18	79	170	LmjF.33.1980	serine/threonine-protein kinase a putative
GO:0004713	protein tyrosine kinase activity	1.27721e-18	79	170	LmjF.33.2290	protein kinase putative
GO:0004713	protein tyrosine kinase activity	1.27721e-18	79	170	LmjF.34.2150	eukaryotic translation initiation factor 2-alpha kinase precursor putative
GO:0004713	protein tyrosine kinase activity	1.27721e-18	79	170	LmjF.35.0490	hypothetical protein conserved
GO:0004713	protein tyrosine kinase activity	1.27721e-18	79	170	LmjF.35.1000	casein kinase I putative
GO:0004713	protein tyrosine kinase activity	1.27721e-18	79	170	LmjF.35.1050	protein kinase putative
GO:0004713	protein tyrosine kinase activity	1.27721e-18	79	170	LmjF.35.1860	protein kinase-like protein
GO:0004713	protein tyrosine kinase activity	1.27721e-18	79	170	LmjF.35.2320	protein kinase putative
GO:0004713	protein tyrosine kinase activity	1.27721e-18	79	170	LmjF.35.3170	protein kinase putative
GO:0004713	protein tyrosine kinase activity	1.27721e-18	79	170	LmjF.35.4000	MAP kinase kinase-like protein
GO:0004713	protein tyrosine kinase activity	1.27721e-18	79	170	LmjF.35.4050	protein kinase putative
GO:0004713	protein tyrosine kinase activity	1.27721e-18	79	170	LmjF.35.5010	mitogen-activated protein kinase putative (MPK13)
GO:0004713	protein tyrosine kinase activity	1.27721e-18	79	170	LmjF.35.5190	NIMA-related kinase putative
GO:0004713	protein tyrosine kinase activity	1.27721e-18	79	170	LmjF.36.0860	mitogen-activated protein kinase kinase putative (MKK5)
GO:0004713	protein tyrosine kinase activity	1.27721e-18	79	170	LmjF.36.0900	SNF1-related protein kinases putative
GO:0004713	protein tyrosine kinase activity	1.27721e-18	79	170	LmjF.36.0910	mitogen-activated protein kinase-like protein
GO:0004713	protein tyrosine kinase activity	1.27721e-18	79	170	LmjF.36.1520	nima-related protein kinase putative
GO:0004713	protein tyrosine kinase activity	1.27721e-18	79	170	LmjF.36.2290	serine/threonine protein kinase putative
GO:0004713	protein tyrosine kinase activity	1.27721e-18	79	170	LmjF.36.2630	protein kinase putative
GO:0004713	protein tyrosine kinase activity	1.27721e-18	79	170	LmjF.36.4250	protein kinase-like protein
GO:0005524	ATP binding	3.81984e-11	184	679	LmjF.01.0050	carboxylase putative
GO:0005524	ATP binding	3.81984e-11	184	679	LmjF.01.0750	protein kinase putative
GO:0005524	ATP binding	3.81984e-11	184	679	LmjF.02.0300	ATP-binding cassette subfamily A member 1 putative (ABCA1)
GO:0005524	ATP binding	3.81984e-11	184	679	LmjF.03.0350	protein kinase putative
GO:0005524	ATP binding	3.81984e-11	184	679	LmjF.03.0800	6-phosphofructo-2-kinase/fructose-26-biphosphatase putative
GO:0005524	ATP binding	3.81984e-11	184	679	LmjF.04.1210	casein kinase I putative
GO:0005524	ATP binding	3.81984e-11	184	679	LmjF.05.0130	protein kinase putative
GO:0005524	ATP binding	3.81984e-11	184	679	LmjF.05.0360	ATP-dependent RNA helicase putative
GO:0005524	ATP binding	3.81984e-11	184	679	LmjF.05.0390	protein kinase putative
GO:0005524	ATP binding	3.81984e-11	184	679	LmjF.05.0760	kinesin-like protein
GO:0005524	ATP binding	3.81984e-11	184	679	LmjF.06.0080	ATP-binding cassette protein subfamily G member 1 putative (ABCG1)
GO:0005524	ATP binding	3.81984e-11	184	679	LmjF.06.0090	ATP-binding cassette protein subfamily G member 2 putative (ABCG2)
GO:0005524	ATP binding	3.81984e-11	184	679	LmjF.07.0250	protein kinase putative
GO:0005524	ATP binding	3.81984e-11	184	679	LmjF.07.0690	protein kinase putative
GO:0005524	ATP binding	3.81984e-11	184	679	LmjF.07.0760	6-phosphofructo-2-kinase/fructose-26-biphosphatase putative
GO:0005524	ATP binding	3.81984e-11	184	679	LmjF.07.0880	protein kinase putative
GO:0005524	ATP binding	3.81984e-11	184	679	LmjF.07.1020	DNA repair and recombination helicase protein PIF7 putative
GO:0005524	ATP binding	3.81984e-11	184	679	LmjF.08.0660	protein kinase putative
GO:0005524	ATP binding	3.81984e-11	184	679	LmjF.08.0930	protein kinase putative
GO:0005524	ATP binding	3.81984e-11	184	679	LmjF.08.1228	protein kinase putative
GO:0005524	ATP binding	3.81984e-11	184	679	LmjF.08.1280	protein kinase putative
GO:0005524	ATP binding	3.81984e-11	184	679	LmjF.09.0120	kinesin putative
GO:0005524	ATP binding	3.81984e-11	184	679	LmjF.09.0650	hypothetical protein conserved
GO:0005524	ATP binding	3.81984e-11	184	679	LmjF.09.0890	phospholipid transporting ATPase-like protein putative
GO:0005524	ATP binding	3.81984e-11	184	679	LmjF.10.0830	protein kinase putative
GO:0005524	ATP binding	3.81984e-11	184	679	LmjF.11.0040	ATP-binding cassette protein subfamily H member 1 putative (ABCH1)
GO:0005524	ATP binding	3.81984e-11	184	679	LmjF.11.0060	protein kinase putative
GO:0005524	ATP binding	3.81984e-11	184	679	LmjF.11.0250	serine/threonine protein kinase putative
GO:0005524	ATP binding	3.81984e-11	184	679	LmjF.11.0870	kinesin putative
GO:0005524	ATP binding	3.81984e-11	184	679	LmjF.11.1000	pyruvate phosphate dikinase putative
GO:0005524	ATP binding	3.81984e-11	184	679	LmjF.11.1220	ATP-binding cassette protein subfamily A member 2 putative (ABCA2)
GO:0005524	ATP binding	3.81984e-11	184	679	LmjF.11.1240	ATP-binding cassette protein subfamily A member 3 putative (ABCA3)
GO:0005524	ATP binding	3.81984e-11	184	679	LmjF.11.1250	ATP-binding cassette protein subfamily A member 4 putative (ABCA4)
GO:0005524	ATP binding	3.81984e-11	184	679	LmjF.11.1270	ATP-binding cassette protein subfamily A member 5 putative (ABCA5)
GO:0005524	ATP binding	3.81984e-11	184	679	LmjF.11.1290	ATP-binding cassette protein subfamily A member 6 putative (ABCA6)
GO:0005524	ATP binding	3.81984e-11	184	679	LmjF.13.1530	phospholipid-transporting ATPase 1-like protein
GO:0005524	ATP binding	3.81984e-11	184	679	LmjF.13.1610	MCAK-like kinesin putative
GO:0005524	ATP binding	3.81984e-11	184	679	LmjF.14.0810	kinesin putative
GO:0005524	ATP binding	3.81984e-11	184	679	LmjF.14.1070	protein kinase putative
GO:0005524	ATP binding	3.81984e-11	184	679	LmjF.14.1100	kinesin K39 putative
GO:0005524	ATP binding	3.81984e-11	184	679	LmjF.14.1110	kinesin K39 putative
GO:0005524	ATP binding	3.81984e-11	184	679	LmjF.14.1300	protein kinase putative
GO:0005524	ATP binding	3.81984e-11	184	679	LmjF.14.1410	protein kinase putative
GO:0005524	ATP binding	3.81984e-11	184	679	LmjF.15.0180	serine/threonine-protein kinase putative
GO:0005524	ATP binding	3.81984e-11	184	679	LmjF.15.0500	metalloprotease putative
GO:0005524	ATP binding	3.81984e-11	184	679	LmjF.15.0770	protein kinase putative
GO:0005524	ATP binding	3.81984e-11	184	679	LmjF.15.0890	ATP-binding cassette protein subfamily G member 4 putative (ABCG4)
GO:0005524	ATP binding	3.81984e-11	184	679	LmjF.16.0440	fucose kinase putative
GO:0005524	ATP binding	3.81984e-11	184	679	LmjF.16.0480	fucose kinase putative
GO:0005524	ATP binding	3.81984e-11	184	679	LmjF.16.0630	hypothetical protein conserved
GO:0005524	ATP binding	3.81984e-11	184	679	LmjF.16.0870	protein kinase putative
GO:0005524	ATP binding	3.81984e-11	184	679	LmjF.16.0990	protein kinase putative (CRK)
GO:0005524	ATP binding	3.81984e-11	184	679	LmjF.17.0060	mitogen-activated protein kinase kinase 3 putative
GO:0005524	ATP binding	3.81984e-11	184	679	LmjF.17.0390	protein kinase putative
GO:0005524	ATP binding	3.81984e-11	184	679	LmjF.17.0670	protein kinase putative
GO:0005524	ATP binding	3.81984e-11	184	679	LmjF.17.0800	OSM3-like kinesin putative
GO:0005524	ATP binding	3.81984e-11	184	679	LmjF.17.1110	kinesin putative
GO:0005524	ATP binding	3.81984e-11	184	679	LmjF.18.0640	serine/threonine kinase-like protein putative
GO:0005524	ATP binding	3.81984e-11	184	679	LmjF.19.0360	protein kinase putative
GO:0005524	ATP binding	3.81984e-11	184	679	LmjF.19.0590	protein kinase putative
GO:0005524	ATP binding	3.81984e-11	184	679	LmjF.19.0680	kinesin putative
GO:0005524	ATP binding	3.81984e-11	184	679	LmjF.19.0690	kinesin putative
GO:0005524	ATP binding	3.81984e-11	184	679	LmjF.19.1300	hypothetical protein unknown function
GO:0005524	ATP binding	3.81984e-11	184	679	LmjF.19.1470	protein kinase putative
GO:0005524	ATP binding	3.81984e-11	184	679	LmjF.20.0960	protein kinase putative
GO:0005524	ATP binding	3.81984e-11	184	679	LmjF.21.0823	hypothetical protein conserved
GO:0005524	ATP binding	3.81984e-11	184	679	LmjF.21.0880	hypothetical protein conserved
GO:0005524	ATP binding	3.81984e-11	184	679	LmjF.21.0885	mis-match repair protein putative
GO:0005524	ATP binding	3.81984e-11	184	679	LmjF.21.1080	cell division protein kinase 2 (CRK1)
GO:0005524	ATP binding	3.81984e-11	184	679	LmjF.21.1250	adenylate kinase putative
GO:0005524	ATP binding	3.81984e-11	184	679	LmjF.21.1565	NIMA-related kinase putative
GO:0005524	ATP binding	3.81984e-11	184	679	LmjF.21.1650	protein kinase putative
GO:0005524	ATP binding	3.81984e-11	184	679	LmjF.22.0490	protein kinase putative
GO:0005524	ATP binding	3.81984e-11	184	679	LmjF.22.0950	protein kinase putative
GO:0005524	ATP binding	3.81984e-11	184	679	LmjF.22.0960	kinesin putative
GO:0005524	ATP binding	3.81984e-11	184	679	LmjF.22.1170	hypothetical protein conserved
GO:0005524	ATP binding	3.81984e-11	184	679	LmjF.23.0260	argininosuccinate synthase putative
GO:0005524	ATP binding	3.81984e-11	184	679	LmjF.23.0560	kinesin putative
GO:0005524	ATP binding	3.81984e-11	184	679	LmjF.24.0610	DNA helicase putative
GO:0005524	ATP binding	3.81984e-11	184	679	LmjF.24.1730	calcium/calmodulin-dependent protein kinase putative
GO:0005524	ATP binding	3.81984e-11	184	679	LmjF.25.0680	myosin heavy chain kinase c-like protein
GO:0005524	ATP binding	3.81984e-11	184	679	LmjF.25.1520	protein kinase putative
GO:0005524	ATP binding	3.81984e-11	184	679	LmjF.25.1580	casein kinase I putative
GO:0005524	ATP binding	3.81984e-11	184	679	LmjF.25.1990	protein kinase putative
GO:0005524	ATP binding	3.81984e-11	184	679	LmjF.26.0980	protein kinase putative
GO:0005524	ATP binding	3.81984e-11	184	679	LmjF.26.1730	protein kinase putative
GO:0005524	ATP binding	3.81984e-11	184	679	LmjF.26.2060	hypothetical protein conserved
GO:0005524	ATP binding	3.81984e-11	184	679	LmjF.26.2110	protein kinase putative
GO:0005524	ATP binding	3.81984e-11	184	679	LmjF.27.0100	protein kinase putative
GO:0005524	ATP binding	3.81984e-11	184	679	LmjF.27.0970	ATP-binding cassette protein subfamily A member 8 putative (ABCA8)
GO:0005524	ATP binding	3.81984e-11	184	679	LmjF.27.0980	ATP-binding cassette protein subfamily A member 9 putative (ABCA9)
GO:0005524	ATP binding	3.81984e-11	184	679	LmjF.27.1370	protein kinase putative
GO:0005524	ATP binding	3.81984e-11	184	679	LmjF.27.1700	hypothetical protein conserved
GO:0005524	ATP binding	3.81984e-11	184	679	LmjF.27.1780	casein kinase I-like protein
GO:0005524	ATP binding	3.81984e-11	184	679	LmjF.27.1800	protein kinase-like protein
GO:0005524	ATP binding	3.81984e-11	184	679	LmjF.28.0580	mitogen-activated protein kinase putative (MPK8)
GO:0005524	ATP binding	3.81984e-11	184	679	LmjF.28.0620	protein kinase putative
GO:0005524	ATP binding	3.81984e-11	184	679	LmjF.28.1090	hypothetical protein conserved
GO:0005524	ATP binding	3.81984e-11	184	679	LmjF.28.1650	hypothetical protein conserved
GO:0005524	ATP binding	3.81984e-11	184	679	LmjF.28.1670	zinc finger protein kinase-like
GO:0005524	ATP binding	3.81984e-11	184	679	LmjF.28.1760	protein kinase putative
GO:0005524	ATP binding	3.81984e-11	184	679	LmjF.28.2000	protein kinase putative (LDK)
GO:0005524	ATP binding	3.81984e-11	184	679	LmjF.28.2530	DNA repair and recombination helicase protein PIF3 putative
GO:0005524	ATP binding	3.81984e-11	184	679	LmjF.28.2780	heat-shock protein hsp70 putative
GO:0005524	ATP binding	3.81984e-11	184	679	LmjF.29.0370	protein kinase-like protein
GO:0005524	ATP binding	3.81984e-11	184	679	LmjF.29.0930	ABC transporter-like protein
GO:0005524	ATP binding	3.81984e-11	184	679	LmjF.29.1270	ATP-dependent Clp protease subunit heat shock protein 104 (HSP104) putativeatp-dependent chaperone
GO:0005524	ATP binding	3.81984e-11	184	679	LmjF.29.1640	ATP-binding cassette protein subfamily H member 2 putative (ABCH2)
GO:0005524	ATP binding	3.81984e-11	184	679	LmjF.29.1710	MutS-like protein
GO:0005524	ATP binding	3.81984e-11	184	679	LmjF.29.2020	serine/threonine protein kinase putative
GO:0005524	ATP binding	3.81984e-11	184	679	LmjF.29.2150	protein kinase putative
GO:0005524	ATP binding	3.81984e-11	184	679	LmjF.29.2320	mitogen-activated protein kinase kinase putative (MKK)
GO:0005524	ATP binding	3.81984e-11	184	679	LmjF.29.2490	protein kinase putative
GO:0005524	ATP binding	3.81984e-11	184	679	LmjF.29.2500	vacuolar protein sorting-associated protein 4 (VPS4)
GO:0005524	ATP binding	3.81984e-11	184	679	LmjF.29.2510	ATP-dependent phosphofructokinase
GO:0005524	ATP binding	3.81984e-11	184	679	LmjF.30.0350	kinesin putative
GO:0005524	ATP binding	3.81984e-11	184	679	LmjF.30.1300	hypothetical protein unknown function
GO:0005524	ATP binding	3.81984e-11	184	679	LmjF.30.1360	hypothetical protein conserved
GO:0005524	ATP binding	3.81984e-11	184	679	LmjF.30.3050	protein kinase-like protein
GO:0005524	ATP binding	3.81984e-11	184	679	LmjF.30.3060	kinesin putative
GO:0005524	ATP binding	3.81984e-11	184	679	LmjF.30.3470	casein kinase 1 isoform 2 putative
GO:0005524	ATP binding	3.81984e-11	184	679	LmjF.31.0660	hypothetical protein conserved
GO:0005524	ATP binding	3.81984e-11	184	679	LmjF.31.1280	ATP-binding cassette protein subfamily C member 5 putative (ABCC5)
GO:0005524	ATP binding	3.81984e-11	184	679	LmjF.31.1290	ATP-binding cassette protein subfamily C member 6 putative (ABCC6)
GO:0005524	ATP binding	3.81984e-11	184	679	LmjF.31.1840	hypothetical protein unknown function
GO:0005524	ATP binding	3.81984e-11	184	679	LmjF.32.0260	serine/threonine-protein kinase Nek1 putative
GO:0005524	ATP binding	3.81984e-11	184	679	LmjF.32.0680	OSM3-like kinesin putative
GO:0005524	ATP binding	3.81984e-11	184	679	LmjF.32.0780	protein kinase putative
GO:0005524	ATP binding	3.81984e-11	184	679	LmjF.32.1400	DEAD/DEAH box helicase-like protein putative
GO:0005524	ATP binding	3.81984e-11	184	679	LmjF.32.1500	ATP-dependent zinc metallopeptidase putative
GO:0005524	ATP binding	3.81984e-11	184	679	LmjF.32.1810	protein kinase putative
GO:0005524	ATP binding	3.81984e-11	184	679	LmjF.32.3250	mitogen-activated protein kinase putative (MPK6)
GO:0005524	ATP binding	3.81984e-11	184	679	LmjF.32.3870	myosin XXI
GO:0005524	ATP binding	3.81984e-11	184	679	LmjF.33.0312	heat shock protein 83 (HSP83-1)
GO:0005524	ATP binding	3.81984e-11	184	679	LmjF.33.0314	heat shock protein 83 (HSP83-2)
GO:0005524	ATP binding	3.81984e-11	184	679	LmjF.33.0316	heat shock protein 83 (HSP83-3)
GO:0005524	ATP binding	3.81984e-11	184	679	LmjF.33.0318	heat shock protein 83 (HSP83-4)
GO:0005524	ATP binding	3.81984e-11	184	679	LmjF.33.0320	heat shock protein 83 (HSP83-5)
GO:0005524	ATP binding	3.81984e-11	184	679	LmjF.33.0323	heat shock protein 83 (HSP83-6)
GO:0005524	ATP binding	3.81984e-11	184	679	LmjF.33.0326	heat shock protein 83 (HSP83-7)
GO:0005524	ATP binding	3.81984e-11	184	679	LmjF.33.0330	heat shock protein 83 (HSP83-8)
GO:0005524	ATP binding	3.81984e-11	184	679	LmjF.33.0333	heat shock protein 83 (HSP83-9)
GO:0005524	ATP binding	3.81984e-11	184	679	LmjF.33.0336	heat shock protein 83 (HSP83-10)
GO:0005524	ATP binding	3.81984e-11	184	679	LmjF.33.0340	heat shock protein 83 (HSP83-11)
GO:0005524	ATP binding	3.81984e-11	184	679	LmjF.33.0343	heat shock protein 83 (HSP83-12)
GO:0005524	ATP binding	3.81984e-11	184	679	LmjF.33.0346	heat shock protein 83 (HSP83-13)
GO:0005524	ATP binding	3.81984e-11	184	679	LmjF.33.0350	heat shock protein 83 (HSP83-14)
GO:0005524	ATP binding	3.81984e-11	184	679	LmjF.33.0355	heat shock protein 83 (HSP83-15)
GO:0005524	ATP binding	3.81984e-11	184	679	LmjF.33.0360	heat shock protein 83 (HSP83-16)
GO:0005524	ATP binding	3.81984e-11	184	679	LmjF.33.0365	heat shock protein 83heat shock protein 83 (HSP83-17)
GO:0005524	ATP binding	3.81984e-11	184	679	LmjF.33.1710	protein kinase putative
GO:0005524	ATP binding	3.81984e-11	184	679	LmjF.33.1980	serine/threonine-protein kinase a putative
GO:0005524	ATP binding	3.81984e-11	184	679	LmjF.33.2290	protein kinase putative
GO:0005524	ATP binding	3.81984e-11	184	679	LmjF.33.2560	Unc104-like kinesin putative
GO:0005524	ATP binding	3.81984e-11	184	679	LmjF.33.2890	hypothetical protein conserved
GO:0005524	ATP binding	3.81984e-11	184	679	LmjF.33.3010	hypothetical protein conserved
GO:0005524	ATP binding	3.81984e-11	184	679	LmjF.34.2150	eukaryotic translation initiation factor 2-alpha kinase precursor putative
GO:0005524	ATP binding	3.81984e-11	184	679	LmjF.34.2630	phospholipid-transporting ATPase-like protein
GO:0005524	ATP binding	3.81984e-11	184	679	LmjF.34.2810	zinc carboxypeptidase putative
GO:0005524	ATP binding	3.81984e-11	184	679	LmjF.34.3020	protein kinase putative
GO:0005524	ATP binding	3.81984e-11	184	679	LmjF.34.3220	aminophospholipid translocase putative
GO:0005524	ATP binding	3.81984e-11	184	679	LmjF.35.0490	hypothetical protein conserved
GO:0005524	ATP binding	3.81984e-11	184	679	LmjF.35.1000	casein kinase I putative
GO:0005524	ATP binding	3.81984e-11	184	679	LmjF.35.1050	protein kinase putative
GO:0005524	ATP binding	3.81984e-11	184	679	LmjF.35.1860	protein kinase-like protein
GO:0005524	ATP binding	3.81984e-11	184	679	LmjF.35.2090	kinesin putative
GO:0005524	ATP binding	3.81984e-11	184	679	LmjF.35.2320	protein kinase putative
GO:0005524	ATP binding	3.81984e-11	184	679	LmjF.35.3170	protein kinase putative
GO:0005524	ATP binding	3.81984e-11	184	679	LmjF.35.4000	MAP kinase kinase-like protein
GO:0005524	ATP binding	3.81984e-11	184	679	LmjF.35.4050	protein kinase putative
GO:0005524	ATP binding	3.81984e-11	184	679	LmjF.35.5010	mitogen-activated protein kinase putative (MPK13)
GO:0005524	ATP binding	3.81984e-11	184	679	LmjF.35.5190	NIMA-related kinase putative
GO:0005524	ATP binding	3.81984e-11	184	679	LmjF.36.0860	mitogen-activated protein kinase kinase putative (MKK5)
GO:0005524	ATP binding	3.81984e-11	184	679	LmjF.36.0900	SNF1-related protein kinases putative
GO:0005524	ATP binding	3.81984e-11	184	679	LmjF.36.0910	mitogen-activated protein kinase-like protein
GO:0005524	ATP binding	3.81984e-11	184	679	LmjF.36.1520	nima-related protein kinase putative
GO:0005524	ATP binding	3.81984e-11	184	679	LmjF.36.2290	serine/threonine protein kinase putative
GO:0005524	ATP binding	3.81984e-11	184	679	LmjF.36.2630	protein kinase putative
GO:0005524	ATP binding	3.81984e-11	184	679	LmjF.36.2940	hypothetical protein conserved
GO:0005524	ATP binding	3.81984e-11	184	679	LmjF.36.4250	protein kinase-like protein
GO:0005524	ATP binding	3.81984e-11	184	679	LmjF.36.4540	elongation factor-2 kinase-like protein
GO:0005524	ATP binding	3.81984e-11	184	679	LmjF.36.4550	related to elongation factor-2 kinase efk-1b isoform-like protein
GO:0005524	ATP binding	3.81984e-11	184	679	LmjF.36.5620	isoleucyl-tRNA synthetase putative (ILERS)
GO:0005524	ATP binding	3.81984e-11	184	679	LmjF.36.5860	a44l protein-like protein
GO:0006468	protein phosphorylation	1.90858e-21	95	208	LmjF.01.0750	protein kinase putative
GO:0006468	protein phosphorylation	1.90858e-21	95	208	LmjF.03.0350	protein kinase putative
GO:0006468	protein phosphorylation	1.90858e-21	95	208	LmjF.04.1210	casein kinase I putative
GO:0006468	protein phosphorylation	1.90858e-21	95	208	LmjF.05.0130	protein kinase putative
GO:0006468	protein phosphorylation	1.90858e-21	95	208	LmjF.05.0390	protein kinase putative
GO:0006468	protein phosphorylation	1.90858e-21	95	208	LmjF.07.0250	protein kinase putative
GO:0006468	protein phosphorylation	1.90858e-21	95	208	LmjF.07.0690	protein kinase putative
GO:0006468	protein phosphorylation	1.90858e-21	95	208	LmjF.07.0880	protein kinase putative
GO:0006468	protein phosphorylation	1.90858e-21	95	208	LmjF.08.0660	protein kinase putative
GO:0006468	protein phosphorylation	1.90858e-21	95	208	LmjF.08.0930	protein kinase putative
GO:0006468	protein phosphorylation	1.90858e-21	95	208	LmjF.08.1228	protein kinase putative
GO:0006468	protein phosphorylation	1.90858e-21	95	208	LmjF.08.1280	protein kinase putative
GO:0006468	protein phosphorylation	1.90858e-21	95	208	LmjF.10.0830	protein kinase putative
GO:0006468	protein phosphorylation	1.90858e-21	95	208	LmjF.11.0060	protein kinase putative
GO:0006468	protein phosphorylation	1.90858e-21	95	208	LmjF.11.0250	serine/threonine protein kinase putative
GO:0006468	protein phosphorylation	1.90858e-21	95	208	LmjF.14.1070	protein kinase putative
GO:0006468	protein phosphorylation	1.90858e-21	95	208	LmjF.14.1300	protein kinase putative
GO:0006468	protein phosphorylation	1.90858e-21	95	208	LmjF.14.1410	protein kinase putative
GO:0006468	protein phosphorylation	1.90858e-21	95	208	LmjF.15.0180	serine/threonine-protein kinase putative
GO:0006468	protein phosphorylation	1.90858e-21	95	208	LmjF.15.0770	protein kinase putative
GO:0006468	protein phosphorylation	1.90858e-21	95	208	LmjF.16.0870	protein kinase putative
GO:0006468	protein phosphorylation	1.90858e-21	95	208	LmjF.16.0990	protein kinase putative (CRK)
GO:0006468	protein phosphorylation	1.90858e-21	95	208	LmjF.17.0060	mitogen-activated protein kinase kinase 3 putative
GO:0006468	protein phosphorylation	1.90858e-21	95	208	LmjF.17.0390	protein kinase putative
GO:0006468	protein phosphorylation	1.90858e-21	95	208	LmjF.17.0670	protein kinase putative
GO:0006468	protein phosphorylation	1.90858e-21	95	208	LmjF.18.0640	serine/threonine kinase-like protein putative
GO:0006468	protein phosphorylation	1.90858e-21	95	208	LmjF.19.0360	protein kinase putative
GO:0006468	protein phosphorylation	1.90858e-21	95	208	LmjF.19.0590	protein kinase putative
GO:0006468	protein phosphorylation	1.90858e-21	95	208	LmjF.19.1300	hypothetical protein unknown function
GO:0006468	protein phosphorylation	1.90858e-21	95	208	LmjF.19.1470	protein kinase putative
GO:0006468	protein phosphorylation	1.90858e-21	95	208	LmjF.20.0960	protein kinase putative
GO:0006468	protein phosphorylation	1.90858e-21	95	208	LmjF.21.0823	hypothetical protein conserved
GO:0006468	protein phosphorylation	1.90858e-21	95	208	LmjF.21.1080	cell division protein kinase 2 (CRK1)
GO:0006468	protein phosphorylation	1.90858e-21	95	208	LmjF.21.1565	NIMA-related kinase putative
GO:0006468	protein phosphorylation	1.90858e-21	95	208	LmjF.21.1650	protein kinase putative
GO:0006468	protein phosphorylation	1.90858e-21	95	208	LmjF.22.0490	protein kinase putative
GO:0006468	protein phosphorylation	1.90858e-21	95	208	LmjF.22.0950	protein kinase putative
GO:0006468	protein phosphorylation	1.90858e-21	95	208	LmjF.22.1170	hypothetical protein conserved
GO:0006468	protein phosphorylation	1.90858e-21	95	208	LmjF.24.1730	calcium/calmodulin-dependent protein kinase putative
GO:0006468	protein phosphorylation	1.90858e-21	95	208	LmjF.25.0680	myosin heavy chain kinase c-like protein
GO:0006468	protein phosphorylation	1.90858e-21	95	208	LmjF.25.1520	protein kinase putative
GO:0006468	protein phosphorylation	1.90858e-21	95	208	LmjF.25.1580	casein kinase I putative
GO:0006468	protein phosphorylation	1.90858e-21	95	208	LmjF.25.1990	protein kinase putative
GO:0006468	protein phosphorylation	1.90858e-21	95	208	LmjF.26.0980	protein kinase putative
GO:0006468	protein phosphorylation	1.90858e-21	95	208	LmjF.26.1730	protein kinase putative
GO:0006468	protein phosphorylation	1.90858e-21	95	208	LmjF.26.2060	hypothetical protein conserved
GO:0006468	protein phosphorylation	1.90858e-21	95	208	LmjF.26.2110	protein kinase putative
GO:0006468	protein phosphorylation	1.90858e-21	95	208	LmjF.27.0100	protein kinase putative
GO:0006468	protein phosphorylation	1.90858e-21	95	208	LmjF.27.1370	protein kinase putative
GO:0006468	protein phosphorylation	1.90858e-21	95	208	LmjF.27.1780	casein kinase I-like protein
GO:0006468	protein phosphorylation	1.90858e-21	95	208	LmjF.27.1800	protein kinase-like protein
GO:0006468	protein phosphorylation	1.90858e-21	95	208	LmjF.28.0580	mitogen-activated protein kinase putative (MPK8)
GO:0006468	protein phosphorylation	1.90858e-21	95	208	LmjF.28.0620	protein kinase putative
GO:0006468	protein phosphorylation	1.90858e-21	95	208	LmjF.28.1650	hypothetical protein conserved
GO:0006468	protein phosphorylation	1.90858e-21	95	208	LmjF.28.1670	zinc finger protein kinase-like
GO:0006468	protein phosphorylation	1.90858e-21	95	208	LmjF.28.1760	protein kinase putative
GO:0006468	protein phosphorylation	1.90858e-21	95	208	LmjF.28.2000	protein kinase putative (LDK)
GO:0006468	protein phosphorylation	1.90858e-21	95	208	LmjF.29.0370	protein kinase-like protein
GO:0006468	protein phosphorylation	1.90858e-21	95	208	LmjF.29.2020	serine/threonine protein kinase putative
GO:0006468	protein phosphorylation	1.90858e-21	95	208	LmjF.29.2150	protein kinase putative
GO:0006468	protein phosphorylation	1.90858e-21	95	208	LmjF.29.2320	mitogen-activated protein kinase kinase putative (MKK)
GO:0006468	protein phosphorylation	1.90858e-21	95	208	LmjF.29.2490	protein kinase putative
GO:0006468	protein phosphorylation	1.90858e-21	95	208	LmjF.30.1360	hypothetical protein conserved
GO:0006468	protein phosphorylation	1.90858e-21	95	208	LmjF.30.3050	protein kinase-like protein
GO:0006468	protein phosphorylation	1.90858e-21	95	208	LmjF.30.3470	casein kinase 1 isoform 2 putative
GO:0006468	protein phosphorylation	1.90858e-21	95	208	LmjF.31.0660	hypothetical protein conserved
GO:0006468	protein phosphorylation	1.90858e-21	95	208	LmjF.31.1840	hypothetical protein unknown function
GO:0006468	protein phosphorylation	1.90858e-21	95	208	LmjF.32.0260	serine/threonine-protein kinase Nek1 putative
GO:0006468	protein phosphorylation	1.90858e-21	95	208	LmjF.32.0780	protein kinase putative
GO:0006468	protein phosphorylation	1.90858e-21	95	208	LmjF.32.1810	protein kinase putative
GO:0006468	protein phosphorylation	1.90858e-21	95	208	LmjF.32.3250	mitogen-activated protein kinase putative (MPK6)
GO:0006468	protein phosphorylation	1.90858e-21	95	208	LmjF.33.1710	protein kinase putative
GO:0006468	protein phosphorylation	1.90858e-21	95	208	LmjF.33.1980	serine/threonine-protein kinase a putative
GO:0006468	protein phosphorylation	1.90858e-21	95	208	LmjF.33.2290	protein kinase putative
GO:0006468	protein phosphorylation	1.90858e-21	95	208	LmjF.34.2150	eukaryotic translation initiation factor 2-alpha kinase precursor putative
GO:0006468	protein phosphorylation	1.90858e-21	95	208	LmjF.34.3020	protein kinase putative
GO:0006468	protein phosphorylation	1.90858e-21	95	208	LmjF.35.0490	hypothetical protein conserved
GO:0006468	protein phosphorylation	1.90858e-21	95	208	LmjF.35.1000	casein kinase I putative
GO:0006468	protein phosphorylation	1.90858e-21	95	208	LmjF.35.1050	protein kinase putative
GO:0006468	protein phosphorylation	1.90858e-21	95	208	LmjF.35.1860	protein kinase-like protein
GO:0006468	protein phosphorylation	1.90858e-21	95	208	LmjF.35.2320	protein kinase putative
GO:0006468	protein phosphorylation	1.90858e-21	95	208	LmjF.35.3170	protein kinase putative
GO:0006468	protein phosphorylation	1.90858e-21	95	208	LmjF.35.4000	MAP kinase kinase-like protein
GO:0006468	protein phosphorylation	1.90858e-21	95	208	LmjF.35.4050	protein kinase putative
GO:0006468	protein phosphorylation	1.90858e-21	95	208	LmjF.35.5010	mitogen-activated protein kinase putative (MPK13)
GO:0006468	protein phosphorylation	1.90858e-21	95	208	LmjF.35.5190	NIMA-related kinase putative
GO:0006468	protein phosphorylation	1.90858e-21	95	208	LmjF.36.0860	mitogen-activated protein kinase kinase putative (MKK5)
GO:0006468	protein phosphorylation	1.90858e-21	95	208	LmjF.36.0900	SNF1-related protein kinases putative
GO:0006468	protein phosphorylation	1.90858e-21	95	208	LmjF.36.0910	mitogen-activated protein kinase-like protein
GO:0006468	protein phosphorylation	1.90858e-21	95	208	LmjF.36.1520	nima-related protein kinase putative
GO:0006468	protein phosphorylation	1.90858e-21	95	208	LmjF.36.2290	serine/threonine protein kinase putative
GO:0006468	protein phosphorylation	1.90858e-21	95	208	LmjF.36.2630	protein kinase putative
GO:0006468	protein phosphorylation	1.90858e-21	95	208	LmjF.36.4250	protein kinase-like protein
GO:0006468	protein phosphorylation	1.90858e-21	95	208	LmjF.36.4540	elongation factor-2 kinase-like protein
GO:0006468	protein phosphorylation	1.90858e-21	95	208	LmjF.36.4550	related to elongation factor-2 kinase efk-1b isoform-like protein
GO:0006950	response to stress	2.76525e-10	18	23	LmjF.28.2780	heat-shock protein hsp70 putative
GO:0006950	response to stress	2.76525e-10	18	23	LmjF.33.0312	heat shock protein 83 (HSP83-1)
GO:0006950	response to stress	2.76525e-10	18	23	LmjF.33.0314	heat shock protein 83 (HSP83-2)
GO:0006950	response to stress	2.76525e-10	18	23	LmjF.33.0316	heat shock protein 83 (HSP83-3)
GO:0006950	response to stress	2.76525e-10	18	23	LmjF.33.0318	heat shock protein 83 (HSP83-4)
GO:0006950	response to stress	2.76525e-10	18	23	LmjF.33.0320	heat shock protein 83 (HSP83-5)
GO:0006950	response to stress	2.76525e-10	18	23	LmjF.33.0323	heat shock protein 83 (HSP83-6)
GO:0006950	response to stress	2.76525e-10	18	23	LmjF.33.0326	heat shock protein 83 (HSP83-7)
GO:0006950	response to stress	2.76525e-10	18	23	LmjF.33.0330	heat shock protein 83 (HSP83-8)
GO:0006950	response to stress	2.76525e-10	18	23	LmjF.33.0333	heat shock protein 83 (HSP83-9)
GO:0006950	response to stress	2.76525e-10	18	23	LmjF.33.0336	heat shock protein 83 (HSP83-10)
GO:0006950	response to stress	2.76525e-10	18	23	LmjF.33.0340	heat shock protein 83 (HSP83-11)
GO:0006950	response to stress	2.76525e-10	18	23	LmjF.33.0343	heat shock protein 83 (HSP83-12)
GO:0006950	response to stress	2.76525e-10	18	23	LmjF.33.0346	heat shock protein 83 (HSP83-13)
GO:0006950	response to stress	2.76525e-10	18	23	LmjF.33.0350	heat shock protein 83 (HSP83-14)
GO:0006950	response to stress	2.76525e-10	18	23	LmjF.33.0355	heat shock protein 83 (HSP83-15)
GO:0006950	response to stress	2.76525e-10	18	23	LmjF.33.0360	heat shock protein 83 (HSP83-16)
GO:0006950	response to stress	2.76525e-10	18	23	LmjF.33.0365	heat shock protein 83heat shock protein 83 (HSP83-17)
GO:0016791	phosphatase activity	0.000163388	13	26	LmjF.05.0220	dual specificity phosphatase-like protein
GO:0016791	phosphatase activity	0.000163388	13	26	LmjF.08.0100	dual-specificity protein phosphatase putative
GO:0016791	phosphatase activity	0.000163388	13	26	LmjF.09.0420	tyrosine phosphatase putative
GO:0016791	phosphatase activity	0.000163388	13	26	LmjF.16.0230	protein tyrosine phosphatase-like protein
GO:0016791	phosphatase activity	0.000163388	13	26	LmjF.20.1480	zinc-binding phosphatase putative
GO:0016791	phosphatase activity	0.000163388	13	26	LmjF.22.0250	phosphoinositide phosphatase
GO:0016791	phosphatase activity	0.000163388	13	26	LmjF.25.0230	hypothetical protein conserved
GO:0016791	phosphatase activity	0.000163388	13	26	LmjF.25.2030	hypothetical protein conserved
GO:0016791	phosphatase activity	0.000163388	13	26	LmjF.26.0160	nuclear lim interactor-interacting factor-like protein
GO:0016791	phosphatase activity	0.000163388	13	26	LmjF.27.1840	hypothetical protein conserved
GO:0016791	phosphatase activity	0.000163388	13	26	LmjF.32.0640	phosphatase putative
GO:0016791	phosphatase activity	0.000163388	13	26	LmjF.35.4650	protein phosphatase putative
GO:0016791	phosphatase activity	0.000163388	13	26	LmjF.36.2180	protein-tyrosine phosphatase 1-like protein
