# Supplementary material for: Transcriptomic profiling of gene expression and RNA processing during Leishmania major differentiation
Source: Nucleic Acids Res. 2015 Jul 6;43(14):6799–813. doi: 10.1093/nar/gkv656 (PMC4538839; doi:10.1093/nar/gkv656)
Supplement: SUPPLEMENTARY DATA [file supp_gkv656_Dillonetal_DatasetS5_UTR.xls]

## Sheet: 5´ UTR coordinates
Dataset S5. L. major 5´ UTR coordinates
Gene ID	Strand	Chromosome	SL Addition Site Coordinate	5' UTR End Coordinate	Procyclic Counts	Metacyclic Counts
LmjF.01_20	+	1	109675	110680	1	0
LmjF.01_20	+	1	109695	110680	0	1
LmjF.01_20	+	1	110527	110680	39	62
LmjF.01_20	+	1	109666	110680	0	1
LmjF.01_20	+	1	110534	110680	15	12
LmjF.01_20	+	1	110419	110680	2	2
LmjF.01_20	+	1	109718	110680	1	0
LmjF.01_20	+	1	110442	110680	8	6
LmjF.01_20	+	1	109681	110680	0	2
LmjF.01_20	+	1	109679	110680	0	1
LmjF.01_20	+	1	109673	110680	1	0
LmjF.01_20	+	1	109374	110680	0	1
LmjF.01_20	+	1	109699	110680	1	0
LmjF.01_20	+	1	109696	110680	0	1
LmjF.01_20	+	1	109643	110680	0	1
LmjF.01_20	+	1	109662	110680	4	0
LmjF.01_20	+	1	109848	110680	1	1
LmjF.01_22	+	1	112953	114252	0	1
LmjF.01_22	+	1	113568	114252	0	1
LmjF.01_22	+	1	113545	114252	1	0
LmjF.01_22	+	1	113542	114252	342	665
LmjF.01_22	+	1	114093	114252	1	0
LmjF.01_22	+	1	113726	114252	0	1
LmjF.01_22	+	1	113903	114252	0	1
LmjF.01_22	+	1	113570	114252	0	1
LmjF.01_22	+	1	113926	114252	0	1
LmjF.01_22	+	1	113543	114252	0	1
LmjF.01_22	+	1	113930	114252	0	1
LmjF.01_22	+	1	113792	114252	1	0
LmjF.01_22	+	1	113635	114252	1	0
LmjF.01_22	+	1	114072	114252	2	8
LmjF.01_22	+	1	114227	114252	1	0
LmjF.01_22	+	1	114220	114252	0	1
LmjF.01_22	+	1	113932	114252	1	0
LmjF.01_22	+	1	113696	114252	1	0
LmjF.01_22	+	1	114053	114252	0	1
LmjF.01_22	+	1	113931	114252	1	0
LmjF.01_22	+	1	114218	114252	1	0
LmjF.01_22	+	1	113555	114252	8	16
LmjF.01_22	+	1	114026	114252	1	8
LmjF.01_22	+	1	113550	114252	19	21
LmjF.01_22	+	1	113934	114252	0	2
LmjF.01_28	+	1	136062	136264	0	1
LmjF.01_28	+	1	135110	136264	0	1
LmjF.01_28	+	1	136196	136264	7	6
LmjF.01_28	+	1	135122	136264	0	8
LmjF.01_28	+	1	136194	136264	1	0
LmjF.01_28	+	1	136109	136264	1	0
LmjF.01_28	+	1	134616	136264	1	0
LmjF.01_28	+	1	136053	136264	0	2
LmjF.01_28	+	1	133443	136264	0	1
LmjF.01_28	+	1	134645	136264	0	1
LmjF.01_28	+	1	136012	136264	146	190
LmjF.01_28	+	1	134360	136264	1	0
LmjF.01_28	+	1	136043	136264	1	0
LmjF.01_28	+	1	134252	136264	1	0
LmjF.01_30	+	1	140179	142048	0	1
LmjF.01_30	+	1	141838	142048	0	2
LmjF.01_30	+	1	139881	142048	1	0
LmjF.01_30	+	1	140635	142048	0	1
LmjF.01_30	+	1	140445	142048	0	1
LmjF.01_30	+	1	140929	142048	0	1
LmjF.01_30	+	1	140837	142048	0	1
LmjF.01_30	+	1	140897	142048	12	14
LmjF.01_30	+	1	140515	142048	0	1
LmjF.01_30	+	1	139869	142048	0	1
LmjF.01_30	+	1	141814	142048	426	557
LmjF.01_30	+	1	141827	142048	0	1
LmjF.01_30	+	1	141041	142048	5	3
LmjF.01_30	+	1	139865	142048	0	1
LmjF.01_30	+	1	140675	142048	0	1
LmjF.01_30	+	1	141024	142048	0	1
LmjF.01_30	+	1	139901	142048	1	0
LmjF.01_30	+	1	141064	142048	1	0
LmjF.01_30	+	1	141875	142048	25	21
LmjF.01_30	+	1	139878	142048	0	1
LmjF.01_30	+	1	141831	142048	0	2
LmjF.01_30	+	1	140135	142048	1	0
LmjF.01_30	+	1	140598	142048	0	1
LmjF.01_30	+	1	141054	142048	0	1
LmjF.01_30	+	1	139909	142048	0	1
LmjF.01_30	+	1	141788	142048	0	1
LmjF.01_30	+	1	139891	142048	1	0
LmjF.01_30	+	1	141900	142048	0	4
LmjF.01_30	+	1	139866	142048	1	0
LmjF.01_30	+	1	140894	142048	19	53
LmjF.01_30	+	1	140171	142048	7	36
LmjF.01_30	+	1	139879	142048	0	1
LmjF.01_30	+	1	139870	142048	1	0
LmjF.01_30	+	1	141822	142048	209	192
LmjF.01_30	+	1	140535	142048	1	0
LmjF.01_30	+	1	139897	142048	0	1
LmjF.01_30	+	1	140905	142048	4	8
LmjF.01_30	+	1	140416	142048	2	2
LmjF.01_30	+	1	140251	142048	5	5
LmjF.01_49	+	1	197063	197107	1	0
LmjF.01_49	+	1	196551	197107	0	1
LmjF.01_49	+	1	196532	197107	0	1
LmjF.01_49	+	1	195632	197107	1	0
LmjF.01_49	+	1	197057	197107	0	1
LmjF.01_49	+	1	195561	197107	1	0
LmjF.01_49	+	1	197029	197107	1	0
LmjF.01_49	+	1	197053	197107	0	1
LmjF.01_49	+	1	197098	197107	2	2
LmjF.01_49	+	1	196042	197107	0	1
LmjF.01_49	+	1	197055	197107	1	0
LmjF.01_49	+	1	197025	197107	0	1
LmjF.01_49	+	1	196388	197107	0	2
LmjF.01_49	+	1	194969	197107	1	0
LmjF.01_50	+	1	198093	198314	193	436
LmjF.01_50	+	1	197261	198314	0	1
LmjF.01_50	+	1	198139	198314	18	28
LmjF.01_50	+	1	197847	198314	0	1
LmjF.01_50	+	1	198193	198314	0	3
LmjF.01_50	+	1	198194	198314	1	1
LmjF.01_50	+	1	198123	198314	0	1
LmjF.01_51	+	1	198606	198635	0	1
LmjF.01_54	+	1	204715	204870	0	1
LmjF.01_54	+	1	204593	204870	2	1
LmjF.01_54	+	1	204722	204870	0	1
LmjF.01_54	+	1	203618	204870	0	4
LmjF.01_54	+	1	203896	204870	0	1
LmjF.01_54	+	1	203937	204870	0	1
LmjF.01_54	+	1	203959	204870	0	1
LmjF.01_54	+	1	204718	204870	8	1
LmjF.01_54	+	1	204775	204870	5	2
LmjF.01_54	+	1	204711	204870	195	211
LmjF.01_54	+	1	204148	204870	1	0
LmjF.01_54	+	1	204719	204870	0	1
LmjF.01_54	+	1	203611	204870	1	0
LmjF.01_54	+	1	204233	204870	0	1
LmjF.01_54	+	1	203945	204870	1	0
LmjF.01_54	+	1	204716	204870	202	246
LmjF.01_54	+	1	203890	204870	0	2
LmjF.01_67	+	1	243006	243193	2	4
LmjF.01_67	+	1	243065	243193	7	7
LmjF.01_67	+	1	243084	243193	1773	2046
LmjF.01_67	+	1	243050	243193	2	0
LmjF.01_67	+	1	243064	243193	0	1
LmjF.01_67	+	1	243127	243193	76	99
LmjF.01_67	+	1	243014	243193	1	0
LmjF.01_67	+	1	243100	243193	0	1
LmjF.01_67	+	1	243086	243193	0	1
LmjF.01_67	+	1	243017	243193	0	1
LmjF.01_67	+	1	243076	243193	2	1
LmjF.01_67	+	1	243023	243193	1	0
LmjF.01_67	+	1	243030	243193	1	1
LmjF.01_67	+	1	243147	243193	1	0
LmjF.01_67	+	1	243179	243193	0	1
LmjF.01_67	+	1	243058	243193	4	0
LmjF.01_68	+	1	243824	243849	0	1
LmjF.01_68	+	1	243826	243849	2	0
LmjF.01_68	+	1	243831	243849	0	1
LmjF.01_68	+	1	243843	243849	0	1
LmjF.01.0010	-	1	5337	4703	0	1
LmjF.01.0010	-	1	5054	4703	259	609
LmjF.01.0010	-	1	4702	4703	0	4
LmjF.01.0010	-	1	5048	4703	0	3
LmjF.01.0010	-	1	4949	4703	3	3
LmjF.01.0010	-	1	5011	4703	0	1
LmjF.01.0010	-	1	4950	4703	1	0
LmjF.01.0010	-	1	5757	4703	0	1
LmjF.01.0010	-	1	5053	4703	1	0
LmjF.01.0010	-	1	5103	4703	42	118
LmjF.01.0010	-	1	5055	4703	1	0
LmjF.01.0020	-	1	7571	7440	19	35
LmjF.01.0020	-	1	7759	7440	0	1
LmjF.01.0020	-	1	7694	7440	1	0
LmjF.01.0020	-	1	8951	7440	1	0
LmjF.01.0020	-	1	7654	7440	2	0
LmjF.01.0020	-	1	8106	7440	1	0
LmjF.01.0020	-	1	7470	7440	0	1
LmjF.01.0020	-	1	8706	7440	0	1
LmjF.01.0020	-	1	8107	7440	32	53
LmjF.01.0020	-	1	7631	7440	123	190
LmjF.01.0020	-	1	8029	7440	0	1
LmjF.01.0020	-	1	8937	7440	0	1
LmjF.01.0020	-	1	8984	7440	0	1
LmjF.01.0020	-	1	7516	7440	0	1
LmjF.01.0020	-	1	8657	7440	0	1
LmjF.01.0020	-	1	8725	7440	0	1
LmjF.01.0030	-	1	11654	11068	0	1
LmjF.01.0030	-	1	11460	11068	0	1
LmjF.01.0030	-	1	11282	11068	2	4
LmjF.01.0030	-	1	11645	11068	12	16
LmjF.01.0030	-	1	11278	11068	1	0
LmjF.01.0030	-	1	11263	11068	1	0
LmjF.01.0030	-	1	11697	11068	0	1
LmjF.01.0030	-	1	11655	11068	224	251
LmjF.01.0040	-	1	14439	12643	6	16
LmjF.01.0040	-	1	12965	12643	154	181
LmjF.01.0040	-	1	14072	12643	0	1
LmjF.01.0040	-	1	12643	12643	35	32
LmjF.01.0040	-	1	12655	12643	0	1
LmjF.01.0040	-	1	13892	12643	0	1
LmjF.01.0040	-	1	12938	12643	4	2
LmjF.01.0040	-	1	14217	12643	0	1
LmjF.01.0040	-	1	14899	12643	1	0
LmjF.01.0040	-	1	12966	12643	2	0
LmjF.01.0040	-	1	12872	12643	1	2
LmjF.01.0040	-	1	14374	12643	1	5
LmjF.01.0040	-	1	13157	12643	34	100
LmjF.01.0040	-	1	13144	12643	2	1
LmjF.01.0040	-	1	14436	12643	0	4
LmjF.01.0040	-	1	13891	12643	0	1
LmjF.01.0040	-	1	13089	12643	1	3
LmjF.01.0040	-	1	13789	12643	1	0
LmjF.01.0050	-	1	17385	17023	2	0
LmjF.01.0050	-	1	17199	17023	0	2
LmjF.01.0050	-	1	17382	17023	1	0
LmjF.01.0050	-	1	17186	17023	4	7
LmjF.01.0050	-	1	17201	17023	1	3
LmjF.01.0050	-	1	17200	17023	180	358
LmjF.01.0050	-	1	17041	17023	17	34
LmjF.01.0060	-	1	19089	18887	131	182
LmjF.01.0060	-	1	19400	18887	0	1
LmjF.01.0060	-	1	19086	18887	94	120
LmjF.01.0060	-	1	19058	18887	22	11
LmjF.01.0060	-	1	19084	18887	1	2
LmjF.01.0070	-	1	22102	21748	77	131
LmjF.01.0070	-	1	22091	21748	7	3
LmjF.01.0070	-	1	21958	21748	0	1
LmjF.01.0070	-	1	22001	21748	0	1
LmjF.01.0070	-	1	22004	21748	4	6
LmjF.01.0070	-	1	22005	21748	0	2
LmjF.01.0080	-	1	23571	23327	1	2
LmjF.01.0080	-	1	23425	23327	1	2
LmjF.01.0080	-	1	23458	23327	209	333
LmjF.01.0080	-	1	23501	23327	0	3
LmjF.01.0080	-	1	24623	23327	3	0
LmjF.01.0080	-	1	23466	23327	13	15
LmjF.01.0080	-	1	23457	23327	0	1
LmjF.01.0090	-	1	25733	25684	2	0
LmjF.01.0090	-	1	25925	25684	0	1
LmjF.01.0090	-	1	25721	25684	5	9
LmjF.01.0090	-	1	25735	25684	51	71
LmjF.01.0100	-	1	28404	27362	0	1
LmjF.01.0100	-	1	27789	27362	1	2
LmjF.01.0100	-	1	28427	27362	0	1
LmjF.01.0100	-	1	28435	27362	0	1
LmjF.01.0100	-	1	27672	27362	0	1
LmjF.01.0100	-	1	27703	27362	3	1
LmjF.01.0100	-	1	27583	27362	0	1
LmjF.01.0100	-	1	27665	27362	0	1
LmjF.01.0100	-	1	27716	27362	127	159
LmjF.01.0100	-	1	27561	27362	0	1
LmjF.01.0100	-	1	27775	27362	8	14
LmjF.01.0100	-	1	27527	27362	0	1
LmjF.01.0100	-	1	27482	27362	4	7
LmjF.01.0100	-	1	27532	27362	1	2
LmjF.01.0110	-	1	30175	29109	1	2
LmjF.01.0110	-	1	29376	29109	0	2
LmjF.01.0110	-	1	29373	29109	0	1
LmjF.01.0110	-	1	29375	29109	0	2
LmjF.01.0110	-	1	29476	29109	19	39
LmjF.01.0110	-	1	29250	29109	1	0
LmjF.01.0110	-	1	29475	29109	0	1
LmjF.01.0110	-	1	29344	29109	24	33
LmjF.01.0110	-	1	29473	29109	0	1
LmjF.01.0110	-	1	29280	29109	1	0
LmjF.01.0110	-	1	29277	29109	1	0
LmjF.01.0110	-	1	29374	29109	600	741
LmjF.01.0120	-	1	32614	32252	2	2
LmjF.01.0120	-	1	32582	32252	2	0
LmjF.01.0120	-	1	32692	32252	1	0
LmjF.01.0120	-	1	32695	32252	0	1
LmjF.01.0120	-	1	32348	32252	4	2
LmjF.01.0120	-	1	32806	32252	0	1
LmjF.01.0120	-	1	32453	32252	1	0
LmjF.01.0120	-	1	32305	32252	0	1
LmjF.01.0120	-	1	32357	32252	0	2
LmjF.01.0120	-	1	32337	32252	0	1
LmjF.01.0120	-	1	32350	32252	53	35
LmjF.01.0120	-	1	32623	32252	90	120
LmjF.01.0120	-	1	33353	32252	4	4
LmjF.01.0120	-	1	32624	32252	0	1
LmjF.01.0130	-	1	36593	34725	44	66
LmjF.01.0130	-	1	34895	34725	0	1
LmjF.01.0130	-	1	35950	34725	0	3
LmjF.01.0130	-	1	34942	34725	197	332
LmjF.01.0130	-	1	34943	34725	0	1
LmjF.01.0130	-	1	36794	34725	1	0
LmjF.01.0130	-	1	34946	34725	2	1
LmjF.01.0130	-	1	36505	34725	0	1
LmjF.01.0130	-	1	34926	34725	3	2
LmjF.01.0130	-	1	36684	34725	0	1
LmjF.01.0130	-	1	35609	34725	3	0
LmjF.01.0130	-	1	36711	34725	1	0
LmjF.01.0130	-	1	36803	34725	0	1
LmjF.01.0130	-	1	34907	34725	0	1
LmjF.01.0130	-	1	36296	34725	1	0
LmjF.01.0130	-	1	36810	34725	1	2
LmjF.01.0130	-	1	36137	34725	2	1
LmjF.01.0130	-	1	36246	34725	0	1
LmjF.01.0130	-	1	35596	34725	3	0
LmjF.01.0130	-	1	36769	34725	0	1
LmjF.01.0130	-	1	34931	34725	7	5
LmjF.01.0130	-	1	36770	34725	3	2
LmjF.01.0130	-	1	34913	34725	2	0
LmjF.01.0130	-	1	36255	34725	36	45
LmjF.01.0130	-	1	36275	34725	0	1
LmjF.01.0130	-	1	35615	34725	3	0
LmjF.01.0130	-	1	36677	34725	1	0
LmjF.01.0130	-	1	36798	34725	1	0
LmjF.01.0130	-	1	34961	34725	0	1
LmjF.01.0130	-	1	36713	34725	0	1
LmjF.01.0130	-	1	36149	34725	1	0
LmjF.01.0130	-	1	36316	34725	8	9
LmjF.01.0140	-	1	37250	37127	0	3
LmjF.01.0140	-	1	37240	37127	660	778
LmjF.01.0140	-	1	37193	37127	2	2
LmjF.01.0140	-	1	37330	37127	1	1
LmjF.01.0140	-	1	37231	37127	0	1
LmjF.01.0140	-	1	37656	37127	0	1
LmjF.01.0140	-	1	37685	37127	0	1
LmjF.01.0140	-	1	37606	37127	3	3
LmjF.01.0140	-	1	37260	37127	1	0
LmjF.01.0140	-	1	37239	37127	3	0
LmjF.01.0140	-	1	37288	37127	2	3
LmjF.01.0140	-	1	37280	37127	4	7
LmjF.01.0140	-	1	37195	37127	46	61
LmjF.01.0150	-	1	38218	38065	0	3
LmjF.01.0150	-	1	38203	38065	2	6
LmjF.01.0150	-	1	38236	38065	324	501
LmjF.01.0150	-	1	38235	38065	0	1
LmjF.01.0150	-	1	38237	38065	1	0
LmjF.01.0150	-	1	38229	38065	19	31
LmjF.01.0150	-	1	38247	38065	22	59
LmjF.01.0150	-	1	38251	38065	1	0
LmjF.01.0160	-	1	39239	39183	1	2
LmjF.01.0160	-	1	39936	39183	1	0
LmjF.01.0160	-	1	39245	39183	4	11
LmjF.01.0160	-	1	40622	39183	40	175
LmjF.01.0160	-	1	40688	39183	2	0
LmjF.01.0160	-	1	39772	39183	1	0
LmjF.01.0160	-	1	40667	39183	1	0
LmjF.01.0160	-	1	39243	39183	0	1
LmjF.01.0160	-	1	40621	39183	0	1
LmjF.01.0160	-	1	40582	39183	1	1
LmjF.01.0160	-	1	40787	39183	2	13
LmjF.01.0160	-	1	40562	39183	17	20
LmjF.01.0160	-	1	39256	39183	1	0
LmjF.01.0160	-	1	39254	39183	2	1
LmjF.01.0160	-	1	39255	39183	317	439
LmjF.01.0160	-	1	40246	39183	1	0
LmjF.01.0160	-	1	40511	39183	1	0
LmjF.01.0160	-	1	40664	39183	1	0
LmjF.01.0170	-	1	43471	42650	1	1
LmjF.01.0170	-	1	43148	42650	2	0
LmjF.01.0170	-	1	43059	42650	0	1
LmjF.01.0170	-	1	43437	42650	3	9
LmjF.01.0170	-	1	44014	42650	0	1
LmjF.01.0170	-	1	43393	42650	1	1
LmjF.01.0170	-	1	43411	42650	0	4
LmjF.01.0170	-	1	43472	42650	327	404
LmjF.01.0170	-	1	44128	42650	0	1
LmjF.01.0170	-	1	44010	42650	0	1
LmjF.01.0180	-	1	46790	46467	0	1
LmjF.01.0180	-	1	46873	46467	2	1
LmjF.01.0180	-	1	46869	46467	0	1
LmjF.01.0180	-	1	46556	46467	0	1
LmjF.01.0180	-	1	47143	46467	2	6
LmjF.01.0180	-	1	47093	46467	16	7
LmjF.01.0180	-	1	46698	46467	0	1
LmjF.01.0180	-	1	46623	46467	1	0
LmjF.01.0180	-	1	47145	46467	233	490
LmjF.01.0180	-	1	46597	46467	0	1
LmjF.01.0180	-	1	46976	46467	1	0
LmjF.01.0180	-	1	47152	46467	1	0
LmjF.01.0180	-	1	47059	46467	1	0
LmjF.01.0180	-	1	47066	46467	15	21
LmjF.01.0180	-	1	47144	46467	0	2
LmjF.01.0180	-	1	46879	46467	17	46
LmjF.01.0180	-	1	46988	46467	0	1
LmjF.01.0190	-	1	48224	48139	0	1
LmjF.01.0190	-	1	48220	48139	3	2
LmjF.01.0190	-	1	48268	48139	465	536
LmjF.01.0190	-	1	48266	48139	0	2
LmjF.01.0190	-	1	48141	48139	0	1
LmjF.01.0190	-	1	48247	48139	8	6
LmjF.01.0190	-	1	48191	48139	1	1
LmjF.01.0190	-	1	48189	48139	0	1
LmjF.01.0190	-	1	48218	48139	0	1
LmjF.01.0190	-	1	48250	48139	38	55
LmjF.01.0200	-	1	50466	49754	0	2
LmjF.01.0200	-	1	49842	49754	1	0
LmjF.01.0200	-	1	49905	49754	39	47
LmjF.01.0200	-	1	50035	49754	4	5
LmjF.01.0200	-	1	50478	49754	0	1
LmjF.01.0200	-	1	50266	49754	4	7
LmjF.01.0210	-	1	53598	53371	0	1
LmjF.01.0210	-	1	53535	53371	2	4
LmjF.01.0210	-	1	56557	53371	10	11
LmjF.01.0210	-	1	55538	53371	0	1
LmjF.01.0210	-	1	53467	53371	1	0
LmjF.01.0210	-	1	56418	53371	1	2
LmjF.01.0210	-	1	56168	53371	2	6
LmjF.01.0210	-	1	55908	53371	1	4
LmjF.01.0210	-	1	53538	53371	8	8
LmjF.01.0210	-	1	56740	53371	0	1
LmjF.01.0210	-	1	54279	53371	1	0
LmjF.01.0210	-	1	55900	53371	13	8
LmjF.01.0210	-	1	53526	53371	1	0
LmjF.01.0210	-	1	55716	53371	2	2
LmjF.01.0210	-	1	56512	53371	5	2
LmjF.01.0210	-	1	55934	53371	0	1
LmjF.01.0210	-	1	54249	53371	0	1
LmjF.01.0210	-	1	53595	53371	1	0
LmjF.01.0210	-	1	53593	53371	3	2
LmjF.01.0210	-	1	53394	53371	1	0
LmjF.01.0210	-	1	54754	53371	3	0
LmjF.01.0210	-	1	53600	53371	93	169
LmjF.01.0210	-	1	53603	53371	279	381
LmjF.01.0210	-	1	54748	53371	3	0
LmjF.01.0210	-	1	55904	53371	63	95
LmjF.01.0210	-	1	55089	53371	0	3
LmjF.01.0210	-	1	53582	53371	0	2
LmjF.01.0210	-	1	54735	53371	3	0
LmjF.01.0210	-	1	53630	53371	0	1
LmjF.01.0210	-	1	53584	53371	10	7
LmjF.01.0210	-	1	55899	53371	0	1
LmjF.01.0210	-	1	55773	53371	29	32
LmjF.01.0210	-	1	55020	53371	0	1
LmjF.01.0220	-	1	58168	58034	146	150
LmjF.01.0220	-	1	58172	58034	2	0
LmjF.01.0220	-	1	58174	58034	399	427
LmjF.01.0220	-	1	58091	58034	1	1
LmjF.01.0220	-	1	58161	58034	8	16
LmjF.01.0220	-	1	58100	58034	2	2
LmjF.01.0220	-	1	58131	58034	3	2
LmjF.01.0220	-	1	58173	58034	2	0
LmjF.01.0230	-	1	59369	59254	121	159
LmjF.01.0230	-	1	59440	59254	9	7
LmjF.01.0230	-	1	59355	59254	10	15
LmjF.01.0230	-	1	59368	59254	1	0
LmjF.01.0230	-	1	59579	59254	1	0
LmjF.01.0230	-	1	59363	59254	27	30
LmjF.01.0230	-	1	59412	59254	8	17
LmjF.01.0230	-	1	59448	59254	95	119
LmjF.01.0240	-	1	62905	62834	12	5
LmjF.01.0240	-	1	62847	62834	2	5
LmjF.01.0240	-	1	62838	62834	2	0
LmjF.01.0240	-	1	62908	62834	161	166
LmjF.01.0240	-	1	62920	62834	1	0
LmjF.01.0240	-	1	62909	62834	0	1
LmjF.01.0250	-	1	66873	65986	0	1
LmjF.01.0250	-	1	66699	65986	2	1
LmjF.01.0250	-	1	66244	65986	28	24
LmjF.01.0250	-	1	66246	65986	231	228
LmjF.01.0250	-	1	67370	65986	1	0
LmjF.01.0250	-	1	66152	65986	2	1
LmjF.01.0250	-	1	66984	65986	1	0
LmjF.01.0250	-	1	66224	65986	0	1
LmjF.01.0250	-	1	67314	65986	1	0
LmjF.01.0250	-	1	67087	65986	0	1
LmjF.01.0250	-	1	66209	65986	0	1
LmjF.01.0250	-	1	66248	65986	9	7
LmjF.01.0250	-	1	66419	65986	0	2
LmjF.01.0250	-	1	67374	65986	0	1
LmjF.01.0250	-	1	66146	65986	2	3
LmjF.01.0250	-	1	66747	65986	0	1
LmjF.01.0250	-	1	66882	65986	0	1
LmjF.01.0260	-	1	68497	68289	4	1
LmjF.01.0260	-	1	69455	68289	0	1
LmjF.01.0260	-	1	69367	68289	0	1
LmjF.01.0260	-	1	69370	68289	0	1
LmjF.01.0260	-	1	68573	68289	1	0
LmjF.01.0260	-	1	68306	68289	0	1
LmjF.01.0260	-	1	68561	68289	0	1
LmjF.01.0260	-	1	68489	68289	0	1
LmjF.01.0260	-	1	69578	68289	0	1
LmjF.01.0260	-	1	68716	68289	0	2
LmjF.01.0260	-	1	68331	68289	0	2
LmjF.01.0260	-	1	68509	68289	0	1
LmjF.01.0260	-	1	68505	68289	362	392
LmjF.01.0260	-	1	68501	68289	22	20
LmjF.01.0260	-	1	68577	68289	0	1
LmjF.01.0260	-	1	68314	68289	0	1
LmjF.01.0260	-	1	68772	68289	28	19
LmjF.01.0260	-	1	68597	68289	3	0
LmjF.01.0260	-	1	69381	68289	1	1
LmjF.01.0260	-	1	68533	68289	1	0
LmjF.01.0260	-	1	68410	68289	0	1
LmjF.01.0260	-	1	68370	68289	0	2
LmjF.01.0260	-	1	68598	68289	5	0
LmjF.01.0260	-	1	68523	68289	1	0
LmjF.01.0260	-	1	68672	68289	2	0
LmjF.01.0260	-	1	69379	68289	0	1
LmjF.01.0270	-	1	70476	69908	416	382
LmjF.01.0270	-	1	70062	69908	1	2
LmjF.01.0270	-	1	70079	69908	6	6
LmjF.01.0270	-	1	70070	69908	20	25
LmjF.01.0270	-	1	71438	69908	1	0
LmjF.01.0270	-	1	70203	69908	0	1
LmjF.01.0270	-	1	71490	69908	0	1
LmjF.01.0270	-	1	70764	69908	0	2
LmjF.01.0270	-	1	70475	69908	1	0
LmjF.01.0270	-	1	70477	69908	2	1
LmjF.01.0270	-	1	70456	69908	0	1
LmjF.01.0270	-	1	70465	69908	6	10
LmjF.01.0270	-	1	70598	69908	2	3
LmjF.01.0270	-	1	71503	69908	1	0
LmjF.01.0270	-	1	71186	69908	1	0
LmjF.01.0270	-	1	71489	69908	0	1
LmjF.01.0270	-	1	70452	69908	1	0
LmjF.01.0270	-	1	70063	69908	0	1
LmjF.01.0270	-	1	70474	69908	0	1
LmjF.01.0270	-	1	71484	69908	0	2
LmjF.01.0270	-	1	71483	69908	0	1
LmjF.01.0280	-	1	72846	72788	1	0
LmjF.01.0280	-	1	72909	72788	1	0
LmjF.01.0280	-	1	73865	72788	0	1
LmjF.01.0280	-	1	72945	72788	0	1
LmjF.01.0280	-	1	72808	72788	1	0
LmjF.01.0280	-	1	73035	72788	1	1
LmjF.01.0280	-	1	73801	72788	0	1
LmjF.01.0280	-	1	73719	72788	3	0
LmjF.01.0280	-	1	73282	72788	1	0
LmjF.01.0280	-	1	73060	72788	239	388
LmjF.01.0280	-	1	73038	72788	2	7
LmjF.01.0280	-	1	72792	72788	0	1
LmjF.01.0280	-	1	73946	72788	1	0
LmjF.01.0290	-	1	74743	74553	0	1
LmjF.01.0290	-	1	74760	74553	0	1
LmjF.01.0290	-	1	74688	74553	0	1
LmjF.01.0290	-	1	74560	74553	1	0
LmjF.01.0290	-	1	75188	74553	0	1
LmjF.01.0290	-	1	74761	74553	10	11
LmjF.01.0290	-	1	75180	74553	1	0
LmjF.01.0290	-	1	74928	74553	3	5
LmjF.01.0290	-	1	74726	74553	1	0
LmjF.01.0290	-	1	74609	74553	1	0
LmjF.01.0290	-	1	74819	74553	2	4
LmjF.01.0290	-	1	74798	74553	5	8
LmjF.01.0290	-	1	74725	74553	346	396
LmjF.01.0290	-	1	75292	74553	1	0
LmjF.01.0290	-	1	74919	74553	1	5
LmjF.01.0290	-	1	74712	74553	11	20
LmjF.01.0290	-	1	74639	74553	2	1
LmjF.01.0290	-	1	74948	74553	12	15
LmjF.01.0290	-	1	75181	74553	0	1
LmjF.01.0300	-	1	75719	75654	7	7
LmjF.01.0300	-	1	75754	75654	2	1
LmjF.01.0300	-	1	75710	75654	1	1
LmjF.01.0300	-	1	75733	75654	17	13
LmjF.01.0300	-	1	75850	75654	0	1
LmjF.01.0300	-	1	75740	75654	2	5
LmjF.01.0300	-	1	75887	75654	0	2
LmjF.01.0300	-	1	75657	75654	3	1
LmjF.01.0300	-	1	75742	75654	2	0
LmjF.01.0300	-	1	75741	75654	2239	3199
LmjF.01.0300	-	1	75902	75654	3	2
LmjF.01.0300	-	1	75823	75654	7	8
LmjF.01.0300	-	1	75739	75654	1	3
LmjF.01.0300	-	1	75787	75654	1	0
LmjF.01.0300	-	1	75738	75654	323	359
LmjF.01.0310	-	1	77391	77384	411	495
LmjF.01.0310	-	1	77527	77384	0	1
LmjF.01.0310	-	1	77647	77384	0	1
LmjF.01.0310	-	1	77470	77384	2	0
LmjF.01.0310	-	1	77719	77384	0	1
LmjF.01.0310	-	1	77392	77384	1	0
LmjF.01.0310	-	1	77398	77384	2	0
LmjF.01.0310	-	1	77458	77384	1	0
LmjF.01.0310	-	1	77490	77384	0	6
LmjF.01.0310	-	1	77541	77384	3	6
LmjF.01.0310	-	1	77425	77384	0	1
LmjF.01.0310	-	1	77475	77384	0	1
LmjF.01.0315	-	1	78222	78173	271	267
LmjF.01.0315	-	1	78206	78173	118	110
LmjF.01.0315	-	1	78192	78173	45	32
LmjF.01.0315	-	1	78190	78173	1	0
LmjF.01.0315	-	1	78179	78173	3	3
LmjF.01.0315	-	1	78184	78173	1	3
LmjF.01.0315	-	1	78220	78173	2	0
LmjF.01.0320	+	1	79024	79144	1	0
LmjF.01.0320	+	1	78897	79144	1	2
LmjF.01.0320	+	1	78957	79144	345	255
LmjF.01.0320	+	1	78983	79144	13	7
LmjF.01.0320	+	1	78999	79144	1	2
LmjF.01.0320	+	1	78987	79144	1	0
LmjF.01.0320	+	1	78933	79144	1	0
LmjF.01.0320	+	1	78916	79144	8	3
LmjF.01.0320	+	1	78993	79144	1	0
LmjF.01.0330	+	1	80421	80534	0	1
LmjF.01.0330	+	1	80477	80534	49	79
LmjF.01.0330	+	1	80472	80534	238	383
LmjF.01.0330	+	1	80481	80534	0	1
LmjF.01.0335	+	1	81369	81748	0	1
LmjF.01.0335	+	1	81739	81748	1	0
LmjF.01.0335	+	1	81181	81748	1	0
LmjF.01.0335	+	1	81744	81748	0	1
LmjF.01.0335	+	1	81602	81748	1	0
LmjF.01.0335	+	1	81585	81748	601	679
LmjF.01.0335	+	1	81732	81748	3	3
LmjF.01.0335	+	1	81328	81748	8	2
LmjF.01.0335	+	1	81681	81748	3	2
LmjF.01.0335	+	1	81548	81748	291	483
LmjF.01.0335	+	1	81723	81748	1	1
LmjF.01.0335	+	1	81700	81748	2	3
LmjF.01.0335	+	1	81638	81748	208	187
LmjF.01.0335	+	1	81669	81748	8	16
LmjF.01.0340	+	1	83028	83340	0	2
LmjF.01.0340	+	1	83170	83340	31	32
LmjF.01.0340	+	1	83143	83340	414	576
LmjF.01.0340	+	1	82423	83340	0	1
LmjF.01.0340	+	1	82055	83340	2	0
LmjF.01.0340	+	1	82108	83340	0	1
LmjF.01.0340	+	1	82102	83340	2	13
LmjF.01.0340	+	1	83058	83340	1	0
LmjF.01.0340	+	1	82407	83340	1	0
LmjF.01.0340	+	1	83000	83340	0	1
LmjF.01.0340	+	1	83032	83340	0	1
LmjF.01.0340	+	1	82472	83340	0	1
LmjF.01.0340	+	1	83038	83340	1	0
LmjF.01.0350	+	1	85549	85900	0	1
LmjF.01.0350	+	1	85094	85900	13	6
LmjF.01.0350	+	1	85084	85900	0	1
LmjF.01.0350	+	1	85215	85900	3	2
LmjF.01.0350	+	1	85075	85900	338	331
LmjF.01.0350	+	1	85126	85900	3	0
LmjF.01.0350	+	1	84240	85900	1	0
LmjF.01.0350	+	1	85410	85900	1	0
LmjF.01.0350	+	1	85849	85900	0	1
LmjF.01.0350	+	1	85433	85900	0	1
LmjF.01.0350	+	1	84119	85900	1	0
LmjF.01.0350	+	1	85862	85900	1	0
LmjF.01.0350	+	1	84386	85900	0	1
LmjF.01.0350	+	1	84384	85900	0	1
LmjF.01.0350	+	1	85575	85900	0	1
LmjF.01.0360	+	1	88223	88973	0	1
LmjF.01.0360	+	1	88224	88973	0	1
LmjF.01.0360	+	1	88921	88973	0	1
LmjF.01.0360	+	1	88765	88973	0	1
LmjF.01.0360	+	1	88317	88973	1	0
LmjF.01.0360	+	1	88261	88973	10	10
LmjF.01.0360	+	1	88915	88973	0	1
LmjF.01.0360	+	1	88938	88973	0	1
LmjF.01.0360	+	1	88330	88973	1	0
LmjF.01.0360	+	1	88924	88973	329	355
LmjF.01.0360	+	1	88972	88973	1	1
LmjF.01.0360	+	1	88937	88973	9	8
LmjF.01.0360	+	1	88909	88973	1	1
LmjF.01.0360	+	1	88963	88973	3	3
LmjF.01.0360	+	1	88343	88973	0	1
LmjF.01.0370	+	1	90029	90099	0	1
LmjF.01.0370	+	1	90090	90099	4	7
LmjF.01.0370	+	1	90080	90099	542	686
LmjF.01.0370	+	1	90081	90099	0	1
LmjF.01.0370	+	1	90033	90099	53	54
LmjF.01.0370	+	1	90034	90099	8	7
LmjF.01.0370	+	1	89971	90099	1	0
LmjF.01.0380	+	1	91272	91350	133	262
LmjF.01.0380	+	1	91300	91350	0	1
LmjF.01.0380	+	1	91209	91350	0	3
LmjF.01.0380	+	1	91036	91350	0	1
LmjF.01.0380	+	1	91293	91350	15	18
LmjF.01.0380	+	1	91309	91350	1	2
LmjF.01.0390	+	1	94710	94761	1	0
LmjF.01.0390	+	1	94716	94761	198	308
LmjF.01.0390	+	1	94724	94761	8	8
LmjF.01.0390	+	1	94720	94761	18	19
LmjF.01.0390	+	1	94754	94761	0	2
LmjF.01.0400	+	1	97412	98193	1	1
LmjF.01.0400	+	1	97247	98193	0	1
LmjF.01.0400	+	1	97425	98193	1	0
LmjF.01.0400	+	1	97423	98193	1	0
LmjF.01.0400	+	1	98162	98193	87	173
LmjF.01.0400	+	1	97841	98193	6	11
LmjF.01.0410	+	1	100523	100527	2	0
LmjF.01.0410	+	1	100450	100527	1	0
LmjF.01.0410	+	1	100519	100527	86	158
LmjF.01.0410	+	1	100475	100527	0	1
LmjF.01.0410	+	1	100411	100527	0	1
LmjF.01.0410	+	1	100477	100527	0	1
LmjF.01.0410	+	1	100441	100527	8	15
LmjF.01.0410	+	1	100467	100527	0	1
LmjF.01.0410	+	1	100517	100527	14	14
LmjF.01.0410	+	1	100501	100527	8393	12084
LmjF.01.0410	+	1	100479	100527	0	2
LmjF.01.0410	+	1	100522	100527	152	284
LmjF.01.0410	+	1	100430	100527	14	38
LmjF.01.0410	+	1	100449	100527	0	1
LmjF.01.0410	+	1	100504	100527	1	1
LmjF.01.0410	+	1	100414	100527	2	0
LmjF.01.0410	+	1	100508	100527	1	0
LmjF.01.0410	+	1	100452	100527	0	1
LmjF.01.0410	+	1	100440	100527	0	1
LmjF.01.0420	+	1	101366	102443	0	1
LmjF.01.0420	+	1	101489	102443	1	0
LmjF.01.0420	+	1	101449	102443	1	0
LmjF.01.0420	+	1	102226	102443	1	0
LmjF.01.0420	+	1	101486	102443	1	0
LmjF.01.0420	+	1	102213	102443	3	3
LmjF.01.0420	+	1	101465	102443	0	1
LmjF.01.0420	+	1	101462	102443	0	1
LmjF.01.0420	+	1	101452	102443	0	2
LmjF.01.0420	+	1	101359	102443	0	1
LmjF.01.0420	+	1	101385	102443	0	1
LmjF.01.0420	+	1	102259	102443	3	8
LmjF.01.0420	+	1	102415	102443	0	1
LmjF.01.0420	+	1	101163	102443	0	1
LmjF.01.0420	+	1	101500	102443	0	1
LmjF.01.0420	+	1	101514	102443	0	1
LmjF.01.0420	+	1	102439	102443	2	0
LmjF.01.0420	+	1	102352	102443	2	4
LmjF.01.0420	+	1	102420	102443	1	0
LmjF.01.0420	+	1	102379	102443	5	5
LmjF.01.0420	+	1	101471	102443	0	1
LmjF.01.0420	+	1	101451	102443	1	0
LmjF.01.0420	+	1	101395	102443	1	0
LmjF.01.0420	+	1	101463	102443	0	1
LmjF.01.0420	+	1	102275	102443	1	0
LmjF.01.0420	+	1	102408	102443	1	0
LmjF.01.0420	+	1	101481	102443	0	1
LmjF.01.0420	+	1	101174	102443	0	1
LmjF.01.0420	+	1	101321	102443	0	1
LmjF.01.0420	+	1	101502	102443	1	0
LmjF.01.0420	+	1	102278	102443	13	30
LmjF.01.0420	+	1	101144	102443	0	1
LmjF.01.0420	+	1	101391	102443	0	1
LmjF.01.0420	+	1	101461	102443	2	4
LmjF.01.0420	+	1	102240	102443	0	1
LmjF.01.0420	+	1	102272	102443	0	3
LmjF.01.0420	+	1	102367	102443	9	14
LmjF.01.0420	+	1	102381	102443	1	0
LmjF.01.0420	+	1	102418	102443	9203	15009
LmjF.01.0420	+	1	101483	102443	0	1
LmjF.01.0420	+	1	102383	102443	8	21
LmjF.01.0420	+	1	101485	102443	0	2
LmjF.01.0420	+	1	101376	102443	1	0
LmjF.01.0420	+	1	102286	102443	6	5
LmjF.01.0420	+	1	101299	102443	0	1
LmjF.01.0420	+	1	102359	102443	44	102
LmjF.01.0420	+	1	101178	102443	1	0
LmjF.01.0420	+	1	101156	102443	1	1
LmjF.01.0420	+	1	102399	102443	0	1
LmjF.01.0420	+	1	101450	102443	0	1
LmjF.01.0420	+	1	101508	102443	0	1
LmjF.01.0420	+	1	102309	102443	1	0
LmjF.01.0420	+	1	101154	102443	0	1
LmjF.01.0420	+	1	102252	102443	0	1
LmjF.01.0420	+	1	102285	102443	4	8
LmjF.01.0420	+	1	102433	102443	14	14
LmjF.01.0420	+	1	101488	102443	1	0
LmjF.01.0420	+	1	102392	102443	4	17
LmjF.01.0420	+	1	102246	102443	1	1
LmjF.01.0420	+	1	102366	102443	3	3
LmjF.01.0420	+	1	101403	102443	1	0
LmjF.01.0420	+	1	101473	102443	1	0
LmjF.01.0420	+	1	101479	102443	0	1
LmjF.01.0420	+	1	101455	102443	1	1
LmjF.01.0420	+	1	102349	102443	42	82
LmjF.01.0420	+	1	101136	102443	0	1
LmjF.01.0420	+	1	102402	102443	0	1
LmjF.01.0420	+	1	102233	102443	1	1
LmjF.01.0420	+	1	101153	102443	0	1
LmjF.01.0420	+	1	101158	102443	1	0
LmjF.01.0420	+	1	101453	102443	2	0
LmjF.01.0420	+	1	102199	102443	13	8
LmjF.01.0420	+	1	101137	102443	0	1
LmjF.01.0420	+	1	102277	102443	12	14
LmjF.01.0420	+	1	102401	102443	1	2
LmjF.01.0420	+	1	101458	102443	0	1
LmjF.01.0420	+	1	101447	102443	0	1
LmjF.01.0420	+	1	101443	102443	0	1
LmjF.01.0420	+	1	102214	102443	66	89
LmjF.01.0420	+	1	101457	102443	0	2
LmjF.01.0420	+	1	101484	102443	0	1
LmjF.01.0420	+	1	102292	102443	14	7
LmjF.01.0420	+	1	101138	102443	1	0
LmjF.01.0420	+	1	102297	102443	22	34
LmjF.01.0420	+	1	102374	102443	3	3
LmjF.01.0420	+	1	102362	102443	13	13
LmjF.01.0420	+	1	101169	102443	0	1
LmjF.01.0420	+	1	101512	102443	0	1
LmjF.01.0420	+	1	102400	102443	0	3
LmjF.01.0420	+	1	102438	102443	152	284
LmjF.01.0420	+	1	101459	102443	1	0
LmjF.01.0420	+	1	101193	102443	0	1
LmjF.01.0420	+	1	101168	102443	2	1
LmjF.01.0420	+	1	102435	102443	86	158
LmjF.01.0430	+	1	103777	103841	0	2
LmjF.01.0430	+	1	103784	103841	0	1
LmjF.01.0430	+	1	103776	103841	0	1
LmjF.01.0430	+	1	103775	103841	0	1
LmjF.01.0430	+	1	103115	103841	0	1
LmjF.01.0430	+	1	103116	103841	0	1
LmjF.01.0430	+	1	103832	103841	121	132
LmjF.01.0430	+	1	103491	103841	2	2
LmjF.01.0430	+	1	103786	103841	59	82
LmjF.01.0430	+	1	103514	103841	1	0
LmjF.01.0430	+	1	103533	103841	1	0
LmjF.01.0440	+	1	107088	107437	0	4
LmjF.01.0440	+	1	106871	107437	140	245
LmjF.01.0440	+	1	106734	107437	0	1
LmjF.01.0440	+	1	107128	107437	0	1
LmjF.01.0440	+	1	106676	107437	2	2
LmjF.01.0440	+	1	107005	107437	0	2
LmjF.01.0440	+	1	107171	107437	0	1
LmjF.01.0440	+	1	107112	107437	0	1
LmjF.01.0440	+	1	106861	107437	1	0
LmjF.01.0440	+	1	106878	107437	23	41
LmjF.01.0440	+	1	107062	107437	1	0
LmjF.01.0440	+	1	106956	107437	1	1
LmjF.01.0440	+	1	107071	107437	140	162
LmjF.01.0450	+	1	111985	112138	28	29
LmjF.01.0450	+	1	111863	112138	2	3
LmjF.01.0450	+	1	111841	112138	299	386
LmjF.01.0450	+	1	112040	112138	6	5
LmjF.01.0450	+	1	111891	112138	1	0
LmjF.01.0450	+	1	111241	112138	0	2
LmjF.01.0470	+	1	120196	121758	1	0
LmjF.01.0470	+	1	119738	121758	0	1
LmjF.01.0470	+	1	120789	121758	3	0
LmjF.01.0470	+	1	121580	121758	1	0
LmjF.01.0470	+	1	119261	121758	0	1
LmjF.01.0470	+	1	120491	121758	22	54
LmjF.01.0470	+	1	119925	121758	0	1
LmjF.01.0470	+	1	120812	121758	0	1
LmjF.01.0470	+	1	120865	121758	0	2
LmjF.01.0470	+	1	120811	121758	3	0
LmjF.01.0470	+	1	119808	121758	1	2
LmjF.01.0470	+	1	120839	121758	1	0
LmjF.01.0470	+	1	121626	121758	2	2
LmjF.01.0470	+	1	121419	121758	563	763
LmjF.01.0470	+	1	121431	121758	15	12
LmjF.01.0470	+	1	120117	121758	1	0
LmjF.01.0470	+	1	121422	121758	10	9
LmjF.01.0470	+	1	120820	121758	1	0
LmjF.01.0470	+	1	120254	121758	0	1
LmjF.01.0470	+	1	120512	121758	1	4
LmjF.01.0470	+	1	120791	121758	3	0
LmjF.01.0470	+	1	120803	121758	0	1
LmjF.01.0470	+	1	121446	121758	0	4
LmjF.01.0470	+	1	120294	121758	1	0
LmjF.01.0470	+	1	120775	121758	1	0
LmjF.01.0470	+	1	120536	121758	0	1
LmjF.01.0470	+	1	121639	121758	1	0
LmjF.01.0470	+	1	120687	121758	0	1
LmjF.01.0470	+	1	119837	121758	1	0
LmjF.01.0470	+	1	121426	121758	1	1
LmjF.01.0480	+	1	124617	124710	0	2
LmjF.01.0480	+	1	123910	124710	0	1
LmjF.01.0480	+	1	124473	124710	7	20
LmjF.01.0480	+	1	124612	124710	0	1
LmjF.01.0480	+	1	124471	124710	279	462
LmjF.01.0480	+	1	124543	124710	74	107
LmjF.01.0480	+	1	124290	124710	6	14
LmjF.01.0480	+	1	124373	124710	2	0
LmjF.01.0480	+	1	124608	124710	0	1
LmjF.01.0480	+	1	124392	124710	0	2
LmjF.01.0480	+	1	124295	124710	7	10
LmjF.01.0480	+	1	124508	124710	0	2
LmjF.01.0490	+	1	126141	127703	0	1
LmjF.01.0490	+	1	125989	127703	0	1
LmjF.01.0490	+	1	126750	127703	0	1
LmjF.01.0490	+	1	126148	127703	0	1
LmjF.01.0490	+	1	126047	127703	1	0
LmjF.01.0490	+	1	127688	127703	1	0
LmjF.01.0490	+	1	127042	127703	1	1
LmjF.01.0490	+	1	127606	127703	1	0
LmjF.01.0490	+	1	125964	127703	15	15
LmjF.01.0490	+	1	127596	127703	0	1
LmjF.01.0490	+	1	127182	127703	44	46
LmjF.01.0490	+	1	127370	127703	0	1
LmjF.01.0490	+	1	127583	127703	2	2
LmjF.01.0490	+	1	126094	127703	4	9
LmjF.01.0500	+	1	130260	130946	0	2
LmjF.01.0500	+	1	129977	130946	0	7
LmjF.01.0500	+	1	130621	130946	1	0
LmjF.01.0500	+	1	129967	130946	0	2
LmjF.01.0500	+	1	129908	130946	1	0
LmjF.01.0500	+	1	129994	130946	0	1
LmjF.01.0500	+	1	130822	130946	0	1
LmjF.01.0500	+	1	130825	130946	1	2
LmjF.01.0500	+	1	130472	130946	0	1
LmjF.01.0500	+	1	129885	130946	0	2
LmjF.01.0500	+	1	130847	130946	87	158
LmjF.01.0520	+	1	137515	137709	1	1
LmjF.01.0520	+	1	137521	137709	28	49
LmjF.01.0520	+	1	137519	137709	0	2
LmjF.01.0520	+	1	137650	137709	1	1
LmjF.01.0520	+	1	137537	137709	1	0
LmjF.01.0520	+	1	137525	137709	0	1
LmjF.01.0520	+	1	137463	137709	0	1
LmjF.01.0520	+	1	137518	137709	69	221
LmjF.01.0520	+	1	137526	137709	1	0
LmjF.01.0520	+	1	137514	137709	873	1841
LmjF.01.0520	+	1	137517	137709	0	1
LmjF.01.0520	+	1	137580	137709	8	16
LmjF.01.0520	+	1	137495	137709	0	1
LmjF.01.0520	+	1	137501	137709	0	4
LmjF.01.0520	+	1	137523	137709	1	0
LmjF.01.0530	+	1	142844	143749	3	2
LmjF.01.0530	+	1	143196	143749	17	9
LmjF.01.0530	+	1	143108	143749	1	0
LmjF.01.0530	+	1	142559	143749	0	1
LmjF.01.0530	+	1	143191	143749	5	9
LmjF.01.0530	+	1	143065	143749	1	0
LmjF.01.0530	+	1	143154	143749	6	7
LmjF.01.0530	+	1	142327	143749	1	0
LmjF.01.0530	+	1	142836	143749	0	2
LmjF.01.0530	+	1	143335	143749	1	1
LmjF.01.0540	+	1	149316	149672	1	0
LmjF.01.0540	+	1	149370	149672	24	21
LmjF.01.0540	+	1	148668	149672	1	0
LmjF.01.0540	+	1	149114	149672	10	46
LmjF.01.0540	+	1	149442	149672	2	0
LmjF.01.0540	+	1	149179	149672	0	1
LmjF.01.0540	+	1	149480	149672	0	1
LmjF.01.0540	+	1	149171	149672	0	1
LmjF.01.0540	+	1	149429	149672	0	2
LmjF.01.0540	+	1	149314	149672	385	624
LmjF.01.0540	+	1	149243	149672	3	7
LmjF.01.0540	+	1	149426	149672	9	32
LmjF.01.0540	+	1	149304	149672	0	1
LmjF.01.0540	+	1	149371	149672	0	1
LmjF.01.0550	+	1	152705	152787	3	1
LmjF.01.0550	+	1	152710	152787	1	4
LmjF.01.0550	+	1	152174	152787	2	14
LmjF.01.0550	+	1	151710	152787	1	0
LmjF.01.0550	+	1	152717	152787	1	0
LmjF.01.0550	+	1	151825	152787	0	2
LmjF.01.0550	+	1	151713	152787	0	1
LmjF.01.0550	+	1	151691	152787	0	1
LmjF.01.0550	+	1	152700	152787	1	5
LmjF.01.0550	+	1	151715	152787	0	1
LmjF.01.0550	+	1	152416	152787	0	1
LmjF.01.0550	+	1	151705	152787	0	1
LmjF.01.0550	+	1	151723	152787	1	0
LmjF.01.0550	+	1	152698	152787	252	264
LmjF.01.0550	+	1	151813	152787	0	1
LmjF.01.0560	+	1	154857	154976	18	29
LmjF.01.0560	+	1	154847	154976	145	266
LmjF.01.0560	+	1	154664	154976	0	1
LmjF.01.0560	+	1	154853	154976	2	0
LmjF.01.0560	+	1	154517	154976	1	0
LmjF.01.0560	+	1	154851	154976	55	118
LmjF.01.0560	+	1	154924	154976	0	2
LmjF.01.0570	+	1	157424	157436	1	0
LmjF.01.0570	+	1	157414	157436	1	0
LmjF.01.0570	+	1	157367	157436	3	0
LmjF.01.0570	+	1	157332	157436	275	378
LmjF.01.0570	+	1	157379	157436	291	283
LmjF.01.0570	+	1	157076	157436	15	3
LmjF.01.0570	+	1	157406	157436	17	10
LmjF.01.0570	+	1	157362	157436	0	1
LmjF.01.0570	+	1	157119	157436	2	0
LmjF.01.0570	+	1	157411	157436	1	3
LmjF.01.0580	+	1	159106	159195	1	3
LmjF.01.0580	+	1	159005	159195	1	7
LmjF.01.0580	+	1	158987	159195	4	8
LmjF.01.0580	+	1	158593	159195	0	1
LmjF.01.0580	+	1	158974	159195	213	289
LmjF.01.0590	+	1	162904	163207	101	145
LmjF.01.0590	+	1	163048	163207	3	2
LmjF.01.0590	+	1	162916	163207	0	4
LmjF.01.0590	+	1	163158	163207	0	1
LmjF.01.0590	+	1	163069	163207	1	0
LmjF.01.0590	+	1	163134	163207	1	0
LmjF.01.0590	+	1	163084	163207	1	0
LmjF.01.0590	+	1	162752	163207	0	1
LmjF.01.0590	+	1	163005	163207	1	0
LmjF.01.0590	+	1	163164	163207	1	0
LmjF.01.0590	+	1	163166	163207	4	10
LmjF.01.0600	+	1	164609	165645	0	1
LmjF.01.0600	+	1	165250	165645	1	0
LmjF.01.0600	+	1	165329	165645	29	60
LmjF.01.0600	+	1	165397	165645	2	6
LmjF.01.0600	+	1	165055	165645	1	0
LmjF.01.0610	+	1	171494	172002	6	11
LmjF.01.0610	+	1	171345	172002	0	1
LmjF.01.0610	+	1	171441	172002	16	42
LmjF.01.0610	+	1	171600	172002	0	1
LmjF.01.0610	+	1	171594	172002	0	1
LmjF.01.0610	+	1	171477	172002	125	251
LmjF.01.0610	+	1	171504	172002	1	3
LmjF.01.0620	+	1	173122	173483	7	16
LmjF.01.0620	+	1	173121	173483	3	3
LmjF.01.0620	+	1	173150	173483	204	319
LmjF.01.0620	+	1	173103	173483	0	1
LmjF.01.0620	+	1	173419	173483	0	2
LmjF.01.0620	+	1	173365	173483	1	1
LmjF.01.0620	+	1	173332	173483	1	0
LmjF.01.0620	+	1	173151	173483	1	0
LmjF.01.0630	+	1	176266	177727	0	1
LmjF.01.0630	+	1	175649	177727	0	1
LmjF.01.0630	+	1	175550	177727	0	1
LmjF.01.0630	+	1	175512	177727	0	1
LmjF.01.0630	+	1	176842	177727	0	1
LmjF.01.0630	+	1	175686	177727	1	0
LmjF.01.0630	+	1	176571	177727	3	3
LmjF.01.0630	+	1	176582	177727	0	1
LmjF.01.0630	+	1	175659	177727	0	2
LmjF.01.0630	+	1	176528	177727	114	184
LmjF.01.0630	+	1	176531	177727	28	46
LmjF.01.0640	+	1	181313	181457	5	5
LmjF.01.0640	+	1	181253	181457	0	1
LmjF.01.0640	+	1	181305	181457	109	98
LmjF.01.0640	+	1	181333	181457	5	0
LmjF.01.0640	+	1	179732	181457	0	1
LmjF.01.0640	+	1	181283	181457	85	76
LmjF.01.0640	+	1	179666	181457	1	0
LmjF.01.0640	+	1	181249	181457	1	0
LmjF.01.0640	+	1	181279	181457	0	1
LmjF.01.0650	+	1	185032	185784	0	1
LmjF.01.0650	+	1	185646	185784	0	1
LmjF.01.0650	+	1	185598	185784	1	0
LmjF.01.0650	+	1	185615	185784	33	32
LmjF.01.0650	+	1	185600	185784	20	35
LmjF.01.0650	+	1	185606	185784	392	570
LmjF.01.0650	+	1	185780	185784	1	2
LmjF.01.0650	+	1	185617	185784	0	1
LmjF.01.0660	+	1	187993	188566	1	1
LmjF.01.0660	+	1	188145	188566	120	126
LmjF.01.0660	+	1	188129	188566	0	1
LmjF.01.0660	+	1	188148	188566	4	6
LmjF.01.0660	+	1	187918	188566	0	1
LmjF.01.0660	+	1	188151	188566	8	5
LmjF.01.0670	+	1	193931	194044	7	23
LmjF.01.0670	+	1	194040	194044	0	1
LmjF.01.0670	+	1	193711	194044	7	13
LmjF.01.0670	+	1	193075	194044	1	0
LmjF.01.0670	+	1	193822	194044	201	437
LmjF.01.0690	+	1	202780	202893	49	125
LmjF.01.0690	+	1	202801	202893	3	2
LmjF.01.0690	+	1	202692	202893	1	0
LmjF.01.0690	+	1	202645	202893	1	0
LmjF.01.0690	+	1	202847	202893	1	0
LmjF.01.0690	+	1	202771	202893	350	916
LmjF.01.0690	+	1	202695	202893	210	287
LmjF.01.0690	+	1	202642	202893	1	2
LmjF.01.0690	+	1	202862	202893	0	1
LmjF.01.0690	+	1	202598	202893	1	0
LmjF.01.0690	+	1	202588	202893	0	1
LmjF.01.0690	+	1	202680	202893	2	0
LmjF.01.0690	+	1	202786	202893	20	53
LmjF.01.0690	+	1	202594	202893	0	2
LmjF.01.0690	+	1	202587	202893	0	1
LmjF.01.0690	+	1	202836	202893	2	0
LmjF.01.0690	+	1	202856	202893	0	1
LmjF.01.0710	+	1	207672	208463	0	1
LmjF.01.0710	+	1	207999	208463	0	1
LmjF.01.0710	+	1	207892	208463	24	28
LmjF.01.0710	+	1	207401	208463	4	1
LmjF.01.0710	+	1	207883	208463	166	155
LmjF.01.0710	+	1	207435	208463	0	1
LmjF.01.0710	+	1	207407	208463	2	0
LmjF.01.0710	+	1	207403	208463	2	5
LmjF.01.0710	+	1	207906	208463	8	7
LmjF.01.0710	+	1	208042	208463	2	0
LmjF.01.0710	+	1	207971	208463	7	7
LmjF.01.0710	+	1	207417	208463	0	1
LmjF.01.0720	+	1	210514	210683	24	44
LmjF.01.0720	+	1	210530	210683	1	0
LmjF.01.0720	+	1	210534	210683	3	1
LmjF.01.0730	+	1	216102	216578	0	2
LmjF.01.0730	+	1	216107	216578	17	18
LmjF.01.0730	+	1	216098	216578	16	26
LmjF.01.0740	+	1	223993	223997	1	1
LmjF.01.0740	+	1	223972	223997	3	0
LmjF.01.0740	+	1	223983	223997	88	174
LmjF.01.0750	+	1	226515	227559	1	0
LmjF.01.0750	+	1	227227	227559	1	0
LmjF.01.0750	+	1	226953	227559	3	7
LmjF.01.0750	+	1	226334	227559	0	5
LmjF.01.0750	+	1	227086	227559	2	0
LmjF.01.0750	+	1	227230	227559	0	2
LmjF.01.0750	+	1	227233	227559	0	1
LmjF.01.0750	+	1	227016	227559	4	0
LmjF.01.0750	+	1	227265	227559	1	0
LmjF.01.0750	+	1	227483	227559	0	2
LmjF.01.0750	+	1	227481	227559	8	11
LmjF.01.0750	+	1	227221	227559	11	9
LmjF.01.0750	+	1	227021	227559	0	1
LmjF.01.0750	+	1	227554	227559	0	1
LmjF.01.0750	+	1	227467	227559	217	399
LmjF.01.0750	+	1	227218	227559	1	0
LmjF.01.0760	+	1	232244	232418	0	2
LmjF.01.0760	+	1	232256	232418	0	2
LmjF.01.0760	+	1	232218	232418	1	1
LmjF.01.0760	+	1	232270	232418	0	1
LmjF.01.0760	+	1	232214	232418	0	2
LmjF.01.0760	+	1	232408	232418	3	4
LmjF.01.0760	+	1	232351	232418	1	0
LmjF.01.0760	+	1	232205	232418	1	0
LmjF.01.0760	+	1	232314	232418	0	1
LmjF.01.0760	+	1	232208	232418	12	21
LmjF.01.0760	+	1	232378	232418	129	243
LmjF.01.0770	+	1	234287	234391	10	4
LmjF.01.0770	+	1	234251	234391	0	4
LmjF.01.0770	+	1	233992	234391	1	0
LmjF.01.0770	+	1	234276	234391	84	64
LmjF.01.0770	+	1	234284	234391	9076	9942
LmjF.01.0770	+	1	234285	234391	2	0
LmjF.01.0770	+	1	234259	234391	4	0
LmjF.01.0770	+	1	234345	234391	2	0
LmjF.01.0770	+	1	234213	234391	1	0
LmjF.01.0770	+	1	234371	234391	32	14
LmjF.01.0770	+	1	234312	234391	0	2
LmjF.01.0770	+	1	234243	234391	0	2
LmjF.01.0770	+	1	234306	234391	176	156
LmjF.01.0780	+	1	236315	237388	0	2
LmjF.01.0780	+	1	236671	237388	1	0
LmjF.01.0780	+	1	236070	237388	1	0
LmjF.01.0780	+	1	236293	237388	0	1
LmjF.01.0780	+	1	237282	237388	2	0
LmjF.01.0780	+	1	237342	237388	2	0
LmjF.01.0780	+	1	237256	237388	4	0
LmjF.01.0780	+	1	236056	237388	4	0
LmjF.01.0780	+	1	236628	237388	91	203
LmjF.01.0780	+	1	237281	237388	9076	9942
LmjF.01.0780	+	1	235692	237388	0	1
LmjF.01.0780	+	1	236725	237388	0	1
LmjF.01.0780	+	1	236282	237388	0	1
LmjF.01.0780	+	1	236285	237388	1	0
LmjF.01.0780	+	1	236350	237388	1	0
LmjF.01.0780	+	1	236578	237388	1	0
LmjF.01.0780	+	1	237284	237388	10	4
LmjF.01.0780	+	1	236235	237388	0	1
LmjF.01.0780	+	1	236271	237388	1	0
LmjF.01.0780	+	1	236590	237388	0	1
LmjF.01.0780	+	1	236076	237388	2	0
LmjF.01.0780	+	1	236327	237388	1	0
LmjF.01.0780	+	1	237240	237388	0	2
LmjF.01.0780	+	1	236289	237388	0	1
LmjF.01.0780	+	1	236061	237388	1	0
LmjF.01.0780	+	1	237309	237388	0	2
LmjF.01.0780	+	1	235689	237388	2	0
LmjF.01.0780	+	1	236512	237388	1	1
LmjF.01.0780	+	1	236080	237388	0	1
LmjF.01.0780	+	1	236445	237388	0	1
LmjF.01.0780	+	1	236648	237388	1	1
LmjF.01.0780	+	1	237248	237388	0	4
LmjF.01.0780	+	1	237368	237388	32	14
LmjF.01.0780	+	1	236508	237388	1	0
LmjF.01.0780	+	1	237208	237388	1	0
LmjF.01.0780	+	1	237303	237388	176	156
LmjF.01.0780	+	1	236090	237388	1	0
LmjF.01.0780	+	1	236053	237388	2	0
LmjF.01.0780	+	1	236641	237388	6	9
LmjF.01.0780	+	1	237273	237388	84	64
LmjF.01.0780	+	1	236709	237388	5	4
LmjF.01.0780	+	1	236638	237388	1	6
LmjF.01.0780	+	1	236344	237388	1	0
LmjF.01.0780	+	1	236062	237388	1	0
LmjF.01.0780	+	1	235771	237388	1	0
LmjF.01.0780	+	1	236276	237388	0	1
LmjF.01.0790	+	1	240096	240768	0	1
LmjF.01.0790	+	1	238722	240768	1	0
LmjF.01.0790	+	1	240145	240768	1	2
LmjF.01.0790	+	1	238813	240768	1	1
LmjF.01.0790	+	1	239086	240768	1	0
LmjF.01.0790	+	1	239210	240768	1	1
LmjF.01.0790	+	1	239120	240768	0	1
LmjF.01.0790	+	1	238702	240768	1	0
LmjF.01.0790	+	1	238788	240768	1	0
LmjF.01.0790	+	1	239437	240768	1	0
LmjF.01.0790	+	1	238686	240768	2	0
LmjF.01.0790	+	1	240514	240768	43	64
LmjF.01.0790	+	1	239184	240768	1	0
LmjF.01.0790	+	1	239586	240768	1	0
LmjF.01.0790	+	1	239208	240768	1	0
LmjF.01.0790	+	1	238814	240768	1	0
LmjF.01.0790	+	1	239134	240768	0	1
LmjF.01.0790	+	1	238856	240768	3	3
LmjF.01.0790	+	1	240468	240768	2	1
LmjF.01.0790	+	1	240186	240768	0	1
LmjF.01.0790	+	1	240495	240768	101	132
LmjF.01.0790	+	1	240528	240768	1	3
LmjF.01.0790	+	1	239824	240768	2	1
LmjF.01.0790	+	1	238957	240768	0	1
LmjF.01.0790	+	1	238964	240768	0	1
LmjF.01.0800	+	1	244506	244533	181	265
LmjF.01.0800	+	1	244522	244533	1	1
LmjF.01.0800	+	1	244050	244533	1	0
LmjF.01.0810	+	1	246523	247549	1	0
LmjF.01.0810	+	1	246533	247549	1	0
LmjF.01.0810	+	1	246519	247549	1	0
LmjF.01.0810	+	1	246512	247549	1	0
LmjF.01.0810	+	1	246534	247549	18	24
LmjF.01.0810	+	1	246545	247549	0	2
LmjF.01.0810	+	1	247535	247549	1	0
LmjF.01.0810	+	1	246899	247549	0	2
LmjF.01.0810	+	1	246886	247549	6	20
LmjF.01.0810	+	1	246516	247549	0	2
LmjF.01.0810	+	1	246609	247549	2	9
LmjF.01.0810	+	1	246898	247549	0	1
LmjF.01.0810	+	1	246583	247549	79	122
LmjF.01.0810	+	1	246592	247549	2	3
LmjF.01.0810	+	1	246547	247549	0	1
LmjF.01.0810	+	1	246524	247549	7	17
LmjF.01.0810	+	1	246420	247549	0	2
LmjF.01.0820	+	1	252156	252410	5	3
LmjF.01.0820	+	1	252179	252410	0	1
LmjF.01.0820	+	1	252131	252410	1	0
LmjF.01.0820	+	1	252373	252410	2	0
LmjF.01.0820	+	1	252159	252410	1	0
LmjF.01.0820	+	1	252135	252410	13	16
LmjF.01.0820	+	1	251064	252410	0	1
LmjF.01.0820	+	1	252138	252410	3	8
LmjF.01.0820	+	1	252116	252410	8	5
LmjF.01.0830	+	1	258822	258830	84	54
LmjF.01.0830	+	1	257456	258830	0	1
LmjF.01.0830	+	1	256763	258830	0	1
LmjF.02_121	+	2	335990	336089	2	3
LmjF.02_121	+	2	335329	336089	3	1
LmjF.02_121	+	2	335524	336089	3	2
LmjF.02_121	+	2	335772	336089	2	1
LmjF.02_121	+	2	335384	336089	45	35
LmjF.02_121	+	2	334775	336089	0	1
LmjF.02_121	+	2	335392	336089	34	33
LmjF.02_121	+	2	335902	336089	131	200
LmjF.02_121	+	2	335377	336089	0	1
LmjF.02_121	+	2	335959	336089	1	0
LmjF.02_121	+	2	335777	336089	32	35
LmjF.02_121	+	2	335364	336089	1	0
LmjF.02_121	+	2	335550	336089	31	18
LmjF.02_121	+	2	335604	336089	1	0
LmjF.02_121	+	2	335914	336089	20	30
LmjF.02_121	+	2	335409	336089	22	26
LmjF.02_121	+	2	335834	336089	1	6
LmjF.02_121	+	2	335426	336089	0	2
LmjF.02_121	+	2	335780	336089	28	42
LmjF.02_121	+	2	335618	336089	1	1
LmjF.02_121	+	2	335925	336089	0	1
LmjF.02_121	+	2	335516	336089	0	1
LmjF.02_121	+	2	335939	336089	0	1
LmjF.02_121	+	2	335601	336089	3	2
LmjF.02_121	+	2	335414	336089	6	5
LmjF.02_121	+	2	335920	336089	2	5
LmjF.02_126	+	2	349481	349703	6	19
LmjF.02_126	+	2	349272	349703	12	24
LmjF.02_126	+	2	349221	349703	6	10
LmjF.02_128	-	2	4223	3156	0	1
LmjF.02_128	-	2	3847	3156	0	2
LmjF.02_128	-	2	3191	3156	64	56
LmjF.02_128	-	2	4425	3156	0	3
LmjF.02_128	-	2	4039	3156	0	2
LmjF.02_128	-	2	3219	3156	0	4
LmjF.02_128	-	2	3180	3156	0	4
LmjF.02_128	-	2	3666	3156	0	1
LmjF.02_128	-	2	4364	3156	1	0
LmjF.02_128	-	2	4333	3156	0	1
LmjF.02_128	-	2	4111	3156	2	0
LmjF.02_128	-	2	4084	3156	0	2
LmjF.02_128	-	2	3178	3156	0	8
LmjF.02_128	-	2	3220	3156	1526	2511
LmjF.02_128	-	2	3221	3156	9	3
LmjF.02_128	-	2	4110	3156	0	2
LmjF.02_128	-	2	3208	3156	12	21
LmjF.02_128	-	2	3179	3156	0	4
LmjF.02_128	-	2	3192	3156	0	4
LmjF.02_134	-	2	18298	16487	1	2
LmjF.02_134	-	2	16559	16487	0	1
LmjF.02_134	-	2	16824	16487	211	240
LmjF.02_134	-	2	17913	16487	0	2
LmjF.02_134	-	2	17197	16487	0	1
LmjF.02_134	-	2	16823	16487	1	0
LmjF.02_134	-	2	16675	16487	0	2
LmjF.02_134	-	2	18678	16487	0	1
LmjF.02_134	-	2	18345	16487	4	17
LmjF.02_134	-	2	18293	16487	0	1
LmjF.02_134	-	2	18524	16487	0	1
LmjF.02_134	-	2	16759	16487	1	0
LmjF.02_134	-	2	18292	16487	19	26
LmjF.02_134	-	2	17716	16487	1	0
LmjF.02_134	-	2	16879	16487	138	164
LmjF.02_134	-	2	18402	16487	1	1
LmjF.02_134	-	2	18239	16487	2	2
LmjF.02_134	-	2	16637	16487	1	0
LmjF.02_134	-	2	16881	16487	0	2
LmjF.02_139	-	2	24183	23874	0	1
LmjF.02_139	-	2	24191	23874	0	2
LmjF.02_139	-	2	24182	23874	157	317
LmjF.02_139	-	2	24164	23874	9	18
LmjF.02_139	-	2	24181	23874	0	1
LmjF.02_139	-	2	24225	23874	1	0
LmjF.02_150	-	2	75369	73432	0	1
LmjF.02_150	-	2	74629	73432	1	0
LmjF.02_150	-	2	74632	73432	1	1
LmjF.02_150	-	2	74605	73432	1	0
LmjF.02_150	-	2	76422	73432	0	2
LmjF.02_150	-	2	74648	73432	0	1
LmjF.02_150	-	2	74652	73432	0	2
LmjF.02_150	-	2	74114	73432	0	2
LmjF.02_150	-	2	74344	73432	0	2
LmjF.02_150	-	2	76755	73432	1	0
LmjF.02_150	-	2	73866	73432	3	0
LmjF.02_150	-	2	75436	73432	1	0
LmjF.02_150	-	2	76744	73432	0	1
LmjF.02_150	-	2	74660	73432	0	1
LmjF.02_150	-	2	75017	73432	0	1
LmjF.02_150	-	2	75432	73432	1	0
LmjF.02_150	-	2	76787	73432	0	1
LmjF.02_150	-	2	75235	73432	1	5
LmjF.02_150	-	2	75227	73432	0	1
LmjF.02_150	-	2	76304	73432	0	1
LmjF.02_150	-	2	76328	73432	0	1
LmjF.02_150	-	2	75441	73432	0	1
LmjF.02_150	-	2	74661	73432	1	2
LmjF.02_150	-	2	74356	73432	0	1
LmjF.02_150	-	2	75448	73432	1	0
LmjF.02_150	-	2	74650	73432	1	0
LmjF.02_150	-	2	75457	73432	0	1
LmjF.02_150	-	2	76524	73432	0	1
LmjF.02_150	-	2	76342	73432	2	0
LmjF.02_150	-	2	75155	73432	0	2
LmjF.02_150	-	2	74628	73432	0	1
LmjF.02_150	-	2	75455	73432	0	1
LmjF.02_150	-	2	76802	73432	0	1
LmjF.02_150	-	2	76742	73432	0	2
LmjF.02_150	-	2	76746	73432	0	2
LmjF.02_150	-	2	75358	73432	0	2
LmjF.02_150	-	2	75425	73432	0	1
LmjF.02_150	-	2	74641	73432	1	0
LmjF.02_150	-	2	76982	73432	0	1
LmjF.02_150	-	2	73527	73432	0	1
LmjF.02_150	-	2	75431	73432	0	1
LmjF.02_150	-	2	75232	73432	0	1
LmjF.02_150	-	2	75146	73432	1	0
LmjF.02_150	-	2	76440	73432	1	0
LmjF.02_150	-	2	76459	73432	2	0
LmjF.02_167	-	2	146970	146164	0	1
LmjF.02_167	-	2	148981	146164	0	2
LmjF.02_167	-	2	146971	146164	0	2
LmjF.02_167	-	2	147095	146164	21	31
LmjF.02_167	-	2	147115	146164	0	1
LmjF.02_167	-	2	147101	146164	1	14
LmjF.02_167	-	2	146961	146164	0	2
LmjF.02_167	-	2	147097	146164	74	154
LmjF.02_167	-	2	146967	146164	1	7
LmjF.02_167	-	2	146963	146164	1	0
LmjF.02_167	-	2	147040	146164	11	30
LmjF.02_167	-	2	146965	146164	2	1
LmjF.02_167	-	2	147096	146164	1	0
LmjF.02_167	-	2	146826	146164	0	1
LmjF.02_167	-	2	147103	146164	0	1
LmjF.02_167	-	2	147099	146164	7	3
LmjF.02_169	-	2	149752	149302	3	1
LmjF.02_169	-	2	150188	149302	0	1
LmjF.02_169	-	2	149991	149302	1	0
LmjF.02_174	-	2	164660	164606	1	1
LmjF.02_174	-	2	165056	164606	1	0
LmjF.02_174	-	2	164657	164606	13	14
LmjF.02.0010	-	2	7122	6876	24	5
LmjF.02.0010	-	2	8254	6876	0	8
LmjF.02.0010	-	2	8733	6876	0	3
LmjF.02.0010	-	2	8276	6876	0	1
LmjF.02.0010	-	2	8007	6876	3	0
LmjF.02.0010	-	2	8741	6876	3	0
LmjF.02.0010	-	2	6937	6876	2	0
LmjF.02.0010	-	2	8666	6876	0	3
LmjF.02.0010	-	2	8738	6876	0	3
LmjF.02.0010	-	2	8274	6876	3103	5155
LmjF.02.0010	-	2	8267	6876	79	48
LmjF.02.0010	-	2	8266	6876	0	4
LmjF.02.0010	-	2	8273	6876	3	2
LmjF.02.0010	-	2	7831	6876	0	4
LmjF.02.0010	-	2	8173	6876	0	3
LmjF.02.0010	-	2	6918	6876	2	2
LmjF.02.0010	-	2	8744	6876	4	0
LmjF.02.0010	-	2	7560	6876	0	4
LmjF.02.0010	-	2	8275	6876	0	5
LmjF.02.0010	-	2	7738	6876	4	0
LmjF.02.0010	-	2	8311	6876	4	0
LmjF.02.0010	-	2	7085	6876	4	5
LmjF.02.0010	-	2	8166	6876	3	0
LmjF.02.0010	-	2	8701	6876	2	0
LmjF.02.0010	-	2	7139	6876	2	0
LmjF.02.0010	-	2	8671	6876	3	0
LmjF.02.0010	-	2	7127	6876	10	11
LmjF.02.0010	-	2	7138	6876	2362	4341
LmjF.02.0010	-	2	8209	6876	0	4
LmjF.02.0010	-	2	7861	6876	0	4
LmjF.02.0020	-	2	9148	9054	2	1
LmjF.02.0020	-	2	9544	9054	0	2
LmjF.02.0020	-	2	9121	9054	2	0
LmjF.02.0020	-	2	9271	9054	2	0
LmjF.02.0020	-	2	9302	9054	2	0
LmjF.02.0020	-	2	9232	9054	0	2
LmjF.02.0020	-	2	9132	9054	33748	26898
LmjF.02.0020	-	2	9298	9054	0	4
LmjF.02.0020	-	2	9114	9054	4	0
LmjF.02.0020	-	2	9180	9054	1	0
LmjF.02.0020	-	2	9170	9054	1	0
LmjF.02.0020	-	2	9530	9054	2	0
LmjF.02.0020	-	2	9536	9054	2	2
LmjF.02.0020	-	2	9097	9054	2	0
LmjF.02.0020	-	2	9204	9054	50	40
LmjF.02.0020	-	2	9505	9054	33	37
LmjF.02.0020	-	2	9282	9054	0	2
LmjF.02.0020	-	2	9194	9054	0	1
LmjF.02.0020	-	2	9299	9054	4	2
LmjF.02.0020	-	2	9124	9054	0	4
LmjF.02.0020	-	2	9301	9054	4	4
LmjF.02.0020	-	2	9131	9054	48	20
LmjF.02.0020	-	2	9186	9054	6	2
LmjF.02.0020	-	2	9126	9054	0	2
LmjF.02.0020	-	2	9177	9054	7	6
LmjF.02.0020	-	2	9154	9054	7	2
LmjF.02.0020	-	2	9122	9054	2	0
LmjF.02.0020	-	2	9189	9054	0	2
LmjF.02.0020	-	2	9129	9054	2	0
LmjF.02.0020	-	2	9205	9054	1	0
LmjF.02.0020	-	2	9458	9054	1	0
LmjF.02.0020	-	2	9300	9054	4550	3070
LmjF.02.0020	-	2	9130	9054	14	7
LmjF.02.0020	-	2	9133	9054	52	42
LmjF.02.0020	-	2	9155	9054	1	0
LmjF.02.0020	-	2	9207	9054	1	0
LmjF.02.0030	-	2	11562	11009	2	0
LmjF.02.0040	-	2	14996	13538	0	1
LmjF.02.0040	-	2	15956	13538	3	6
LmjF.02.0040	-	2	14932	13538	0	1
LmjF.02.0040	-	2	14695	13538	1	0
LmjF.02.0040	-	2	13868	13538	28	33
LmjF.02.0040	-	2	14944	13538	1	0
LmjF.02.0040	-	2	13687	13538	43	45
LmjF.02.0040	-	2	15426	13538	0	1
LmjF.02.0040	-	2	13816	13538	0	1
LmjF.02.0040	-	2	13881	13538	5	9
LmjF.02.0040	-	2	14513	13538	0	1
LmjF.02.0040	-	2	16004	13538	1	1
LmjF.02.0040	-	2	14758	13538	0	1
LmjF.02.0040	-	2	15478	13538	0	1
LmjF.02.0040	-	2	14643	13538	2	4
LmjF.02.0040	-	2	16005	13538	0	1
LmjF.02.0040	-	2	15428	13538	0	1
LmjF.02.0040	-	2	15444	13538	9	16
LmjF.02.0040	-	2	14628	13538	0	1
LmjF.02.0040	-	2	13665	13538	1	4
LmjF.02.0040	-	2	13865	13538	4	13
LmjF.02.0040	-	2	13824	13538	2	8
LmjF.02.0040	-	2	15394	13538	0	1
LmjF.02.0040	-	2	14674	13538	0	2
LmjF.02.0040	-	2	15121	13538	1	1
LmjF.02.0040	-	2	13873	13538	1	0
LmjF.02.0040	-	2	14991	13538	3	11
LmjF.02.0040	-	2	13862	13538	5	3
LmjF.02.0040	-	2	13877	13538	11	12
LmjF.02.0040	-	2	13875	13538	109	139
LmjF.02.0040	-	2	14963	13538	4	7
LmjF.02.0050	-	2	19732	19506	1	0
LmjF.02.0050	-	2	19733	19506	290	542
LmjF.02.0050	-	2	19731	19506	1	0
LmjF.02.0050	-	2	19989	19506	0	1
LmjF.02.0050	-	2	19631	19506	3	7
LmjF.02.0050	-	2	19556	19506	0	1
LmjF.02.0050	-	2	19673	19506	21	16
LmjF.02.0050	-	2	19581	19506	0	1
LmjF.02.0050	-	2	19734	19506	1	0
LmjF.02.0060	-	2	20881	20760	0	1
LmjF.02.0060	-	2	20892	20760	0	1
LmjF.02.0060	-	2	20928	20760	2	1
LmjF.02.0060	-	2	20896	20760	0	2
LmjF.02.0060	-	2	20962	20760	211	341
LmjF.02.0060	-	2	20893	20760	2	0
LmjF.02.0060	-	2	20961	20760	1	0
LmjF.02.0060	-	2	20828	20760	1	0
LmjF.02.0060	-	2	20863	20760	0	1
LmjF.02.0060	-	2	20929	20760	2	0
LmjF.02.0060	-	2	20895	20760	6	9
LmjF.02.0070	-	2	22687	22607	120	212
LmjF.02.0070	-	2	22942	22607	0	1
LmjF.02.0070	-	2	22700	22607	1	3
LmjF.02.0070	-	2	22756	22607	2	2
LmjF.02.0070	-	2	22678	22607	39	50
LmjF.02.0070	-	2	22628	22607	2	3
LmjF.02.0080	-	2	28292	27862	0	1
LmjF.02.0080	-	2	28396	27862	1	1
LmjF.02.0080	-	2	28393	27862	1	0
LmjF.02.0080	-	2	28370	27862	1	1
LmjF.02.0080	-	2	28409	27862	0	1
LmjF.02.0080	-	2	28392	27862	0	1
LmjF.02.0080	-	2	28411	27862	133	195
LmjF.02.0080	-	2	28197	27862	0	1
LmjF.02.0080	-	2	28377	27862	2	1
LmjF.02.0080	-	2	28399	27862	1	3
LmjF.02.0080	-	2	28413	27862	1	0
LmjF.02.0085	-	2	31098	29910	0	1
LmjF.02.0085	-	2	30076	29910	1	0
LmjF.02.0085	-	2	29923	29910	20	37
LmjF.02.0085	-	2	30239	29910	0	1
LmjF.02.0085	-	2	30882	29910	1	0
LmjF.02.0085	-	2	30921	29910	3	0
LmjF.02.0085	-	2	30988	29910	1	1
LmjF.02.0085	-	2	29925	29910	0	1
LmjF.02.0085	-	2	29910	29910	19	50
LmjF.02.0085	-	2	29909	29910	0	1
LmjF.02.0085	-	2	30061	29910	9	8
LmjF.02.0085	-	2	30344	29910	2	0
LmjF.02.0085	-	2	30980	29910	1	1
LmjF.02.0085	-	2	30502	29910	1	0
LmjF.02.0085	-	2	30262	29910	1	0
LmjF.02.0085	-	2	30038	29910	4	3
LmjF.02.0085	-	2	30924	29910	1	1
LmjF.02.0085	-	2	30992	29910	3	2
LmjF.02.0090	-	2	32435	32293	0	1
LmjF.02.0090	-	2	33357	32293	1	0
LmjF.02.0090	-	2	32696	32293	0	1
LmjF.02.0090	-	2	32615	32293	45	120
LmjF.02.0090	-	2	32515	32293	1	0
LmjF.02.0090	-	2	32571	32293	5	11
LmjF.02.0090	-	2	32427	32293	1	0
LmjF.02.0090	-	2	32695	32293	24	42
LmjF.02.0090	-	2	33118	32293	1	0
LmjF.02.0090	-	2	32611	32293	1	2
LmjF.02.0090	-	2	32449	32293	4	2
LmjF.02.0090	-	2	33353	32293	0	1
LmjF.02.0090	-	2	32517	32293	107	138
LmjF.02.0090	-	2	32372	32293	0	1
LmjF.02.0090	-	2	32593	32293	4	5
LmjF.02.0090	-	2	32414	32293	1	0
LmjF.02.0090	-	2	32496	32293	24	22
LmjF.02.0100	-	2	37158	36190	1	0
LmjF.02.0100	-	2	37883	36190	2	0
LmjF.02.0100	-	2	37031	36190	1	0
LmjF.02.0100	-	2	36853	36190	1	0
LmjF.02.0100	-	2	37097	36190	4	1
LmjF.02.0100	-	2	37100	36190	5	6
LmjF.02.0100	-	2	37112	36190	1	1
LmjF.02.0100	-	2	36950	36190	0	1
LmjF.02.0100	-	2	37113	36190	365	371
LmjF.02.0100	-	2	37043	36190	0	1
LmjF.02.0110	-	2	42178	42039	1	2
LmjF.02.0110	-	2	42448	42039	0	1
LmjF.02.0110	-	2	42851	42039	2	0
LmjF.02.0110	-	2	43127	42039	0	1
LmjF.02.0110	-	2	43135	42039	3	4
LmjF.02.0110	-	2	44753	42039	0	1
LmjF.02.0110	-	2	43126	42039	12	27
LmjF.02.0110	-	2	44984	42039	0	1
LmjF.02.0110	-	2	45585	42039	0	1
LmjF.02.0110	-	2	43134	42039	92	127
LmjF.02.0110	-	2	43109	42039	0	1
LmjF.02.0110	-	2	42040	42039	8	10
LmjF.02.0110	-	2	42880	42039	0	1
LmjF.02.0130	-	2	61675	60905	25	57
LmjF.02.0130	-	2	61641	60905	1	2
LmjF.02.0130	-	2	61626	60905	0	1
LmjF.02.0130	-	2	61631	60905	12	17
LmjF.02.0130	-	2	61615	60905	1	0
LmjF.02.0130	-	2	60922	60905	585	590
LmjF.02.0130	-	2	60939	60905	1	0
LmjF.02.0130	-	2	60905	60905	0	2
LmjF.02.0130	-	2	61677	60905	0	1
LmjF.02.0130	-	2	60909	60905	5	1
LmjF.02.0130	-	2	61628	60905	0	4
LmjF.02.0130	-	2	60923	60905	1	0
LmjF.02.0130	-	2	61673	60905	0	1
LmjF.02.0130	-	2	61614	60905	0	1
LmjF.02.0140	-	2	65332	64647	1	10
LmjF.02.0140	-	2	65115	64647	2	0
LmjF.02.0140	-	2	65017	64647	19	14
LmjF.02.0140	-	2	65078	64647	13	23
LmjF.02.0140	-	2	64978	64647	27	26
LmjF.02.0140	-	2	65307	64647	10	10
LmjF.02.0140	-	2	65038	64647	0	1
LmjF.02.0140	-	2	65219	64647	0	1
LmjF.02.0140	-	2	65248	64647	3	10
LmjF.02.0150	-	2	71906	71781	0	1
LmjF.02.0160	-	2	80537	79673	1	0
LmjF.02.0160	-	2	81423	79673	0	1
LmjF.02.0160	-	2	80543	79673	0	1
LmjF.02.0160	-	2	80013	79673	0	1
LmjF.02.0160	-	2	81044	79673	0	2
LmjF.02.0160	-	2	81020	79673	0	1
LmjF.02.0160	-	2	81026	79673	0	1
LmjF.02.0160	-	2	81016	79673	0	1
LmjF.02.0160	-	2	80049	79673	0	1
LmjF.02.0160	-	2	80100	79673	1	0
LmjF.02.0160	-	2	80932	79673	4	2
LmjF.02.0160	-	2	81506	79673	0	1
LmjF.02.0160	-	2	83064	79673	1	0
LmjF.02.0160	-	2	80549	79673	1	0
LmjF.02.0160	-	2	82001	79673	0	1
LmjF.02.0160	-	2	81911	79673	1	0
LmjF.02.0160	-	2	81045	79673	9	6
LmjF.02.0160	-	2	81468	79673	0	1
LmjF.02.0160	-	2	83228	79673	1	0
LmjF.02.0160	-	2	80553	79673	0	1
LmjF.02.0160	-	2	81953	79673	1	0
LmjF.02.0160	-	2	80931	79673	4	12
LmjF.02.0160	-	2	80510	79673	0	1
LmjF.02.0160	-	2	81708	79673	0	1
LmjF.02.0160	-	2	80098	79673	1	0
LmjF.02.0160	-	2	83910	79673	1	0
LmjF.02.0160	-	2	83922	79673	0	1
LmjF.02.0160	-	2	81374	79673	0	1
LmjF.02.0160	-	2	81936	79673	1	0
LmjF.02.0160	-	2	83115	79673	112	240
LmjF.02.0160	-	2	82184	79673	1	0
LmjF.02.0160	-	2	81046	79673	2	0
LmjF.02.0160	-	2	81569	79673	0	1
LmjF.02.0160	-	2	82726	79673	0	2
LmjF.02.0160	-	2	82905	79673	0	1
LmjF.02.0160	-	2	83972	79673	0	1
LmjF.02.0160	-	2	83109	79673	7	13
LmjF.02.0160	-	2	81475	79673	0	1
LmjF.02.0160	-	2	82034	79673	0	1
LmjF.02.0160	-	2	81574	79673	0	2
LmjF.02.0170	-	2	89839	86733	0	2
LmjF.02.0170	-	2	87205	86733	0	2
LmjF.02.0170	-	2	88006	86733	88	146
LmjF.02.0170	-	2	88074	86733	4	6
LmjF.02.0170	-	2	87099	86733	0	2
LmjF.02.0170	-	2	88134	86733	2	0
LmjF.02.0170	-	2	87699	86733	0	1
LmjF.02.0170	-	2	88075	86733	768	1000
LmjF.02.0170	-	2	89353	86733	0	4
LmjF.02.0170	-	2	87671	86733	0	2
LmjF.02.0170	-	2	87969	86733	0	2
LmjF.02.0170	-	2	88076	86733	0	2
LmjF.02.0170	-	2	88004	86733	0	2
LmjF.02.0170	-	2	87653	86733	1	0
LmjF.02.0170	-	2	87990	86733	4	6
LmjF.02.0170	-	2	87805	86733	0	2
LmjF.02.0180	-	2	93467	92834	0	4
LmjF.02.0180	-	2	93231	92834	0	2
LmjF.02.0180	-	2	93532	92834	0	4
LmjF.02.0180	-	2	93535	92834	0	2
LmjF.02.0180	-	2	93539	92834	0	2
LmjF.02.0180	-	2	93528	92834	0	2
LmjF.02.0180	-	2	92840	92834	2	2
LmjF.02.0190	-	2	97801	97108	2	0
LmjF.02.0190	-	2	97708	97108	2	0
LmjF.02.0190	-	2	97802	97108	74	122
LmjF.02.0190	-	2	97818	97108	476	988
LmjF.02.0190	-	2	98718	97108	2	0
LmjF.02.0190	-	2	98412	97108	3	0
LmjF.02.0190	-	2	97671	97108	0	2
LmjF.02.0190	-	2	97720	97108	2	2
LmjF.02.0190	-	2	97317	97108	1	0
LmjF.02.0190	-	2	97307	97108	0	1
LmjF.02.0190	-	2	98645	97108	6	0
LmjF.02.0190	-	2	97803	97108	2	0
LmjF.02.0190	-	2	97767	97108	124	168
LmjF.02.0190	-	2	97816	97108	0	2
LmjF.02.0190	-	2	97685	97108	0	2
LmjF.02.0190	-	2	97690	97108	0	2
LmjF.02.0190	-	2	97634	97108	0	2
LmjF.02.0200	-	2	103428	101531	1	0
LmjF.02.0200	-	2	102360	101531	0	2
LmjF.02.0200	-	2	102407	101531	2	2
LmjF.02.0200	-	2	102305	101531	37	39
LmjF.02.0200	-	2	101754	101531	2	5
LmjF.02.0200	-	2	102341	101531	4	3
LmjF.02.0200	-	2	102198	101531	2	4
LmjF.02.0200	-	2	102361	101531	163	304
LmjF.02.0200	-	2	103315	101531	1	0
LmjF.02.0210	-	2	107239	106396	0	1
LmjF.02.0210	-	2	109007	106396	0	4
LmjF.02.0210	-	2	107654	106396	4	6
LmjF.02.0210	-	2	107798	106396	2	0
LmjF.02.0210	-	2	107670	106396	88	146
LmjF.02.0210	-	2	107354	106396	0	1
LmjF.02.0210	-	2	107329	106396	0	2
LmjF.02.0210	-	2	108347	106396	1	2
LmjF.02.0210	-	2	106762	106396	0	2
LmjF.02.0210	-	2	107668	106396	0	2
LmjF.02.0210	-	2	106868	106396	0	2
LmjF.02.0210	-	2	109493	106396	0	2
LmjF.02.0210	-	2	107739	106396	768	1000
LmjF.02.0210	-	2	107740	106396	0	2
LmjF.02.0210	-	2	107469	106396	0	2
LmjF.02.0210	-	2	107738	106396	4	6
LmjF.02.0210	-	2	107633	106396	0	2
LmjF.02.0210	-	2	107333	106396	0	2
LmjF.02.0210	-	2	107365	106396	0	3
LmjF.02.0220	-	2	112494	112488	2	2
LmjF.02.0220	-	2	113121	112488	0	4
LmjF.02.0220	-	2	113189	112488	0	2
LmjF.02.0220	-	2	112885	112488	0	2
LmjF.02.0220	-	2	113182	112488	0	2
LmjF.02.0220	-	2	113186	112488	0	4
LmjF.02.0220	-	2	113193	112488	0	2
LmjF.02.0230	-	2	118052	116195	3	0
LmjF.02.0230	-	2	117360	116195	2	2
LmjF.02.0230	-	2	117456	116195	0	2
LmjF.02.0230	-	2	117325	116195	0	2
LmjF.02.0230	-	2	117458	116195	476	988
LmjF.02.0230	-	2	117441	116195	2	0
LmjF.02.0230	-	2	117274	116195	0	2
LmjF.02.0230	-	2	117407	116195	124	168
LmjF.02.0230	-	2	117330	116195	0	2
LmjF.02.0230	-	2	118285	116195	6	0
LmjF.02.0230	-	2	117442	116195	74	122
LmjF.02.0230	-	2	117311	116195	0	2
LmjF.02.0230	-	2	117443	116195	2	0
LmjF.02.0230	-	2	117348	116195	2	0
LmjF.02.0240	-	2	121674	121167	1	1
LmjF.02.0240	-	2	122393	121167	6	0
LmjF.02.0240	-	2	122697	121167	1	0
LmjF.02.0240	-	2	121643	121167	171	299
LmjF.02.0240	-	2	121668	121167	1	0
LmjF.02.0240	-	2	121641	121167	0	1
LmjF.02.0240	-	2	121638	121167	21	41
LmjF.02.0240	-	2	122646	121167	0	1
LmjF.02.0240	-	2	121627	121167	4	6
LmjF.02.0250	-	2	127081	126105	0	1
LmjF.02.0250	-	2	126637	126105	3	4
LmjF.02.0250	-	2	126725	126105	0	1
LmjF.02.0250	-	2	126474	126105	1	0
LmjF.02.0250	-	2	126522	126105	6	4
LmjF.02.0250	-	2	126639	126105	164	216
LmjF.02.0250	-	2	126616	126105	38	29
LmjF.02.0250	-	2	127001	126105	0	2
LmjF.02.0260	-	2	127945	127910	1	0
LmjF.02.0260	-	2	128266	127910	0	2
LmjF.02.0260	-	2	128264	127910	358	561
LmjF.02.0260	-	2	128207	127910	0	2
LmjF.02.0260	-	2	128164	127910	5	9
LmjF.02.0260	-	2	128159	127910	1	1
LmjF.02.0260	-	2	128961	127910	0	1
LmjF.02.0260	-	2	128229	127910	2	4
LmjF.02.0270	-	2	130071	129439	0	1
LmjF.02.0270	-	2	130670	129439	0	1
LmjF.02.0270	-	2	130114	129439	1	4
LmjF.02.0270	-	2	130185	129439	5	6
LmjF.02.0270	-	2	129945	129439	1	1
LmjF.02.0270	-	2	129849	129439	0	1
LmjF.02.0270	-	2	130552	129439	0	1
LmjF.02.0270	-	2	130168	129439	1	3
LmjF.02.0270	-	2	130138	129439	0	2
LmjF.02.0270	-	2	130103	129439	0	1
LmjF.02.0270	-	2	131514	129439	0	1
LmjF.02.0270	-	2	130111	129439	0	2
LmjF.02.0270	-	2	129868	129439	0	1
LmjF.02.0270	-	2	130171	129439	0	1
LmjF.02.0270	-	2	130131	129439	1	2
LmjF.02.0270	-	2	131511	129439	0	1
LmjF.02.0270	-	2	130029	129439	0	1
LmjF.02.0270	-	2	130218	129439	1	1
LmjF.02.0270	-	2	130295	129439	131	168
LmjF.02.0270	-	2	130293	129439	0	2
LmjF.02.0280	-	2	132469	132102	330	612
LmjF.02.0280	-	2	132588	132102	0	1
LmjF.02.0280	-	2	132468	132102	0	1
LmjF.02.0280	-	2	132292	132102	1	1
LmjF.02.0280	-	2	132431	132102	2	6
LmjF.02.0280	-	2	132357	132102	8	8
LmjF.02.0280	-	2	132437	132102	15	11
LmjF.02.0280	-	2	132467	132102	10	10
LmjF.02.0280	-	2	132240	132102	1	1
LmjF.02.0290	-	2	135179	134612	2	4
LmjF.02.0290	-	2	134793	134612	0	1
LmjF.02.0290	-	2	137135	134612	0	1
LmjF.02.0290	-	2	137778	134612	4	3
LmjF.02.0290	-	2	134860	134612	0	1
LmjF.02.0290	-	2	134830	134612	1	0
LmjF.02.0290	-	2	134863	134612	166	197
LmjF.02.0290	-	2	137146	134612	0	1
LmjF.02.0290	-	2	134794	134612	2	1
LmjF.02.0290	-	2	134862	134612	0	1
LmjF.02.0290	-	2	134859	134612	59	60
LmjF.02.0290	-	2	137781	134612	37	29
LmjF.02.0290	-	2	134822	134612	0	1
LmjF.02.0290	-	2	134846	134612	2	6
LmjF.02.0290	-	2	137422	134612	0	1
LmjF.02.0310	-	2	152378	152277	4	3
LmjF.02.0310	-	2	152326	152277	1	0
LmjF.02.0310	-	2	152482	152277	18	10
LmjF.02.0310	-	2	153232	152277	0	3
LmjF.02.0310	-	2	152658	152277	11	30
LmjF.02.0310	-	2	152590	152277	13	15
LmjF.02.0320	-	2	154677	154453	0	4
LmjF.02.0320	-	2	154687	154453	2	0
LmjF.02.0320	-	2	154585	154453	0	1
LmjF.02.0320	-	2	154586	154453	95	116
LmjF.02.0320	-	2	155073	154453	1	0
LmjF.02.0320	-	2	154702	154453	0	2
LmjF.02.0320	-	2	154685	154453	3	0
LmjF.02.0330	-	2	160826	159774	0	1
LmjF.02.0330	-	2	160950	159774	0	1
LmjF.02.0330	-	2	160245	159774	77	150
LmjF.02.0330	-	2	160204	159774	1	1
LmjF.02.0340	-	2	164109	163933	3	4
LmjF.02.0340	-	2	164081	163933	0	1
LmjF.02.0350	-	2	168294	168243	48	87
LmjF.02.0350	-	2	168452	168243	0	1
LmjF.02.0350	-	2	169832	168243	1	0
LmjF.02.0350	-	2	168293	168243	1	0
LmjF.02.0350	-	2	168370	168243	0	1
LmjF.02.0350	-	2	169555	168243	0	1
LmjF.02.0350	-	2	168247	168243	10	17
LmjF.02.0350	-	2	168353	168243	0	1
LmjF.02.0350	-	2	168354	168243	49	92
LmjF.02.0350	-	2	169830	168243	0	1
LmjF.02.0350	-	2	169973	168243	1	0
LmjF.02.0350	-	2	169949	168243	1	0
LmjF.02.0350	-	2	169477	168243	2	2
LmjF.02.0350	-	2	169419	168243	1	0
LmjF.02.0350	-	2	169274	168243	1	0
LmjF.02.0350	-	2	169394	168243	1	0
LmjF.02.0350	-	2	168897	168243	1	0
LmjF.02.0360	-	2	172393	171168	0	1
LmjF.02.0360	-	2	172667	171168	2	0
LmjF.02.0360	-	2	171269	171168	0	5
LmjF.02.0360	-	2	172661	171168	0	3
LmjF.02.0360	-	2	171927	171168	1	0
LmjF.02.0360	-	2	172371	171168	2	0
LmjF.02.0360	-	2	171267	171168	209	319
LmjF.02.0360	-	2	171263	171168	4	5
LmjF.02.0360	-	2	171265	171168	4	12
LmjF.02.0360	-	2	172664	171168	0	2
LmjF.02.0360	-	2	172660	171168	0	3
LmjF.02.0370	-	2	174856	174391	21	9
LmjF.02.0370	-	2	175033	174391	14	27
LmjF.02.0370	-	2	174946	174391	1	0
LmjF.02.0370	-	2	174775	174391	0	1
LmjF.02.0370	-	2	174973	174391	1	1
LmjF.02.0370	-	2	174945	174391	262	320
LmjF.02.0370	-	2	174944	174391	1	0
LmjF.02.0380	-	2	177159	176897	3	1
LmjF.02.0380	-	2	177121	176897	0	1
LmjF.02.0380	-	2	177064	176897	4	6
LmjF.02.0380	-	2	177141	176897	1	0
LmjF.02.0380	-	2	177115	176897	1	0
LmjF.02.0380	-	2	177102	176897	8	6
LmjF.02.0380	-	2	177130	176897	2	2
LmjF.02.0380	-	2	177168	176897	5	4
LmjF.02.0380	-	2	177329	176897	0	5
LmjF.02.0380	-	2	176999	176897	1	0
LmjF.02.0380	-	2	176994	176897	1	1
LmjF.02.0380	-	2	177146	176897	0	2
LmjF.02.0380	-	2	178223	176897	0	1
LmjF.02.0380	-	2	176942	176897	1	0
LmjF.02.0380	-	2	176960	176897	0	1
LmjF.02.0380	-	2	177070	176897	146	145
LmjF.02.0380	-	2	178208	176897	0	1
LmjF.02.0380	-	2	177152	176897	1	0
LmjF.02.0380	-	2	177221	176897	1	2
LmjF.02.0380	-	2	177106	176897	194	223
LmjF.02.0380	-	2	176944	176897	0	4
LmjF.02.0380	-	2	177105	176897	1	0
LmjF.02.0390	-	2	179353	178720	1	0
LmjF.02.0390	-	2	179349	178720	0	1
LmjF.02.0390	-	2	179314	178720	3	0
LmjF.02.0390	-	2	179161	178720	0	1
LmjF.02.0390	-	2	179096	178720	0	1
LmjF.02.0390	-	2	179352	178720	4	12
LmjF.02.0390	-	2	179318	178720	9	7
LmjF.02.0400	-	2	179660	179524	0	1
LmjF.02.0400	-	2	180102	179524	0	1
LmjF.02.0400	-	2	180008	179524	0	1
LmjF.02.0400	-	2	180129	179524	1	0
LmjF.02.0410	-	2	184834	183216	1	1
LmjF.02.0410	-	2	183315	183216	1	1
LmjF.02.0410	-	2	184050	183216	1	0
LmjF.02.0410	-	2	183319	183216	77	154
LmjF.02.0410	-	2	184088	183216	0	1
LmjF.02.0420	-	2	189049	188838	2	3
LmjF.02.0420	-	2	189119	188838	2	0
LmjF.02.0420	-	2	189610	188838	0	1
LmjF.02.0420	-	2	190145	188838	11	13
LmjF.02.0420	-	2	188984	188838	2	1
LmjF.02.0420	-	2	189121	188838	0	1
LmjF.02.0420	-	2	188886	188838	0	1
LmjF.02.0420	-	2	189555	188838	23	60
LmjF.02.0420	-	2	188982	188838	168	228
LmjF.02.0420	-	2	188961	188838	6	7
LmjF.02.0420	-	2	188910	188838	3	7
LmjF.02.0420	-	2	188983	188838	3	3
LmjF.02.0420	-	2	189401	188838	0	3
LmjF.02.0420	-	2	188915	188838	1	0
LmjF.02.0420	-	2	190512	188838	0	1
LmjF.02.0420	-	2	190153	188838	1	0
LmjF.02.0430	-	2	193906	193849	70	100
LmjF.02.0430	-	2	193876	193849	201	199
LmjF.02.0430	-	2	194868	193849	0	1
LmjF.02.0430	-	2	194525	193849	0	1
LmjF.02.0430	-	2	193874	193849	1	0
LmjF.02.0430	-	2	194016	193849	0	1
LmjF.02.0430	-	2	196296	193849	1	0
LmjF.02.0430	-	2	193861	193849	4	8
LmjF.02.0430	-	2	194095	193849	1	1
LmjF.02.0430	-	2	195223	193849	0	1
LmjF.02.0430	-	2	195239	193849	0	1
LmjF.02.0430	-	2	194217	193849	1	0
LmjF.02.0440	-	2	199334	198531	0	1
LmjF.02.0440	-	2	199843	198531	1	0
LmjF.02.0440	-	2	199100	198531	0	3
LmjF.02.0440	-	2	199847	198531	0	1
LmjF.02.0440	-	2	199145	198531	5	13
LmjF.02.0440	-	2	199838	198531	1	0
LmjF.02.0440	-	2	198561	198531	1	0
LmjF.02.0440	-	2	199844	198531	1	0
LmjF.02.0440	-	2	199109	198531	0	1
LmjF.02.0440	-	2	199832	198531	0	1
LmjF.02.0440	-	2	199877	198531	1	0
LmjF.02.0440	-	2	199324	198531	0	1
LmjF.02.0440	-	2	198917	198531	1	1
LmjF.02.0440	-	2	199840	198531	0	1
LmjF.02.0440	-	2	199149	198531	17	32
LmjF.02.0440	-	2	199501	198531	1	0
LmjF.02.0450	-	2	202754	201217	0	2
LmjF.02.0450	-	2	202973	201217	0	1
LmjF.02.0450	-	2	201340	201217	3	0
LmjF.02.0450	-	2	201306	201217	0	1
LmjF.02.0450	-	2	201322	201217	1	7
LmjF.02.0450	-	2	203256	201217	0	1
LmjF.02.0450	-	2	201298	201217	1	1
LmjF.02.0450	-	2	201412	201217	1	0
LmjF.02.0450	-	2	202031	201217	17	46
LmjF.02.0450	-	2	203015	201217	0	1
LmjF.02.0450	-	2	201275	201217	2	3
LmjF.02.0450	-	2	202057	201217	7	33
LmjF.02.0450	-	2	202996	201217	1	0
LmjF.02.0450	-	2	202940	201217	0	3
LmjF.02.0450	-	2	201339	201217	33	55
LmjF.02.0450	-	2	203042	201217	1	0
LmjF.02.0450	-	2	201271	201217	7	7
LmjF.02.0450	-	2	201319	201217	48	44
LmjF.02.0450	-	2	204530	201217	0	1
LmjF.02.0450	-	2	202750	201217	3	1
LmjF.02.0450	-	2	201273	201217	518	403
LmjF.02.0450	-	2	201323	201217	5	4
LmjF.02.0450	-	2	201312	201217	2	0
LmjF.02.0450	-	2	203350	201217	1	0
LmjF.02.0450	-	2	201321	201217	2114	2184
LmjF.02.0450	-	2	201308	201217	13	8
LmjF.02.0450	-	2	202162	201217	0	1
LmjF.02.0450	-	2	203166	201217	0	1
LmjF.02.0450	-	2	201320	201217	2	1
LmjF.02.0450	-	2	202024	201217	0	1
LmjF.02.0450	-	2	203360	201217	0	1
LmjF.02.0450	-	2	202213	201217	1	4
LmjF.02.0450	-	2	202986	201217	0	1
LmjF.02.0460	-	2	205865	205768	0	2
LmjF.02.0460	-	2	207967	205768	0	1
LmjF.02.0460	-	2	205849	205768	0	1
LmjF.02.0460	-	2	205929	205768	0	3
LmjF.02.0460	-	2	205775	205768	50	111
LmjF.02.0460	-	2	207043	205768	0	1
LmjF.02.0460	-	2	205930	205768	0	2
LmjF.02.0460	-	2	205941	205768	0	1
LmjF.02.0460	-	2	205876	205768	0	1
LmjF.02.0460	-	2	205882	205768	0	1
LmjF.02.0460	-	2	206798	205768	0	1
LmjF.02.0460	-	2	205928	205768	245	1092
LmjF.02.0460	-	2	205832	205768	1	1
LmjF.02.0460	-	2	206440	205768	0	1
LmjF.02.0460	-	2	205927	205768	0	4
LmjF.02.0480	-	2	220548	220076	0	1
LmjF.02.0480	-	2	220551	220076	2	0
LmjF.02.0490	-	2	224409	222981	2	1
LmjF.02.0490	-	2	224478	222981	1	7
LmjF.02.0490	-	2	224610	222981	0	3
LmjF.02.0490	-	2	224492	222981	40	103
LmjF.02.0500	-	2	228462	227601	0	1
LmjF.02.0500	-	2	227767	227601	2	0
LmjF.02.0500	-	2	228678	227601	0	1
LmjF.02.0500	-	2	228480	227601	0	1
LmjF.02.0500	-	2	228028	227601	2	6
LmjF.02.0500	-	2	227613	227601	1	2
LmjF.02.0500	-	2	228503	227601	0	1
LmjF.02.0500	-	2	228402	227601	0	1
LmjF.02.0500	-	2	227794	227601	0	1
LmjF.02.0500	-	2	228278	227601	1	1
LmjF.02.0500	-	2	228771	227601	0	1
LmjF.02.0500	-	2	227819	227601	0	1
LmjF.02.0500	-	2	227861	227601	74	168
LmjF.02.0500	-	2	227835	227601	8	14
LmjF.02.0500	-	2	228630	227601	1	0
LmjF.02.0510	-	2	229719	229413	81	160
LmjF.02.0510	-	2	230842	229413	0	1
LmjF.02.0510	-	2	229756	229413	1	0
LmjF.02.0510	-	2	229722	229413	283	677
LmjF.02.0510	-	2	230910	229413	0	2
LmjF.02.0510	-	2	229723	229413	0	1
LmjF.02.0510	-	2	229424	229413	11	28
LmjF.02.0510	-	2	229548	229413	0	1
LmjF.02.0510	-	2	229538	229413	1	0
LmjF.02.0510	-	2	229721	229413	0	2
LmjF.02.0510	-	2	229412	229413	6	39
LmjF.02.0510	-	2	229536	229413	1	0
LmjF.02.0510	-	2	230752	229413	0	1
LmjF.02.0510	-	2	229800	229413	105	216
LmjF.02.0510	-	2	230704	229413	1	0
LmjF.02.0510	-	2	229788	229413	8	20
LmjF.02.0510	-	2	229567	229413	5	6
LmjF.02.0510	-	2	229653	229413	2	1
LmjF.02.0510	-	2	229695	229413	4	14
LmjF.02.0510	-	2	229580	229413	2	10
LmjF.02.0510	-	2	229578	229413	1	0
LmjF.02.0510	-	2	229890	229413	3	7
LmjF.02.0510	-	2	229456	229413	1	2
LmjF.02.0510	-	2	230675	229413	0	1
LmjF.02.0510	-	2	229716	229413	14	27
LmjF.02.0510	-	2	230676	229413	2	4
LmjF.02.0520	-	2	238116	237055	2	0
LmjF.02.0520	-	2	237914	237055	1	1
LmjF.02.0520	-	2	237835	237055	1	0
LmjF.02.0520	-	2	237836	237055	1	0
LmjF.02.0520	-	2	238069	237055	1	0
LmjF.02.0520	-	2	238377	237055	1	0
[truncated: 63,535 more rows]

## Sheet: 3´ UTR coordinates
Dataset S5. L. major 3´ UTR coordinates
Gene ID	Strand	Chromosome	3´ UTR Start Coordinate	Polyadenylation Site Coordinate	Procyclic Counts	Metacyclic Counts
LmjF.01_108	-	1	75250	75299	0	1
LmjF.01_108	-	1	75032	75299	1	1
LmjF.01_108	-	1	75129	75299	0	1
LmjF.01_108	-	1	75191	75299	1	3
LmjF.01_108	-	1	75158	75299	0	1
LmjF.01_108	-	1	75039	75299	14	9
LmjF.01_108	-	1	74958	75299	0	1
LmjF.01_108	-	1	75037	75299	1	0
LmjF.01_108	-	1	75165	75299	6	6
LmjF.01_20	+	1	111425	111176	2	3
LmjF.01_20	+	1	111477	111176	0	1
LmjF.01_20	+	1	112125	111176	0	3
LmjF.01_20	+	1	111395	111176	0	1
LmjF.01_20	+	1	111428	111176	0	1
LmjF.01_20	+	1	111458	111176	0	2
LmjF.01_20	+	1	111430	111176	4	8
LmjF.01_20	+	1	111397	111176	1	0
LmjF.01_30	+	1	142796	142295	2	2
LmjF.01_30	+	1	142767	142295	0	1
LmjF.01_30	+	1	142449	142295	0	1
LmjF.01_30	+	1	142777	142295	0	1
LmjF.01_30	+	1	142755	142295	1	0
LmjF.01_30	+	1	142885	142295	0	1
LmjF.01_30	+	1	142590	142295	1	0
LmjF.01_30	+	1	142878	142295	1	0
LmjF.01_30	+	1	142761	142295	0	1
LmjF.01_34	+	1	154418	153917	2	2
LmjF.01_34	+	1	154190	153917	1	0
LmjF.01_34	+	1	154423	153917	6	1
LmjF.01_34	+	1	153921	153917	1	0
LmjF.01_34	+	1	154413	153917	1	0
LmjF.01_34	+	1	154427	153917	1	1
LmjF.01_34	+	1	154432	153917	1	0
LmjF.01_49	+	1	197867	197225	0	4
LmjF.01_49	+	1	197834	197225	2	0
LmjF.01_49	+	1	197820	197225	1	0
LmjF.01_49	+	1	197824	197225	0	1
LmjF.01_49	+	1	197857	197225	1	0
LmjF.01_49	+	1	197831	197225	1	0
LmjF.01_49	+	1	197845	197225	0	2
LmjF.01_49	+	1	197815	197225	1	0
LmjF.01_49	+	1	197827	197225	2	2
LmjF.01_49	+	1	197843	197225	0	1
LmjF.01_67	+	1	243550	243377	0	1
LmjF.01_67	+	1	243603	243377	1	1
LmjF.01_67	+	1	243604	243377	0	1
LmjF.01_67	+	1	243726	243377	1	0
LmjF.01_67	+	1	243523	243377	0	1
LmjF.01_68	+	1	244202	244036	5	3
LmjF.01_68	+	1	244196	244036	0	4
LmjF.01_68	+	1	244227	244036	1	0
LmjF.01_68	+	1	244211	244036	0	2
LmjF.01_68	+	1	244209	244036	2	1
LmjF.01_68	+	1	244190	244036	2	3
LmjF.01_68	+	1	244188	244036	3	1
LmjF.01_68	+	1	244170	244036	3	2
LmjF.01_68	+	1	244215	244036	0	1
LmjF.01_68	+	1	244204	244036	2	1
LmjF.01_68	+	1	244194	244036	1	0
LmjF.01_68	+	1	244200	244036	0	1
LmjF.01_68	+	1	244158	244036	2	1
LmjF.01_68	+	1	244213	244036	1	2
LmjF.01_68	+	1	244162	244036	1	1
LmjF.01_68	+	1	244235	244036	0	1
LmjF.01_68	+	1	244226	244036	1	0
LmjF.01.0010	-	1	1928	3703	0	1
LmjF.01.0010	-	1	2983	3703	0	1
LmjF.01.0010	-	1	1934	3703	0	3
LmjF.01.0010	-	1	1440	3703	2	1
LmjF.01.0010	-	1	1462	3703	0	1
LmjF.01.0010	-	1	1854	3703	0	1
LmjF.01.0010	-	1	1442	3703	0	1
LmjF.01.0010	-	1	1322	3703	1	0
LmjF.01.0010	-	1	1304	3703	0	1
LmjF.01.0010	-	1	1427	3703	4	5
LmjF.01.0010	-	1	1638	3703	0	1
LmjF.01.0010	-	1	3067	3703	1	0
LmjF.01.0010	-	1	2049	3703	0	2
LmjF.01.0010	-	1	3017	3703	0	2
LmjF.01.0010	-	1	1848	3703	1	3
LmjF.01.0010	-	1	2976	3703	1	0
LmjF.01.0020	-	1	5577	5789	2	2
LmjF.01.0020	-	1	5306	5789	0	2
LmjF.01.0020	-	1	5304	5789	1	0
LmjF.01.0030	-	1	8153	9060	0	1
LmjF.01.0030	-	1	8208	9060	0	3
LmjF.01.0030	-	1	8002	9060	0	1
LmjF.01.0030	-	1	7871	9060	0	1
LmjF.01.0030	-	1	8642	9060	1	0
LmjF.01.0030	-	1	8444	9060	0	1
LmjF.01.0030	-	1	7863	9060	0	1
LmjF.01.0030	-	1	7706	9060	0	1
LmjF.01.0040	-	1	11967	12072	1	0
LmjF.01.0040	-	1	11983	12072	1	1
LmjF.01.0040	-	1	11980	12072	0	1
LmjF.01.0040	-	1	11975	12072	1	0
LmjF.01.0040	-	1	11547	12072	1	0
LmjF.01.0040	-	1	11544	12072	0	1
LmjF.01.0050	-	1	14857	15024	0	1
LmjF.01.0050	-	1	14839	15024	12	19
LmjF.01.0050	-	1	14797	15024	0	2
LmjF.01.0050	-	1	13314	15024	1	1
LmjF.01.0050	-	1	13702	15024	2	2
LmjF.01.0050	-	1	14847	15024	0	1
LmjF.01.0050	-	1	14845	15024	1	1
LmjF.01.0050	-	1	14207	15024	0	1
LmjF.01.0050	-	1	14851	15024	1	0
LmjF.01.0050	-	1	14831	15024	2	3
LmjF.01.0050	-	1	13550	15024	0	3
LmjF.01.0050	-	1	13504	15024	0	1
LmjF.01.0050	-	1	14843	15024	0	3
LmjF.01.0050	-	1	13487	15024	1	0
LmjF.01.0050	-	1	14867	15024	1	0
LmjF.01.0050	-	1	14841	15024	3	10
LmjF.01.0060	-	1	17691	18136	1	3
LmjF.01.0070	-	1	19395	19950	0	2
LmjF.01.0070	-	1	19411	19950	1	0
LmjF.01.0070	-	1	19409	19950	1	2
LmjF.01.0080	-	1	22317	22612	0	7
LmjF.01.0080	-	1	22047	22612	0	1
LmjF.01.0080	-	1	21968	22612	0	1
LmjF.01.0080	-	1	21757	22612	0	1
LmjF.01.0080	-	1	22372	22612	1	0
LmjF.01.0080	-	1	22053	22612	1	0
LmjF.01.0080	-	1	22409	22612	0	1
LmjF.01.0080	-	1	22059	22612	1	0
LmjF.01.0080	-	1	22424	22612	0	2
LmjF.01.0090	-	1	23816	24858	0	1
LmjF.01.0090	-	1	23844	24858	0	1
LmjF.01.0090	-	1	23936	24858	1	1
LmjF.01.0090	-	1	24613	24858	3	0
LmjF.01.0090	-	1	23935	24858	2	1
LmjF.01.0090	-	1	24627	24858	0	4
LmjF.01.0090	-	1	23823	24858	1	0
LmjF.01.0100	-	1	26061	26404	1	0
LmjF.01.0100	-	1	26130	26404	2	0
LmjF.01.0100	-	1	26052	26404	0	1
LmjF.01.0110	-	1	28234	28520	9	8
LmjF.01.0110	-	1	28254	28520	1	0
LmjF.01.0110	-	1	28044	28520	1	2
LmjF.01.0110	-	1	28390	28520	0	1
LmjF.01.0110	-	1	28492	28520	0	1
LmjF.01.0110	-	1	28055	28520	1	0
LmjF.01.0110	-	1	28233	28520	0	1
LmjF.01.0110	-	1	28107	28520	1	0
LmjF.01.0110	-	1	28057	28520	4	7
LmjF.01.0110	-	1	28267	28520	1	0
LmjF.01.0120	-	1	29920	30277	1	0
LmjF.01.0120	-	1	29855	30277	1	0
LmjF.01.0130	-	1	32296	33629	4	4
LmjF.01.0130	-	1	33547	33629	1	0
LmjF.01.0130	-	1	32290	33629	3	2
LmjF.01.0130	-	1	32280	33629	21	20
LmjF.01.0130	-	1	33100	33629	1	2
LmjF.01.0130	-	1	32284	33629	10	8
LmjF.01.0130	-	1	32278	33629	12	21
LmjF.01.0130	-	1	32272	33629	15	29
LmjF.01.0130	-	1	32314	33629	1	0
LmjF.01.0130	-	1	32876	33629	0	1
LmjF.01.0130	-	1	32286	33629	3	10
LmjF.01.0130	-	1	32276	33629	4	3
LmjF.01.0130	-	1	32271	33629	11	38
LmjF.01.0130	-	1	32294	33629	0	1
LmjF.01.0130	-	1	32889	33629	0	1
LmjF.01.0130	-	1	32270	33629	2	8
LmjF.01.0130	-	1	32282	33629	10	16
LmjF.01.0130	-	1	32894	33629	1	0
LmjF.01.0130	-	1	32304	33629	0	2
LmjF.01.0130	-	1	32292	33629	1	3
LmjF.01.0130	-	1	33105	33629	1	1
LmjF.01.0130	-	1	32288	33629	2	11
LmjF.01.0140	-	1	35593	36877	0	4
LmjF.01.0140	-	1	36579	36877	0	1
LmjF.01.0140	-	1	36559	36877	0	1
LmjF.01.0140	-	1	36644	36877	0	1
LmjF.01.0140	-	1	35362	36877	1	1
LmjF.01.0140	-	1	35334	36877	0	1
LmjF.01.0140	-	1	36640	36877	0	4
LmjF.01.0140	-	1	36670	36877	0	1
LmjF.01.0140	-	1	36580	36877	0	1
LmjF.01.0140	-	1	36646	36877	0	1
LmjF.01.0140	-	1	36595	36877	2	0
LmjF.01.0140	-	1	36876	36877	1	1
LmjF.01.0140	-	1	35343	36877	1	1
LmjF.01.0140	-	1	36637	36877	0	4
LmjF.01.0150	-	1	37552	37713	2	6
LmjF.01.0150	-	1	37557	37713	1	0
LmjF.01.0150	-	1	37545	37713	1	2
LmjF.01.0160	-	1	38632	38939	2	3
LmjF.01.0170	-	1	40334	41272	0	4
LmjF.01.0170	-	1	39713	41272	3	2
LmjF.01.0170	-	1	40873	41272	1	0
LmjF.01.0170	-	1	39727	41272	2	0
LmjF.01.0170	-	1	39729	41272	1	3
LmjF.01.0170	-	1	39731	41272	2	0
LmjF.01.0180	-	1	43797	44147	0	1
LmjF.01.0180	-	1	43866	44147	11	17
LmjF.01.0180	-	1	43817	44147	0	2
LmjF.01.0180	-	1	44004	44147	1	0
LmjF.01.0190	-	1	47353	47547	4	4
LmjF.01.0190	-	1	47099	47547	0	1
LmjF.01.0190	-	1	46569	47547	0	1
LmjF.01.0190	-	1	46901	47547	0	1
LmjF.01.0190	-	1	47332	47547	0	1
LmjF.01.0200	-	1	48703	48850	1	0
LmjF.01.0200	-	1	48453	48850	1	0
LmjF.01.0200	-	1	48699	48850	0	4
LmjF.01.0200	-	1	48147	48850	0	1
LmjF.01.0200	-	1	48729	48850	0	1
LmjF.01.0200	-	1	48545	48850	0	1
LmjF.01.0200	-	1	48690	48850	1	5
LmjF.01.0210	-	1	50194	50676	1	0
LmjF.01.0210	-	1	50032	50676	0	1
LmjF.01.0210	-	1	50456	50676	0	1
LmjF.01.0210	-	1	50192	50676	1	0
LmjF.01.0210	-	1	50021	50676	6	16
LmjF.01.0210	-	1	50035	50676	2	2
LmjF.01.0210	-	1	50457	50676	2	0
LmjF.01.0210	-	1	50045	50676	0	1
LmjF.01.0220	-	1	54091	57025	0	1
LmjF.01.0220	-	1	54089	57025	0	1
LmjF.01.0220	-	1	54732	57025	0	7
LmjF.01.0220	-	1	54105	57025	1	1
LmjF.01.0220	-	1	54099	57025	0	1
LmjF.01.0220	-	1	56514	57025	1	1
LmjF.01.0220	-	1	54101	57025	7	8
LmjF.01.0220	-	1	56502	57025	2	4
LmjF.01.0220	-	1	55062	57025	2	0
LmjF.01.0230	-	1	58502	58836	0	1
LmjF.01.0230	-	1	58722	58836	1	0
LmjF.01.0230	-	1	58728	58836	1	0
LmjF.01.0230	-	1	58760	58836	1	0
LmjF.01.0230	-	1	58700	58836	0	1
LmjF.01.0230	-	1	58720	58836	1	0
LmjF.01.0230	-	1	58513	58836	0	1
LmjF.01.0230	-	1	58708	58836	0	1
LmjF.01.0240	-	1	59675	60055	0	1
LmjF.01.0250	-	1	63212	63618	0	1
LmjF.01.0250	-	1	63399	63618	0	1
LmjF.01.0250	-	1	63199	63618	2	0
LmjF.01.0250	-	1	63229	63618	0	1
LmjF.01.0260	-	1	66611	67442	0	1
LmjF.01.0260	-	1	66613	67442	20	18
LmjF.01.0260	-	1	67240	67442	1	0
LmjF.01.0260	-	1	66598	67442	0	1
LmjF.01.0260	-	1	67260	67442	0	1
LmjF.01.0260	-	1	66957	67442	1	0
LmjF.01.0260	-	1	66605	67442	1	0
LmjF.01.0270	-	1	68527	69583	4	5
LmjF.01.0270	-	1	68543	69583	0	4
LmjF.01.0270	-	1	68888	69583	1	1
LmjF.01.0270	-	1	68873	69583	0	1
LmjF.01.0270	-	1	68521	69583	2	0
LmjF.01.0270	-	1	68870	69583	7	2
LmjF.01.0270	-	1	68529	69583	5	1
LmjF.01.0270	-	1	69096	69583	0	1
LmjF.01.0270	-	1	69289	69583	1	0
LmjF.01.0270	-	1	68512	69583	0	2
LmjF.01.0270	-	1	68525	69583	2	3
LmjF.01.0270	-	1	69182	69583	1	1
LmjF.01.0270	-	1	68531	69583	0	4
LmjF.01.0270	-	1	68517	69583	1	2
LmjF.01.0270	-	1	68875	69583	0	1
LmjF.01.0270	-	1	68763	69583	1	0
LmjF.01.0270	-	1	68745	69583	0	1
LmjF.01.0270	-	1	68731	69583	0	1
LmjF.01.0270	-	1	69082	69583	1	0
LmjF.01.0280	-	1	71133	71545	0	1
LmjF.01.0280	-	1	71034	71545	0	1
LmjF.01.0280	-	1	71137	71545	0	3
LmjF.01.0280	-	1	69997	71545	1	0
LmjF.01.0290	-	1	73751	74033	0	1
LmjF.01.0290	-	1	73787	74033	1	0
LmjF.01.0290	-	1	73816	74033	2	0
LmjF.01.0290	-	1	73767	74033	0	1
LmjF.01.0290	-	1	73820	74033	0	1
LmjF.01.0290	-	1	73777	74033	4	2
LmjF.01.0290	-	1	73978	74033	0	1
LmjF.01.0290	-	1	73877	74033	0	1
LmjF.01.0290	-	1	73723	74033	0	4
LmjF.01.0290	-	1	73808	74033	1	0
LmjF.01.0300	-	1	75410	75473	1	0
LmjF.01.0310	-	1	75662	76216	1	0
LmjF.01.0310	-	1	76055	76216	0	2
LmjF.01.0310	-	1	75904	76216	0	1
LmjF.01.0310	-	1	76137	76216	6	2
LmjF.01.0310	-	1	76046	76216	2	1
LmjF.01.0310	-	1	76144	76216	1	0
LmjF.01.0310	-	1	76124	76216	1	0
LmjF.01.0310	-	1	76140	76216	3	3
LmjF.01.0310	-	1	76129	76216	1	3
LmjF.01.0315	-	1	77585	77740	1	1
LmjF.01.0315	-	1	77594	77740	2	2
LmjF.01.0315	-	1	77579	77740	2	0
LmjF.01.0320	+	1	80186	80069	0	1
LmjF.01.0320	+	1	80195	80069	1	0
LmjF.01.0320	+	1	80208	80069	1	0
LmjF.01.0320	+	1	80215	80069	5	3
LmjF.01.0330	+	1	81326	81165	1	3
LmjF.01.0330	+	1	81703	81165	0	1
LmjF.01.0330	+	1	81322	81165	1	0
LmjF.01.0330	+	1	81226	81165	0	1
LmjF.01.0330	+	1	81313	81165	1	1
LmjF.01.0330	+	1	81385	81165	0	1
LmjF.01.0330	+	1	81335	81165	0	3
LmjF.01.0330	+	1	81333	81165	1	5
LmjF.01.0330	+	1	81374	81165	2	5
LmjF.01.0330	+	1	81320	81165	0	1
LmjF.01.0330	+	1	81308	81165	1	0
LmjF.01.0330	+	1	81367	81165	0	1
LmjF.01.0330	+	1	81417	81165	2	9
LmjF.01.0330	+	1	81448	81165	0	1
LmjF.01.0330	+	1	81708	81165	0	1
LmjF.01.0330	+	1	81413	81165	1	0
LmjF.01.0330	+	1	81348	81165	1	2
LmjF.01.0335	+	1	82825	82043	1	3
LmjF.01.0335	+	1	82968	82043	0	1
LmjF.01.0335	+	1	82936	82043	1	0
LmjF.01.0335	+	1	82835	82043	6	5
LmjF.01.0335	+	1	82814	82043	3	3
LmjF.01.0335	+	1	82581	82043	2	0
LmjF.01.0335	+	1	82148	82043	2	1
LmjF.01.0335	+	1	82730	82043	0	1
LmjF.01.0335	+	1	82970	82043	1	0
LmjF.01.0335	+	1	82336	82043	12	7
LmjF.01.0335	+	1	82822	82043	0	2
LmjF.01.0335	+	1	82805	82043	0	1
LmjF.01.0335	+	1	82966	82043	0	1
LmjF.01.0335	+	1	82484	82043	2	2
LmjF.01.0335	+	1	82964	82043	1	0
LmjF.01.0335	+	1	82972	82043	0	1
LmjF.01.0335	+	1	82159	82043	2	1
LmjF.01.0335	+	1	82951	82043	0	1
LmjF.01.0335	+	1	82126	82043	0	1
LmjF.01.0335	+	1	82952	82043	0	1
LmjF.01.0335	+	1	82932	82043	0	1
LmjF.01.0335	+	1	82454	82043	1	0
LmjF.01.0335	+	1	82526	82043	5	3
LmjF.01.0335	+	1	82499	82043	0	1
LmjF.01.0335	+	1	82973	82043	0	1
LmjF.01.0340	+	1	84443	84118	1	0
LmjF.01.0340	+	1	84610	84118	0	2
LmjF.01.0340	+	1	84795	84118	0	1
LmjF.01.0350	+	1	88430	88106	0	1
LmjF.01.0350	+	1	88663	88106	0	1
LmjF.01.0350	+	1	88679	88106	0	1
LmjF.01.0350	+	1	88296	88106	0	1
LmjF.01.0360	+	1	89831	89544	1	0
LmjF.01.0360	+	1	89834	89544	2	2
LmjF.01.0360	+	1	89824	89544	1	1
LmjF.01.0360	+	1	89828	89544	1	0
LmjF.01.0360	+	1	89844	89544	1	0
LmjF.01.0370	+	1	90962	90667	0	4
LmjF.01.0370	+	1	90913	90667	1	0
LmjF.01.0370	+	1	90944	90667	2	1
LmjF.01.0370	+	1	90966	90667	2	2
LmjF.01.0370	+	1	90952	90667	1	0
LmjF.01.0380	+	1	93898	93808	0	1
LmjF.01.0380	+	1	94367	93808	1	0
LmjF.01.0390	+	1	97860	97231	0	1
LmjF.01.0390	+	1	97707	97231	0	1
LmjF.01.0390	+	1	97713	97231	0	1
LmjF.01.0390	+	1	97700	97231	0	1
LmjF.01.0390	+	1	97703	97231	3	1
LmjF.01.0390	+	1	97718	97231	0	1
LmjF.01.0400	+	1	100262	99874	1	1
LmjF.01.0400	+	1	100105	99874	0	1
LmjF.01.0410	+	1	101684	101131	16	12
LmjF.01.0410	+	1	101529	101131	1	0
LmjF.01.0410	+	1	101480	101131	1	0
LmjF.01.0410	+	1	101487	101131	0	1
LmjF.01.0410	+	1	101139	101131	2	0
LmjF.01.0410	+	1	101489	101131	0	1
LmjF.01.0410	+	1	101556	101131	0	1
LmjF.01.0410	+	1	101679	101131	1	3
LmjF.01.0410	+	1	102413	101131	3	6
LmjF.01.0410	+	1	101146	101131	2	0
LmjF.01.0410	+	1	101873	101131	0	1
LmjF.01.0410	+	1	101499	101131	1	0
LmjF.01.0410	+	1	101539	101131	0	1
LmjF.01.0410	+	1	101689	101131	58	59
LmjF.01.0410	+	1	101705	101131	0	2
LmjF.01.0410	+	1	101518	101131	0	1
LmjF.01.0410	+	1	101697	101131	16	37
LmjF.01.0410	+	1	101692	101131	7	9
LmjF.01.0410	+	1	101559	101131	0	1
LmjF.01.0410	+	1	101483	101131	1	0
LmjF.01.0410	+	1	101675	101131	2	1
LmjF.01.0410	+	1	101485	101131	0	1
LmjF.01.0410	+	1	101376	101131	0	1
LmjF.01.0410	+	1	101678	101131	3	3
LmjF.01.0410	+	1	101703	101131	5	4
LmjF.01.0410	+	1	101565	101131	0	1
LmjF.01.0410	+	1	102398	101131	1	1
LmjF.01.0410	+	1	101468	101131	0	1
LmjF.01.0410	+	1	102399	101131	2	0
LmjF.01.0410	+	1	101700	101131	1	2
LmjF.01.0420	+	1	103055	103047	2	0
LmjF.01.0420	+	1	103062	103047	2	0
LmjF.01.0420	+	1	103222	103047	0	2
LmjF.01.0420	+	1	103220	103047	99	136
LmjF.01.0420	+	1	103229	103047	0	1
LmjF.01.0420	+	1	103205	103047	0	2
LmjF.01.0420	+	1	103221	103047	1	0
LmjF.01.0420	+	1	103414	103047	1	0
LmjF.01.0420	+	1	103228	103047	3	4
LmjF.01.0420	+	1	103226	103047	1	0
LmjF.01.0420	+	1	103137	103047	0	1
LmjF.01.0420	+	1	103225	103047	140	172
LmjF.01.0420	+	1	103212	103047	51	76
LmjF.01.0420	+	1	103231	103047	4	8
LmjF.01.0420	+	1	103210	103047	1	0
LmjF.01.0420	+	1	103213	103047	1	2
LmjF.01.0420	+	1	103214	103047	1	1
LmjF.01.0420	+	1	103422	103047	1	0
LmjF.01.0420	+	1	103216	103047	1	0
LmjF.01.0430	+	1	106558	106074	0	1
LmjF.01.0430	+	1	106513	106074	4	4
LmjF.01.0430	+	1	107429	106074	0	1
LmjF.01.0430	+	1	106724	106074	0	1
LmjF.01.0430	+	1	107124	106074	0	1
LmjF.01.0430	+	1	107388	106074	1	0
LmjF.01.0430	+	1	106499	106074	0	2
LmjF.01.0440	+	1	110468	109202	0	1
LmjF.01.0440	+	1	109803	109202	1	0
LmjF.01.0440	+	1	110149	109202	1	0
LmjF.01.0440	+	1	109714	109202	0	2
LmjF.01.0440	+	1	109954	109202	1	0
LmjF.01.0440	+	1	109834	109202	0	1
LmjF.01.0440	+	1	109710	109202	0	2
LmjF.01.0450	+	1	113117	112796	0	1
LmjF.01.0450	+	1	113300	112796	1	2
LmjF.01.0450	+	1	113279	112796	1	1
LmjF.01.0450	+	1	113807	112796	0	1
LmjF.01.0450	+	1	113151	112796	4	1
LmjF.01.0460	+	1	120994	119184	0	1
LmjF.01.0460	+	1	120939	119184	0	1
LmjF.01.0460	+	1	120902	119184	5	14
LmjF.01.0460	+	1	121068	119184	1	0
LmjF.01.0460	+	1	121102	119184	0	1
LmjF.01.0460	+	1	121503	119184	0	1
LmjF.01.0460	+	1	119812	119184	1	0
LmjF.01.0460	+	1	120857	119184	0	1
LmjF.01.0460	+	1	121116	119184	0	3
LmjF.01.0460	+	1	119885	119184	0	2
LmjF.01.0460	+	1	121188	119184	1	0
LmjF.01.0460	+	1	120880	119184	1	1
LmjF.01.0460	+	1	120898	119184	0	3
LmjF.01.0460	+	1	120896	119184	1	7
LmjF.01.0460	+	1	120185	119184	1	0
LmjF.01.0460	+	1	119641	119184	0	1
LmjF.01.0460	+	1	120886	119184	2	1
LmjF.01.0470	+	1	123968	123850	2	2
LmjF.01.0470	+	1	124026	123850	1	2
LmjF.01.0470	+	1	123974	123850	2	2
LmjF.01.0470	+	1	123989	123850	0	2
LmjF.01.0470	+	1	124293	123850	1	0
LmjF.01.0470	+	1	124014	123850	0	2
LmjF.01.0470	+	1	124251	123850	1	0
LmjF.01.0470	+	1	123991	123850	1	2
LmjF.01.0480	+	1	126963	125791	0	1
LmjF.01.0480	+	1	126959	125791	0	1
LmjF.01.0480	+	1	126945	125791	0	1
LmjF.01.0480	+	1	126207	125791	0	1
LmjF.01.0480	+	1	126722	125791	0	1
LmjF.01.0480	+	1	126951	125791	0	1
LmjF.01.0480	+	1	127040	125791	0	1
LmjF.01.0480	+	1	126682	125791	0	1
LmjF.01.0490	+	1	130407	129801	1	4
LmjF.01.0490	+	1	130158	129801	1	0
LmjF.01.0490	+	1	130561	129801	0	1
LmjF.01.0490	+	1	130154	129801	0	1
LmjF.01.0490	+	1	130584	129801	0	1
LmjF.01.0490	+	1	129926	129801	1	0
LmjF.01.0490	+	1	129920	129801	0	1
LmjF.01.0490	+	1	130395	129801	0	1
LmjF.01.0500	+	1	135817	133071	1	0
LmjF.01.0500	+	1	134448	133071	1	0
LmjF.01.0510	+	1	137304	137111	1	1
LmjF.01.0510	+	1	137307	137111	2	1
LmjF.01.0510	+	1	137576	137111	0	1
LmjF.01.0510	+	1	137563	137111	1	0
LmjF.01.0510	+	1	137135	137111	1	0
LmjF.01.0510	+	1	137562	137111	1	0
LmjF.01.0510	+	1	137314	137111	1	0
LmjF.01.0510	+	1	137260	137111	0	1
LmjF.01.0510	+	1	137145	137111	1	0
LmjF.01.0510	+	1	137569	137111	1	0
LmjF.01.0520	+	1	139945	139858	1	0
LmjF.01.0520	+	1	141408	139858	0	1
LmjF.01.0520	+	1	140705	139858	0	1
LmjF.01.0520	+	1	140199	139858	0	1
LmjF.01.0520	+	1	141507	139858	0	1
LmjF.01.0520	+	1	139943	139858	0	1
LmjF.01.0520	+	1	141427	139858	1	2
LmjF.01.0520	+	1	141095	139858	0	1
LmjF.01.0520	+	1	141420	139858	5	20
LmjF.01.0520	+	1	141163	139858	0	1
LmjF.01.0520	+	1	141431	139858	3	2
LmjF.01.0520	+	1	141415	139858	1	1
LmjF.01.0520	+	1	140713	139858	1	0
LmjF.01.0520	+	1	140666	139858	1	1
LmjF.01.0520	+	1	141429	139858	0	2
LmjF.01.0520	+	1	140711	139858	0	1
LmjF.01.0520	+	1	141171	139858	0	1
LmjF.01.0520	+	1	141423	139858	12	44
LmjF.01.0520	+	1	140401	139858	0	1
LmjF.01.0520	+	1	141505	139858	0	1
LmjF.01.0520	+	1	140795	139858	0	1
LmjF.01.0520	+	1	141087	139858	0	1
LmjF.01.0530	+	1	149622	148574	0	1
LmjF.01.0530	+	1	148838	148574	0	3
LmjF.01.0530	+	1	148861	148574	0	1
LmjF.01.0530	+	1	148880	148574	0	1
LmjF.01.0530	+	1	148827	148574	0	1
LmjF.01.0530	+	1	148906	148574	1	0
LmjF.01.0540	+	1	151881	151653	0	1
LmjF.01.0540	+	1	152312	151653	0	1
LmjF.01.0540	+	1	152315	151653	0	3
LmjF.01.0540	+	1	152213	151653	1	0
LmjF.01.0540	+	1	152154	151653	1	0
LmjF.01.0540	+	1	152698	151653	0	1
LmjF.01.0540	+	1	152210	151653	7	4
LmjF.01.0560	+	1	157053	156840	7	8
LmjF.01.0560	+	1	157106	156840	1	2
LmjF.01.0560	+	1	156840	156840	1	0
LmjF.01.0560	+	1	157044	156840	0	1
LmjF.01.0570	+	1	158696	158418	0	1
LmjF.01.0570	+	1	158618	158418	1	0
LmjF.01.0570	+	1	158720	158418	0	1
LmjF.01.0570	+	1	158612	158418	0	1
LmjF.01.0570	+	1	158973	158418	0	1
LmjF.01.0570	+	1	158464	158418	1	0
LmjF.01.0570	+	1	158708	158418	0	1
LmjF.01.0570	+	1	158754	158418	0	1
LmjF.01.0570	+	1	158738	158418	1	0
LmjF.01.0570	+	1	158704	158418	1	0
LmjF.01.0570	+	1	158626	158418	0	1
LmjF.01.0580	+	1	162620	162106	1	0
LmjF.01.0580	+	1	162616	162106	1	4
LmjF.01.0580	+	1	162716	162106	1	0
LmjF.01.0580	+	1	162312	162106	0	1
LmjF.01.0580	+	1	162605	162106	1	0
LmjF.01.0580	+	1	163139	162106	0	1
LmjF.01.0580	+	1	162608	162106	1	1
LmjF.01.0580	+	1	162715	162106	0	1
LmjF.01.0590	+	1	165058	164483	1	2
LmjF.01.0590	+	1	165053	164483	0	1
LmjF.01.0590	+	1	164786	164483	1	0
LmjF.01.0590	+	1	165043	164483	2	0
LmjF.01.0590	+	1	165127	164483	0	1
LmjF.01.0590	+	1	165041	164483	1	0
LmjF.01.0610	+	1	172833	172735	0	1
LmjF.01.0610	+	1	173299	172735	0	1
LmjF.01.0610	+	1	172847	172735	1	0
LmjF.01.0610	+	1	172840	172735	1	1
LmjF.01.0620	+	1	176068	175260	4	6
LmjF.01.0620	+	1	176073	175260	0	1
LmjF.01.0620	+	1	176080	175260	2	0
LmjF.01.0620	+	1	176086	175260	1	4
LmjF.01.0620	+	1	176077	175260	0	1
LmjF.01.0620	+	1	175649	175260	0	1
LmjF.01.0620	+	1	175727	175260	20	26
LmjF.01.0620	+	1	177491	175260	0	1
LmjF.01.0620	+	1	175643	175260	0	1
LmjF.01.0620	+	1	175733	175260	2	0
LmjF.01.0620	+	1	175655	175260	0	1
LmjF.01.0620	+	1	176046	175260	1	0
LmjF.01.0620	+	1	176071	175260	5	10
LmjF.01.0630	+	1	180462	179606	0	1
LmjF.01.0630	+	1	181080	179606	0	1
LmjF.01.0630	+	1	181076	179606	1	3
LmjF.01.0630	+	1	180470	179606	3	0
LmjF.01.0630	+	1	180506	179606	1	0
LmjF.01.0640	+	1	185019	184797	1	0
LmjF.01.0640	+	1	185140	184797	0	1
LmjF.01.0640	+	1	185615	184797	1	0
LmjF.01.0650	+	1	187652	187270	0	1
LmjF.01.0650	+	1	187643	187270	1	0
LmjF.01.0650	+	1	187624	187270	14	17
LmjF.01.0660	+	1	193522	193031	0	3
LmjF.01.0660	+	1	193520	193031	9	6
LmjF.01.0660	+	1	193528	193031	1	0
LmjF.01.0660	+	1	193144	193031	1	0
LmjF.01.0660	+	1	193813	193031	0	2
LmjF.01.0670	+	1	196669	194963	2	2
LmjF.01.0670	+	1	196505	194963	0	1
LmjF.01.0670	+	1	196384	194963	0	1
LmjF.01.0670	+	1	196574	194963	2	0
LmjF.01.0670	+	1	196685	194963	1	0
LmjF.01.0670	+	1	196344	194963	1	1
LmjF.01.0670	+	1	196783	194963	0	1
LmjF.01.0670	+	1	196675	194963	0	5
LmjF.01.0670	+	1	196388	194963	1	1
LmjF.01.0670	+	1	196386	194963	1	1
LmjF.01.0670	+	1	196375	194963	0	1
LmjF.01.0680	+	1	202817	201257	0	1
LmjF.01.0680	+	1	202243	201257	1	0
LmjF.01.0680	+	1	201788	201257	0	1
LmjF.01.0680	+	1	202253	201257	0	2
LmjF.01.0680	+	1	202524	201257	2	4
LmjF.01.0680	+	1	202863	201257	1	0
LmjF.01.0680	+	1	202877	201257	0	1
LmjF.01.0680	+	1	202257	201257	3	4
LmjF.01.0680	+	1	202249	201257	0	1
LmjF.01.0690	+	1	204205	203587	0	1
LmjF.01.0690	+	1	204329	203587	1	0
LmjF.01.0690	+	1	204526	203587	0	1
LmjF.01.0690	+	1	204457	203587	0	2
LmjF.01.0690	+	1	204476	203587	0	1
LmjF.01.0690	+	1	204715	203587	1	0
LmjF.01.0690	+	1	204446	203587	3	12
LmjF.01.0690	+	1	204334	203587	1	0
LmjF.01.0690	+	1	204440	203587	1	3
LmjF.01.0700	+	1	207418	207074	0	1
LmjF.01.0700	+	1	207616	207074	1	0
LmjF.01.0700	+	1	207502	207074	5	5
LmjF.01.0700	+	1	207629	207074	0	2
LmjF.01.0700	+	1	207619	207074	2	2
LmjF.01.0700	+	1	207451	207074	0	1
LmjF.01.0710	+	1	210270	210090	1	0
LmjF.01.0710	+	1	210245	210090	0	1
LmjF.01.0720	+	1	215868	215418	1	1
LmjF.01.0720	+	1	215701	215418	1	2
LmjF.01.0720	+	1	215859	215418	0	1
LmjF.01.0720	+	1	215650	215418	3	0
LmjF.01.0720	+	1	215504	215418	0	1
LmjF.01.0720	+	1	215708	215418	1	0
LmjF.01.0730	+	1	223550	223305	1	0
LmjF.01.0740	+	1	227065	226254	1	2
LmjF.01.0740	+	1	227056	226254	0	1
LmjF.01.0740	+	1	227084	226254	2	2
LmjF.01.0740	+	1	226410	226254	1	0
LmjF.01.0740	+	1	227070	226254	0	1
LmjF.01.0740	+	1	227062	226254	0	1
LmjF.01.0740	+	1	227085	226254	0	1
LmjF.01.0740	+	1	227072	226254	1	0
LmjF.01.0750	+	1	232298	231814	0	1
LmjF.01.0750	+	1	232299	231814	0	1
LmjF.01.0760	+	1	234004	233439	1	0
LmjF.01.0760	+	1	233996	233439	0	3
LmjF.01.0760	+	1	233858	233439	0	1
LmjF.01.0760	+	1	233994	233439	1	1
LmjF.01.0760	+	1	233992	233439	2	2
LmjF.01.0760	+	1	233986	233439	1	0
LmjF.01.0760	+	1	234006	233439	0	1
LmjF.01.0760	+	1	233789	233439	0	1
LmjF.01.0770	+	1	235649	235604	0	2
LmjF.01.0770	+	1	236911	235604	1	1
LmjF.01.0770	+	1	236086	235604	1	0
LmjF.01.0770	+	1	236361	235604	1	0
LmjF.01.0770	+	1	236432	235604	0	1
LmjF.01.0770	+	1	236889	235604	1	0
LmjF.01.0770	+	1	236359	235604	1	0
LmjF.01.0770	+	1	236360	235604	0	2
LmjF.01.0770	+	1	236456	235604	1	0
LmjF.01.0770	+	1	236902	235604	6	4
LmjF.01.0770	+	1	236330	235604	1	0
LmjF.01.0770	+	1	236800	235604	0	1
LmjF.01.0770	+	1	236804	235604	1	0
LmjF.01.0770	+	1	236539	235604	0	1
LmjF.01.0770	+	1	236169	235604	1	4
LmjF.01.0770	+	1	236882	235604	1	0
LmjF.01.0770	+	1	236319	235604	25	24
LmjF.01.0770	+	1	236097	235604	0	1
LmjF.01.0770	+	1	236082	235604	0	1
LmjF.01.0770	+	1	236102	235604	1	0
LmjF.01.0770	+	1	236549	235604	0	1
LmjF.01.0770	+	1	236121	235604	2	5
LmjF.01.0770	+	1	236422	235604	1	0
LmjF.01.0770	+	1	235661	235604	2	0
LmjF.01.0770	+	1	236182	235604	0	2
LmjF.01.0770	+	1	236088	235604	0	1
LmjF.01.0770	+	1	236370	235604	1	0
LmjF.01.0770	+	1	236807	235604	0	1
LmjF.01.0770	+	1	236113	235604	4	0
LmjF.01.0770	+	1	236325	235604	2	4
LmjF.01.0770	+	1	236646	235604	1	3
LmjF.01.0770	+	1	236546	235604	1	0
LmjF.01.0770	+	1	236548	235604	1	0
LmjF.01.0770	+	1	236161	235604	0	3
LmjF.01.0770	+	1	236094	235604	2	1
LmjF.01.0770	+	1	236686	235604	0	1
LmjF.01.0770	+	1	236104	235604	11	7
LmjF.01.0780	+	1	239880	238601	0	1
LmjF.01.0780	+	1	239042	238601	1	2
LmjF.01.0780	+	1	239694	238601	0	2
LmjF.01.0780	+	1	239356	238601	0	1
LmjF.01.0780	+	1	240231	238601	0	1
LmjF.01.0780	+	1	239822	238601	0	2
LmjF.01.0780	+	1	239217	238601	0	1
LmjF.01.0780	+	1	238658	238601	2	0
LmjF.01.0780	+	1	239146	238601	1	0
LmjF.01.0780	+	1	239098	238601	1	0
LmjF.01.0780	+	1	240233	238601	1	0
LmjF.01.0780	+	1	240149	238601	2	3
LmjF.01.0780	+	1	240223	238601	1	0
LmjF.01.0780	+	1	239100	238601	1	0
LmjF.01.0780	+	1	238646	238601	0	2
LmjF.01.0780	+	1	240227	238601	1	2
LmjF.01.0780	+	1	240143	238601	0	1
LmjF.01.0780	+	1	239832	238601	1	0
LmjF.01.0780	+	1	239316	238601	1	1
LmjF.01.0780	+	1	239005	238601	1	0
LmjF.01.0780	+	1	239195	238601	0	1
LmjF.01.0780	+	1	240151	238601	1	0
LmjF.01.0780	+	1	240229	238601	3	0
LmjF.01.0780	+	1	239094	238601	1	0
LmjF.01.0790	+	1	242568	242356	1	0
LmjF.01.0790	+	1	242562	242356	4	4
LmjF.01.0800	+	1	246194	246064	1	0
LmjF.01.0800	+	1	246189	246064	1	0
LmjF.01.0800	+	1	246193	246064	5	3
LmjF.01.0820	+	1	255955	255891	1	0
LmjF.01.0820	+	1	257264	255891	0	2
LmjF.01.0820	+	1	256454	255891	0	1
LmjF.02_129	-	2	1587	2740	11	8
LmjF.02_129	-	2	555	2740	4	0
LmjF.02_129	-	2	1779	2740	4	0
LmjF.02_129	-	2	1585	2740	7	0
LmjF.02_129	-	2	1412	2740	0	2
LmjF.02_129	-	2	1738	2740	4	0
LmjF.02_129	-	2	1930	2740	4	0
LmjF.02_134	-	2	14087	16012	1	3
LmjF.02_139	-	2	23714	23756	0	1
LmjF.02_139	-	2	22918	23756	1	0
LmjF.02_139	-	2	22917	23756	1	0
LmjF.02_139	-	2	22910	23756	2	1
LmjF.02_150	-	2	72859	73329	0	1
LmjF.02_150	-	2	72877	73329	0	2
LmjF.02_150	-	2	72867	73329	0	1
LmjF.02_150	-	2	72629	73329	2	0
LmjF.02_150	-	2	72848	73329	0	1
LmjF.02_150	-	2	73279	73329	0	1
LmjF.02_150	-	2	72695	73329	4	0
LmjF.02_150	-	2	72886	73329	0	1
LmjF.02_150	-	2	72864	73329	4	3
LmjF.02_167	-	2	145758	145980	0	1
LmjF.02_169	-	2	147308	149124	1	2
LmjF.02_169	-	2	148830	149124	2	0
LmjF.02_169	-	2	147038	149124	1	0
LmjF.02_169	-	2	147049	149124	0	1
LmjF.02_169	-	2	147050	149124	1	0
LmjF.02_169	-	2	147321	149124	6	2
LmjF.02.0010	-	2	3507	4430	1	0
LmjF.02.0010	-	2	4329	4430	0	1
LmjF.02.0010	-	2	3761	4430	2	0
LmjF.02.0010	-	2	3482	4430	2	0
LmjF.02.0010	-	2	3929	4430	0	3
LmjF.02.0010	-	2	3517	4430	0	2
LmjF.02.0010	-	2	3521	4430	1	2
LmjF.02.0010	-	2	3501	4430	7	0
LmjF.02.0010	-	2	3519	4430	3	10
LmjF.02.0010	-	2	3527	4430	5	1
LmjF.02.0020	-	2	8576	8750	1	0
LmjF.02.0020	-	2	8568	8750	5	1
LmjF.02.0020	-	2	8653	8750	3	0
LmjF.02.0020	-	2	8588	8750	0	1
LmjF.02.0020	-	2	8550	8750	1	0
LmjF.02.0020	-	2	8673	8750	4	4
LmjF.02.0020	-	2	8667	8750	4	0
LmjF.02.0020	-	2	8567	8750	0	1
LmjF.02.0020	-	2	7364	8750	4	0
LmjF.02.0020	-	2	7318	8750	2	0
LmjF.02.0020	-	2	8579	8750	246	217
LmjF.02.0020	-	2	7370	8750	0	5
LmjF.02.0020	-	2	7336	8750	0	4
LmjF.02.0020	-	2	8659	8750	0	3
LmjF.02.0020	-	2	7362	8750	0	3
LmjF.02.0020	-	2	8593	8750	13	0
LmjF.02.0020	-	2	8584	8750	22	15
LmjF.02.0020	-	2	7967	8750	4	0
LmjF.02.0020	-	2	8572	8750	2	2
LmjF.02.0020	-	2	8628	8750	0	4
LmjF.02.0020	-	2	8670	8750	8	4
LmjF.02.0020	-	2	8644	8750	3	0
LmjF.02.0020	-	2	8597	8750	8	0
LmjF.02.0020	-	2	7374	8750	0	4
LmjF.02.0020	-	2	8671	8750	204	100
LmjF.02.0020	-	2	8616	8750	4	4
LmjF.02.0020	-	2	8577	8750	16	13
LmjF.02.0020	-	2	8626	8750	8	0
LmjF.02.0020	-	2	7342	8750	6	6
LmjF.02.0030	-	2	9134	9862	0	1
LmjF.02.0030	-	2	9815	9862	67	100
LmjF.02.0030	-	2	9828	9862	0	6
LmjF.02.0030	-	2	9590	9862	0	2
LmjF.02.0030	-	2	9577	9862	2	10
LmjF.02.0030	-	2	9068	9862	0	2
LmjF.02.0030	-	2	9810	9862	4	7
LmjF.02.0040	-	2	11353	11677	0	2
LmjF.02.0040	-	2	11330	11677	2	0
LmjF.02.0040	-	2	11347	11677	0	2
LmjF.02.0040	-	2	11187	11677	0	4
LmjF.02.0040	-	2	11323	11677	2	0
LmjF.02.0040	-	2	11334	11677	8	4
LmjF.02.0050	-	2	17101	18848	2	3
LmjF.02.0050	-	2	17359	18848	1	0
LmjF.02.0050	-	2	18848	18848	0	2
LmjF.02.0050	-	2	18317	18848	0	1
LmjF.02.0050	-	2	17735	18848	2	0
LmjF.02.0050	-	2	17969	18848	4	0
LmjF.02.0050	-	2	17163	18848	1	1
LmjF.02.0050	-	2	17099	18848	0	1
LmjF.02.0050	-	2	17362	18848	1	1
LmjF.02.0060	-	2	20170	20183	2	0
LmjF.02.0060	-	2	20157	20183	0	1
LmjF.02.0060	-	2	20012	20183	0	1
LmjF.02.0060	-	2	20153	20183	0	1
LmjF.02.0070	-	2	21241	21412	1	0
LmjF.02.0070	-	2	21212	21412	1	0
LmjF.02.0070	-	2	21223	21412	2	3
LmjF.02.0070	-	2	21232	21412	0	1
LmjF.02.0080	-	2	24593	24870	0	3
LmjF.02.0080	-	2	24349	24870	0	1
LmjF.02.0080	-	2	24592	24870	0	1
LmjF.02.0085	-	2	28871	28964	4	1
LmjF.02.0085	-	2	28902	28964	0	1
LmjF.02.0085	-	2	28885	28964	0	1
LmjF.02.0085	-	2	28898	28964	1	3
LmjF.02.0085	-	2	28892	28964	0	2
LmjF.02.0090	-	2	30827	31233	1	0
LmjF.02.0090	-	2	30346	31233	1	5
LmjF.02.0090	-	2	30355	31233	0	1
LmjF.02.0090	-	2	30504	31233	0	1
LmjF.02.0090	-	2	30338	31233	1	1
LmjF.02.0090	-	2	30496	31233	1	0
LmjF.02.0100	-	2	33053	33423	0	1
LmjF.02.0100	-	2	33057	33423	0	1
LmjF.02.0100	-	2	33071	33423	0	2
LmjF.02.0100	-	2	33149	33423	0	1
LmjF.02.0100	-	2	33075	33423	0	1
LmjF.02.0110	-	2	37409	38537	0	1
LmjF.02.0110	-	2	37772	38537	0	1
LmjF.02.0110	-	2	38360	38537	0	1
LmjF.02.0110	-	2	37458	38537	0	2
LmjF.02.0110	-	2	37804	38537	0	1
LmjF.02.0110	-	2	37460	38537	0	1
LmjF.02.0110	-	2	37484	38537	0	1
LmjF.02.0110	-	2	37770	38537	1	0
LmjF.02.0110	-	2	37473	38537	1	1
LmjF.02.0110	-	2	37759	38537	1	0
LmjF.02.0110	-	2	37462	38537	1	1
LmjF.02.0110	-	2	37697	38537	0	1
LmjF.02.0130	-	2	59525	60184	2	2
LmjF.02.0130	-	2	59520	60184	1	0
LmjF.02.0130	-	2	59505	60184	1	0
LmjF.02.0130	-	2	59508	60184	1	0
LmjF.02.0130	-	2	58475	60184	0	1
LmjF.02.0130	-	2	59510	60184	0	1
LmjF.02.0130	-	2	53424	60184	1	0
LmjF.02.0130	-	2	59517	60184	0	4
LmjF.02.0130	-	2	59710	60184	1	0
LmjF.02.0130	-	2	59524	60184	1	0
LmjF.02.0130	-	2	55705	60184	0	1
LmjF.02.0140	-	2	61400	61958	1	0
LmjF.02.0140	-	2	61165	61958	0	1
LmjF.02.0140	-	2	61915	61958	1	0
LmjF.02.0140	-	2	61480	61958	0	1
LmjF.02.0140	-	2	61605	61958	0	1
LmjF.02.0140	-	2	61901	61958	1	0
LmjF.02.0140	-	2	61169	61958	1	1
LmjF.02.0140	-	2	61177	61958	0	1
LmjF.02.0140	-	2	61280	61958	0	1
LmjF.02.0150	-	2	65371	65897	0	2
LmjF.02.0150	-	2	65710	65897	0	2
LmjF.02.0150	-	2	65579	65897	1	1
LmjF.02.0150	-	2	65575	65897	0	1
LmjF.02.0160	-	2	75121	77218	0	1
LmjF.02.0160	-	2	74426	77218	0	1
LmjF.02.0160	-	2	75427	77218	0	1
LmjF.02.0160	-	2	75017	77218	1	0
LmjF.02.0160	-	2	73897	77218	2	1
LmjF.02.0160	-	2	76261	77218	0	2
LmjF.02.0160	-	2	76711	77218	1	0
LmjF.02.0160	-	2	76012	77218	3	2
LmjF.02.0160	-	2	73872	77218	1	0
LmjF.02.0160	-	2	76265	77218	0	1
LmjF.02.0160	-	2	75405	77218	1	0
LmjF.02.0160	-	2	73627	77218	0	1
LmjF.02.0160	-	2	76199	77218	1	3
LmjF.02.0160	-	2	76148	77218	0	1
LmjF.02.0160	-	2	74065	77218	0	3
LmjF.02.0170	-	2	83520	84200	1	2
LmjF.02.0170	-	2	80919	84200	1	3
LmjF.02.0170	-	2	80882	84200	1	0
LmjF.02.0170	-	2	81410	84200	0	1
LmjF.02.0170	-	2	81210	84200	0	1
LmjF.02.0170	-	2	82533	84200	1	0
LmjF.02.0170	-	2	82981	84200	0	1
LmjF.02.0170	-	2	80997	84200	1	3
LmjF.02.0170	-	2	83510	84200	0	3
LmjF.02.0170	-	2	83524	84200	0	1
LmjF.02.0170	-	2	80928	84200	0	3
LmjF.02.0170	-	2	81306	84200	0	3
LmjF.02.0170	-	2	83818	84200	0	1
LmjF.02.0170	-	2	81009	84200	0	1
LmjF.02.0170	-	2	81674	84200	0	1
LmjF.02.0170	-	2	83499	84200	0	1
LmjF.02.0180	-	2	88981	90004	0	12
LmjF.02.0180	-	2	88994	90004	0	2
LmjF.02.0180	-	2	88963	90004	0	4
LmjF.02.0180	-	2	88979	90004	0	2
LmjF.02.0180	-	2	87640	90004	0	2
LmjF.02.0180	-	2	87638	90004	3	1
LmjF.02.0200	-	2	97521	99208	2	0
LmjF.02.0200	-	2	97966	99208	2	4
LmjF.02.0200	-	2	97983	99208	0	2
LmjF.02.0200	-	2	98184	99208	2	0
LmjF.02.0200	-	2	99123	99208	0	1
LmjF.02.0200	-	2	98611	99208	0	3
LmjF.02.0200	-	2	98156	99208	6	0
LmjF.02.0200	-	2	97979	99208	12	32
LmjF.02.0200	-	2	98212	99208	2	0
LmjF.02.0200	-	2	97722	99208	0	2
LmjF.02.0210	-	2	102611	103803	4	0
LmjF.02.0210	-	2	101861	103803	0	1
LmjF.02.0210	-	2	101672	103803	0	1
LmjF.02.0220	-	2	108338	109658	0	1
LmjF.02.0220	-	2	107295	109658	0	3
LmjF.02.0220	-	2	108635	109658	0	12
LmjF.02.0220	-	2	108211	109658	1	0
LmjF.02.0220	-	2	107294	109658	0	2
LmjF.02.0220	-	2	108648	109658	0	2
LmjF.02.0220	-	2	108617	109658	0	4
LmjF.02.0220	-	2	107299	109658	7	0
LmjF.02.0220	-	2	107303	109658	0	4
LmjF.02.0220	-	2	108633	109658	0	2
LmjF.02.0220	-	2	107301	109658	0	1
LmjF.02.0240	-	2	117161	118451	2	0
LmjF.02.0240	-	2	117362	118451	0	2
LmjF.02.0240	-	2	117796	118451	6	0
LmjF.02.0240	-	2	117619	118451	12	32
LmjF.02.0240	-	2	117824	118451	2	0
LmjF.02.0240	-	2	117623	118451	0	2
LmjF.02.0240	-	2	117852	118451	2	0
LmjF.02.0240	-	2	117606	118451	2	4
LmjF.02.0240	-	2	118251	118451	0	3
LmjF.02.0250	-	2	121929	122780	0	1
LmjF.02.0250	-	2	122506	122780	2	0
LmjF.02.0260	-	2	126963	127084	3	2
LmjF.02.0260	-	2	126958	127084	0	1
LmjF.02.0270	-	2	128500	129243	2	2
LmjF.02.0270	-	2	129077	129243	1	0
LmjF.02.0270	-	2	129158	129243	0	1
LmjF.02.0270	-	2	128524	129243	1	0
LmjF.02.0270	-	2	128510	129243	4	0
LmjF.02.0270	-	2	128797	129243	0	1
LmjF.02.0270	-	2	128505	129243	0	1
LmjF.02.0270	-	2	128911	129243	0	1
LmjF.02.0270	-	2	128544	129243	1	0
LmjF.02.0280	-	2	129883	131591	0	3
LmjF.02.0280	-	2	130613	131591	1	2
LmjF.02.0280	-	2	129875	131591	2	0
LmjF.02.0280	-	2	130624	131591	1	3
LmjF.02.0280	-	2	130476	131591	0	1
LmjF.02.0280	-	2	130757	131591	0	1
LmjF.02.0280	-	2	129885	131591	0	3
LmjF.02.0280	-	2	130626	131591	0	1
LmjF.02.0290	-	2	132800	133018	0	1
LmjF.02.0290	-	2	132804	133018	2	5
LmjF.02.0290	-	2	132802	133018	1	0
LmjF.02.0290	-	2	132808	133018	1	1
LmjF.02.0310	-	2	149585	150191	1	0
LmjF.02.0310	-	2	149713	150191	0	1
LmjF.02.0310	-	2	149686	150191	1	2
LmjF.02.0310	-	2	149647	150191	0	2
LmjF.02.0310	-	2	149638	150191	0	1
LmjF.02.0310	-	2	149651	150191	2	3
LmjF.02.0310	-	2	149571	150191	0	1
LmjF.02.0310	-	2	149649	150191	1	2
LmjF.02.0310	-	2	149634	150191	2	5
LmjF.02.0320	-	2	153473	153477	0	2
LmjF.02.0320	-	2	153465	153477	0	1
LmjF.02.0320	-	2	153463	153477	1	2
LmjF.02.0320	-	2	153158	153477	0	1
LmjF.02.0320	-	2	153470	153477	1	1
LmjF.02.0320	-	2	153197	153477	7	1
LmjF.02.0320	-	2	152827	153477	1	1
LmjF.02.0320	-	2	153461	153477	0	1
LmjF.02.0330	-	2	154949	155153	2	1
LmjF.02.0330	-	2	154626	155153	2	2
LmjF.02.0330	-	2	154634	155153	2	0
LmjF.02.0330	-	2	154639	155153	0	6
LmjF.02.0330	-	2	154628	155153	0	7
LmjF.02.0330	-	2	154996	155153	1	0
LmjF.02.0330	-	2	154636	155153	0	1
LmjF.02.0330	-	2	154638	155153	4	0
LmjF.02.0330	-	2	154993	155153	2	0
LmjF.02.0330	-	2	154640	155153	3	0
LmjF.02.0330	-	2	154629	155153	6	7
LmjF.02.0330	-	2	154632	155153	5	0
LmjF.02.0330	-	2	154627	155153	4	0
LmjF.02.0330	-	2	155002	155153	1	0
LmjF.02.0340	-	2	160649	161010	1	0
LmjF.02.0340	-	2	159961	161010	0	1
LmjF.02.0340	-	2	160596	161010	0	2
LmjF.02.0340	-	2	160655	161010	1	3
LmjF.02.0340	-	2	160533	161010	1	0
LmjF.02.0350	-	2	164927	165086	0	1
LmjF.02.0350	-	2	164632	165086	1	1
LmjF.02.0350	-	2	164620	165086	0	1
LmjF.02.0350	-	2	164923	165086	0	1
LmjF.02.0360	-	2	168725	170021	0	2
LmjF.02.0360	-	2	168566	170021	1	0
LmjF.02.0360	-	2	169005	170021	0	1
LmjF.02.0360	-	2	169877	170021	0	1
LmjF.02.0360	-	2	169490	170021	0	1
LmjF.02.0360	-	2	169017	170021	0	1
LmjF.02.0360	-	2	169103	170021	1	0
LmjF.02.0360	-	2	169385	170021	0	1
LmjF.02.0360	-	2	169685	170021	0	1
LmjF.02.0360	-	2	169194	170021	1	0
LmjF.02.0360	-	2	168558	170021	3	4
LmjF.02.0360	-	2	169198	170021	1	0
LmjF.02.0370	-	2	172582	172806	2	4
LmjF.02.0370	-	2	172596	172806	4	2
LmjF.02.0370	-	2	171716	172806	2	1
LmjF.02.0370	-	2	172572	172806	4	10
LmjF.02.0370	-	2	171611	172806	0	1
LmjF.02.0370	-	2	172553	172806	0	1
LmjF.02.0370	-	2	172604	172806	3	0
LmjF.02.0370	-	2	171626	172806	0	1
LmjF.02.0370	-	2	171627	172806	5	4
LmjF.02.0370	-	2	172586	172806	3	0
LmjF.02.0370	-	2	171602	172806	0	1
LmjF.02.0370	-	2	172578	172806	3	15
LmjF.02.0370	-	2	172606	172806	1	2
LmjF.02.0370	-	2	172620	172806	1	3
LmjF.02.0370	-	2	172626	172806	0	2
LmjF.02.0370	-	2	172636	172806	0	1
LmjF.02.0370	-	2	172594	172806	0	4
LmjF.02.0370	-	2	172580	172806	0	5
LmjF.02.0370	-	2	172600	172806	0	1
LmjF.02.0370	-	2	171613	172806	2	4
LmjF.02.0370	-	2	172628	172806	0	3
LmjF.02.0370	-	2	172584	172806	2	0
LmjF.02.0370	-	2	172557	172806	1	0
LmjF.02.0370	-	2	172588	172806	6	1
LmjF.02.0370	-	2	172565	172806	0	2
LmjF.02.0380	-	2	175366	175516	0	1
LmjF.02.0380	-	2	175357	175516	0	2
LmjF.02.0380	-	2	175369	175516	1	1
LmjF.02.0380	-	2	175372	175516	1	0
LmjF.02.0380	-	2	175361	175516	1	1
LmjF.02.0380	-	2	175374	175516	0	2
LmjF.02.0380	-	2	175371	175516	1	0
LmjF.02.0380	-	2	175354	175516	0	2
LmjF.02.0390	-	2	177684	178260	2	1
LmjF.02.0390	-	2	177706	178260	2	3
LmjF.02.0390	-	2	177690	178260	3	0
LmjF.02.0390	-	2	177713	178260	0	1
LmjF.02.0390	-	2	177715	178260	1	0
LmjF.02.0390	-	2	176942	178260	0	1
LmjF.02.0390	-	2	176915	178260	0	1
LmjF.02.0390	-	2	177699	178260	1	1
LmjF.02.0390	-	2	176977	178260	0	1
LmjF.02.0390	-	2	177343	178260	0	1
LmjF.02.0390	-	2	177701	178260	2	0
LmjF.02.0400	-	2	179044	179355	0	1
LmjF.02.0400	-	2	179249	179355	0	1
LmjF.02.0410	-	2	179662	180245	0	1
LmjF.02.0410	-	2	179687	180245	0	2
LmjF.02.0410	-	2	179683	180245	3	5
LmjF.02.0410	-	2	179685	180245	0	3
LmjF.02.0410	-	2	179679	180245	1	0
LmjF.02.0410	-	2	179681	180245	0	1
LmjF.02.0420	-	2	183767	185834	1	0
LmjF.02.0420	-	2	183764	185834	2	2
LmjF.02.0420	-	2	183744	185834	0	1
LmjF.02.0430	-	2	192637	192735	0	1
LmjF.02.0430	-	2	192600	192735	1	0
LmjF.02.0430	-	2	192614	192735	1	0
LmjF.02.0440	-	2	195817	196414	6	10
LmjF.02.0440	-	2	194353	196414	0	1
LmjF.02.0440	-	2	195826	196414	3	4
LmjF.02.0440	-	2	194356	196414	1	3
LmjF.02.0440	-	2	194609	196414	1	1
LmjF.02.0440	-	2	194204	196414	1	0
LmjF.02.0450	-	2	198711	200382	2	4
LmjF.02.0450	-	2	199905	200382	37	52
LmjF.02.0450	-	2	199907	200382	37	39
LmjF.02.0450	-	2	198647	200382	1	2
LmjF.02.0450	-	2	198901	200382	17	11
LmjF.02.0450	-	2	199437	200382	0	1
LmjF.02.0450	-	2	198708	200382	0	1
LmjF.02.0450	-	2	199750	200382	1	1
LmjF.02.0450	-	2	199908	200382	3	1
LmjF.02.0450	-	2	198898	200382	0	1
LmjF.02.0450	-	2	199748	200382	1	0
LmjF.02.0450	-	2	199906	200382	276	268
LmjF.02.0450	-	2	198721	200382	9	14
LmjF.02.0450	-	2	199891	200382	11	8
LmjF.02.0450	-	2	199909	200382	1	0
LmjF.02.0460	-	2	202202	204891	0	1
LmjF.02.0460	-	2	202065	204891	0	1
LmjF.02.0460	-	2	202094	204891	1	0
LmjF.02.0460	-	2	202409	204891	1	6
LmjF.02.0460	-	2	202403	204891	0	1
LmjF.02.0460	-	2	202392	204891	1	1
LmjF.02.0460	-	2	202416	204891	1	0
LmjF.02.0460	-	2	204661	204891	0	5
LmjF.02.0460	-	2	201705	204891	1	0
LmjF.02.0460	-	2	202987	204891	0	1
LmjF.02.0460	-	2	201913	204891	0	1
LmjF.02.0460	-	2	201718	204891	0	1
LmjF.02.0480	-	2	218418	219346	0	1
LmjF.02.0480	-	2	218335	219346	0	1
LmjF.02.0480	-	2	219203	219346	0	1
LmjF.02.0480	-	2	218513	219346	1	0
LmjF.02.0480	-	2	218293	219346	0	1
LmjF.02.0480	-	2	218471	219346	1	0
LmjF.02.0480	-	2	218282	219346	0	1
LmjF.02.0480	-	2	218438	219346	0	2
LmjF.02.0480	-	2	218434	219346	1	0
LmjF.02.0480	-	2	218286	219346	1	1
LmjF.02.0480	-	2	218284	219346	0	4
LmjF.02.0490	-	2	220491	220847	0	1
LmjF.02.0490	-	2	220661	220847	1	0
LmjF.02.0490	-	2	220513	220847	0	1
LmjF.02.0490	-	2	220517	220847	0	1
LmjF.02.0490	-	2	220505	220847	0	1
LmjF.02.0490	-	2	220406	220847	0	2
LmjF.02.0490	-	2	220523	220847	1	0
LmjF.02.0500	-	2	224622	224738	1	0
LmjF.02.0500	-	2	224673	224738	1	0
LmjF.02.0500	-	2	224675	224738	1	2
LmjF.02.0510	-	2	228110	228899	1	7
LmjF.02.0510	-	2	228280	228899	0	1
LmjF.02.0510	-	2	228421	228899	6	6
LmjF.02.0510	-	2	228069	228899	0	2
LmjF.02.0510	-	2	228810	228899	0	1
LmjF.02.0510	-	2	228267	228899	1	0
LmjF.02.0520	-	2	230225	231084	0	1
LmjF.02.0520	-	2	230384	231084	0	3
LmjF.02.0520	-	2	230213	231084	0	1
LmjF.02.0520	-	2	230325	231084	0	1
LmjF.02.0520	-	2	230233	231084	2	1
LmjF.02.0520	-	2	230411	231084	0	1
LmjF.02.0520	-	2	229755	231084	0	1
LmjF.02.0520	-	2	230219	231084	0	2
LmjF.02.0520	-	2	230223	231084	1	1
LmjF.02.0530	-	2	240473	241986	0	1
LmjF.02.0530	-	2	238988	241986	0	1
LmjF.02.0530	-	2	240487	241986	0	1
LmjF.02.0530	-	2	239666	241986	7	2
LmjF.02.0530	-	2	241922	241986	0	1
LmjF.02.0530	-	2	237905	241986	0	1
LmjF.02.0530	-	2	239668	241986	4	9
LmjF.02.0530	-	2	239659	241986	0	1
LmjF.02.0530	-	2	239665	241986	0	1
LmjF.02.0530	-	2	239662	241986	0	1
LmjF.02.0530	-	2	240491	241986	1	1
LmjF.02.0530	-	2	239673	241986	2	3
LmjF.02.0540	-	2	245862	246040	0	1
LmjF.02.0540	-	2	244617	246040	0	1
LmjF.02.0540	-	2	245481	246040	0	2
LmjF.02.0540	-	2	245788	246040	2	0
LmjF.02.0550	-	2	248488	249520	5	9
LmjF.02.0550	-	2	248980	249520	1	0
LmjF.02.0550	-	2	248467	249520	1	0
LmjF.02.0550	-	2	248490	249520	3	4
LmjF.02.0550	-	2	248496	249520	1	1
LmjF.02.0550	-	2	248409	249520	0	3
LmjF.02.0550	-	2	248480	249520	1	0
LmjF.02.0550	-	2	249293	249520	2	0
LmjF.02.0550	-	2	249296	249520	0	1
LmjF.02.0550	-	2	248442	249520	0	1
LmjF.02.0550	-	2	249301	249520	0	3
LmjF.02.0550	-	2	249460	249520	1	0
LmjF.02.0550	-	2	249503	249520	1	0
LmjF.02.0550	-	2	249279	249520	1	2
LmjF.02.0550	-	2	248486	249520	2	3
LmjF.02.0550	-	2	248500	249520	0	2
LmjF.02.0550	-	2	249289	249520	1	0
LmjF.02.0550	-	2	248498	249520	1	0
LmjF.02.0550	-	2	248152	249520	0	1
LmjF.02.0550	-	2	248492	249520	1	1
LmjF.02.0550	-	2	248494	249520	1	6
LmjF.02.0550	-	2	247822	249520	1	0
LmjF.02.0560	-	2	250168	251142	1	0
LmjF.02.0560	-	2	250752	251142	2	0
LmjF.02.0560	-	2	250537	251142	0	1
LmjF.02.0560	-	2	250545	251142	1	0
LmjF.02.0560	-	2	250435	251142	1	0
LmjF.02.0560	-	2	251037	251142	1	0
LmjF.02.0560	-	2	250247	251142	1	0
LmjF.02.0560	-	2	250586	251142	2	0
LmjF.02.0570	-	2	255759	257217	1	1
LmjF.02.0570	-	2	255396	257217	0	1
LmjF.02.0570	-	2	254301	257217	0	1
LmjF.02.0570	-	2	255698	257217	0	1
LmjF.02.0570	-	2	254291	257217	1	3
LmjF.02.0570	-	2	254299	257217	0	1
LmjF.02.0590	+	2	312587	312109	1	1
LmjF.02.0590	+	2	312308	312109	0	1
LmjF.02.0590	+	2	312785	312109	0	1
LmjF.02.0590	+	2	312599	312109	2	3
LmjF.02.0600	+	2	314091	313801	1	0
LmjF.02.0600	+	2	314875	313801	9	18
LmjF.02.0600	+	2	314913	313801	0	1
LmjF.02.0600	+	2	314105	313801	0	1
LmjF.02.0600	+	2	314867	313801	0	3
LmjF.02.0600	+	2	314918	313801	1	0
LmjF.02.0600	+	2	314861	313801	3	0
LmjF.02.0600	+	2	314871	313801	6	3
LmjF.02.0600	+	2	314156	313801	0	1
LmjF.02.0600	+	2	314604	313801	0	3
LmjF.02.0600	+	2	314082	313801	1	0
LmjF.02.0600	+	2	314877	313801	1	1
LmjF.02.0600	+	2	314853	313801	0	6
LmjF.02.0610	+	2	316702	316206	0	1
LmjF.02.0610	+	2	317260	316206	0	1
LmjF.02.0610	+	2	316721	316206	1	0
LmjF.02.0610	+	2	316705	316206	0	1
LmjF.02.0610	+	2	316704	316206	0	1
LmjF.02.0620	+	2	319680	319048	0	1
LmjF.02.0620	+	2	319517	319048	1	0
LmjF.02.0620	+	2	319681	319048	1	0
LmjF.02.0620	+	2	319536	319048	2	0
LmjF.02.0630	+	2	322147	322063	2	4
LmjF.02.0630	+	2	322173	322063	0	1
LmjF.02.0630	+	2	322991	322063	0	1
LmjF.02.0630	+	2	322493	322063	0	1
LmjF.02.0640	+	2	327879	327787	1	3
LmjF.02.0640	+	2	328253	327787	0	1
LmjF.02.0640	+	2	327818	327787	0	2
LmjF.02.0640	+	2	328291	327787	0	1
LmjF.02.0640	+	2	328252	327787	1	0
LmjF.02.0640	+	2	327899	327787	0	1
LmjF.02.0640	+	2	328251	327787	1	6
LmjF.02.0650	+	2	330046	329274	0	1
LmjF.02.0650	+	2	330055	329274	1	0
LmjF.02.0650	+	2	329546	329274	2	2
LmjF.02.0650	+	2	329542	329274	1	2
LmjF.02.0650	+	2	329538	329274	0	1
LmjF.02.0650	+	2	329817	329274	0	1
LmjF.02.0650	+	2	329536	329274	0	1
LmjF.02.0650	+	2	329530	329274	2	0
LmjF.02.0650	+	2	329302	329274	0	1
LmjF.02.0660	+	2	332945	332859	0	1
LmjF.02.0660	+	2	332976	332859	1	1
LmjF.02.0660	+	2	332964	332859	1	1
LmjF.02.0660	+	2	332968	332859	0	1
LmjF.02.0660	+	2	333257	332859	0	1
LmjF.02.0670	+	2	334817	334685	2	2
LmjF.02.0670	+	2	335649	334685	0	1
LmjF.02.0670	+	2	335599	334685	0	1
LmjF.02.0670	+	2	335647	334685	0	3
LmjF.02.0670	+	2	334821	334685	1	1
LmjF.02.0670	+	2	335548	334685	1	1
LmjF.02.0670	+	2	335552	334685	0	1
LmjF.02.0670	+	2	335557	334685	0	1
LmjF.02.0680	+	2	337697	337660	2	0
LmjF.02.0690	+	2	339960	339656	2	0
LmjF.02.0690	+	2	339927	339656	2	0
LmjF.02.0690	+	2	339925	339656	6	4
LmjF.02.0690	+	2	339948	339656	2	0
LmjF.02.0690	+	2	339920	339656	6	2
LmjF.02.0700	+	2	343917	343181	0	3
LmjF.02.0700	+	2	344190	343181	9	18
LmjF.02.0700	+	2	343208	343181	2	0
LmjF.02.0700	+	2	344174	343181	3	0
LmjF.02.0700	+	2	344166	343181	0	6
LmjF.02.0700	+	2	343578	343181	0	2
LmjF.02.0700	+	2	344709	343181	2	2
LmjF.02.0700	+	2	344184	343181	6	3
LmjF.02.0700	+	2	344250	343181	2	2
LmjF.02.0700	+	2	343327	343181	0	2
LmjF.02.0700	+	2	344180	343181	0	3
LmjF.02.0700	+	2	343726	343181	0	2
LmjF.02.0710	+	2	347857	347403	2	0
LmjF.02.0710	+	2	347935	347403	0	1
LmjF.02.0710	+	2	347999	347403	0	2
LmjF.02.0710	+	2	347996	347403	4	8
LmjF.02.0710	+	2	347925	347403	2	0
LmjF.02.0710	+	2	347833	347403	0	2
LmjF.02.0720	+	2	349153	348800	0	4
LmjF.02.0720	+	2	349108	348800	0	2
LmjF.02.0730	+	2	350661	350374	0	2
LmjF.02.0730	+	2	351088	350374	0	10
LmjF.02.0730	+	2	350789	350374	0	4
LmjF.02.0730	+	2	350634	350374	0	4
LmjF.02.0730	+	2	350781	350374	0	2
LmjF.02.0740	+	2	354396	353531	4	4
LmjF.02.0740	+	2	354389	353531	16	16
LmjF.02.0740	+	2	354333	353531	2	0
LmjF.02.0740	+	2	354842	353531	0	4
LmjF.02.0740	+	2	354302	353531	2	0
LmjF.02.0740	+	2	354360	353531	2	0
LmjF.02.0740	+	2	354254	353531	0	2
LmjF.02.0740	+	2	354099	353531	0	2
LmjF.02.0740	+	2	354854	353531	0	3
LmjF.02.0740	+	2	354210	353531	2	0
LmjF.02.0740	+	2	354344	353531	6	2
LmjF.02.0740	+	2	354387	353531	108	178
LmjF.02.0740	+	2	354335	353531	14	16
LmjF.02.0740	+	2	354357	353531	2	0
LmjF.03_220	+	3	62979	62862	2	2
LmjF.03_220	+	3	62958	62862	1	2
LmjF.03_220	+	3	62980	62862	0	2
LmjF.03_220	+	3	62950	62862	3	1
LmjF.03_220	+	3	62977	62862	0	4
LmjF.03_220	+	3	62951	62862	2	5
LmjF.03_220	+	3	62982	62862	6	7
LmjF.03_220	+	3	62956	62862	20	33
LmjF.03_220	+	3	62924	62862	1	0
LmjF.03_220	+	3	62963	62862	19	35
LmjF.03_220	+	3	62871	62862	1	0
LmjF.03_220	+	3	62968	62862	31	46
LmjF.03_220	+	3	62991	62862	4	7
LmjF.03_230	+	3	106870	106740	0	1
LmjF.03_230	+	3	107100	106740	1	0
LmjF.03_230	+	3	106863	106740	0	2
LmjF.03_242	+	3	153107	152322	3	0
LmjF.03_242	+	3	153117	152322	4	8
LmjF.03_242	+	3	153115	152322	10	40
LmjF.03_242	+	3	153113	152322	4	2
LmjF.03_242	+	3	153079	152322	0	3
LmjF.03_242	+	3	153105	152322	1	4
LmjF.03_242	+	3	154411	152322	0	1
LmjF.03_242	+	3	154790	152322	0	1
LmjF.03_242	+	3	153111	152322	0	3
LmjF.03_242	+	3	154520	152322	0	1
LmjF.03_242	+	3	154618	152322	1	0
LmjF.03_242	+	3	153118	152322	0	3
LmjF.03_242	+	3	154285	152322	0	2
LmjF.03_242	+	3	153109	152322	0	3
LmjF.03_244	+	3	162526	161201	2	5
LmjF.03_244	+	3	162521	161201	1	0
LmjF.03_260	+	3	226221	225830	0	1
LmjF.03_294	-	3	363835	363846	3	8
LmjF.03_294	-	3	363823	363846	1	0
LmjF.03_294	-	3	363837	363846	0	1
LmjF.03_294	-	3	363832	363846	1	1
LmjF.03_294	-	3	363754	363846	0	1
LmjF.03.0010	-	3	508	1164	2	9
LmjF.03.0010	-	3	516	1164	0	3
LmjF.03.0020	+	3	6639	6279	0	4
LmjF.03.0020	+	3	6591	6279	1	3
LmjF.03.0020	+	3	6510	6279	2	0
LmjF.03.0020	+	3	6661	6279	0	1
LmjF.03.0020	+	3	6587	6279	3	1
LmjF.03.0020	+	3	6628	6279	1	0
LmjF.03.0020	+	3	6331	6279	0	2
LmjF.03.0020	+	3	6577	6279	0	1
LmjF.03.0030	+	3	8992	8236	0	1
LmjF.03.0030	+	3	8816	8236	3	1
LmjF.03.0030	+	3	8813	8236	3	6
LmjF.03.0030	+	3	8808	8236	1	0
LmjF.03.0030	+	3	8891	8236	1	0
LmjF.03.0030	+	3	8772	8236	0	1
LmjF.03.0030	+	3	8917	8236	1	0
LmjF.03.0030	+	3	8822	8236	0	1
LmjF.03.0030	+	3	8799	8236	0	2
LmjF.03.0040	+	3	13207	10308	0	1
LmjF.03.0040	+	3	13084	10308	1	0
LmjF.03.0040	+	3	12884	10308	1	0
LmjF.03.0040	+	3	11228	10308	0	1
LmjF.03.0040	+	3	12761	10308	0	1
LmjF.03.0040	+	3	11104	10308	0	1
LmjF.03.0040	+	3	12222	10308	0	1
LmjF.03.0040	+	3	13182	10308	0	1
LmjF.03.0040	+	3	13161	10308	8	5
LmjF.03.0060	+	3	14970	14687	0	1
LmjF.03.0060	+	3	14960	14687	3	5
LmjF.03.0070	+	3	18249	18052	6	3
LmjF.03.0070	+	3	18265	18052	1	0
LmjF.03.0080	+	3	21602	20712	1	0
LmjF.03.0080	+	3	21266	20712	0	1
LmjF.03.0080	+	3	21690	20712	0	1
LmjF.03.0080	+	3	21566	20712	1	1
LmjF.03.0080	+	3	21669	20712	0	1
LmjF.03.0080	+	3	21679	20712	0	1
LmjF.03.0080	+	3	20862	20712	0	1
LmjF.03.0080	+	3	21312	20712	0	1
LmjF.03.0080	+	3	21683	20712	2	12
LmjF.03.0080	+	3	21257	20712	0	1
LmjF.03.0080	+	3	21553	20712	1	0
LmjF.03.0090	+	3	24646	23677	0	1
LmjF.03.0090	+	3	24466	23677	3	1
LmjF.03.0090	+	3	24446	23677	5	1
LmjF.03.0090	+	3	24476	23677	0	2
LmjF.03.0090	+	3	24448	23677	0	1
LmjF.03.0100	+	3	26151	25635	0	12
LmjF.03.0100	+	3	26526	25635	1	4
LmjF.03.0100	+	3	26023	25635	0	1
LmjF.03.0100	+	3	26373	25635	1	0
LmjF.03.0100	+	3	26547	25635	0	1
LmjF.03.0100	+	3	26146	25635	0	1
LmjF.03.0100	+	3	26139	25635	0	2
LmjF.03.0100	+	3	26202	25635	1	1
LmjF.03.0100	+	3	26148	25635	1	0
LmjF.03.0100	+	3	26025	25635	0	1
LmjF.03.0100	+	3	26211	25635	3	5
LmjF.03.0110	+	3	29701	29560	1	0
LmjF.03.0110	+	3	29806	29560	2	0
LmjF.03.0110	+	3	29928	29560	1	1
LmjF.03.0110	+	3	29817	29560	0	1
LmjF.03.0120	+	3	33455	33099	0	1
LmjF.03.0120	+	3	33558	33099	0	1
LmjF.03.0130	+	3	35070	34664	1	0
LmjF.03.0130	+	3	35059	34664	7	9
LmjF.03.0130	+	3	34697	34664	0	1
LmjF.03.0130	+	3	34888	34664	2	0
LmjF.03.0130	+	3	35054	34664	3	0
LmjF.03.0140	+	3	36588	35967	2	0
LmjF.03.0140	+	3	36757	35967	2	1
LmjF.03.0150	+	3	38620	38160	4	5
LmjF.03.0150	+	3	38220	38160	1	0
LmjF.03.0150	+	3	38230	38160	2	0
LmjF.03.0150	+	3	38607	38160	0	1
LmjF.03.0160	+	3	41951	41257	0	1
LmjF.03.0160	+	3	41821	41257	1	0
LmjF.03.0160	+	3	41570	41257	1	5
LmjF.03.0170	+	3	42984	42810	4	2
LmjF.03.0170	+	3	42978	42810	1	2
LmjF.03.0170	+	3	43006	42810	5	5
LmjF.03.0170	+	3	43313	42810	1	0
LmjF.03.0180	+	3	45630	45292	1	1
LmjF.03.0180	+	3	45931	45292	0	2
LmjF.03.0180	+	3	45564	45292	1	0
LmjF.03.0180	+	3	45624	45292	0	1
LmjF.03.0180	+	3	45626	45292	1	0
LmjF.03.0190	+	3	48011	46837	0	1
LmjF.03.0190	+	3	47968	46837	0	1
LmjF.03.0190	+	3	47626	46837	1	0
LmjF.03.0190	+	3	47911	46837	0	1
LmjF.03.0190	+	3	47929	46837	5	3
LmjF.03.0190	+	3	47825	46837	0	1
LmjF.03.0190	+	3	48342	46837	0	1
LmjF.03.0190	+	3	48392	46837	16	3
LmjF.03.0190	+	3	47610	46837	1	0
LmjF.03.0190	+	3	47630	46837	0	1
LmjF.03.0190	+	3	47594	46837	0	1
LmjF.03.0200	+	3	50244	50089	1	0
LmjF.03.0200	+	3	51294	50089	1	0
LmjF.03.0200	+	3	50476	50089	0	1
LmjF.03.0200	+	3	51306	50089	2	0
LmjF.03.0200	+	3	51240	50089	0	1
LmjF.03.0200	+	3	51343	50089	1	0
LmjF.03.0200	+	3	51231	50089	1	2
LmjF.03.0200	+	3	50421	50089	1	0
LmjF.03.0200	+	3	50454	50089	1	0
LmjF.03.0200	+	3	50258	50089	0	1
LmjF.03.0200	+	3	51331	50089	0	1
LmjF.03.0200	+	3	50178	50089	0	1
LmjF.03.0200	+	3	51302	50089	0	1
LmjF.03.0200	+	3	51857	50089	1	0
LmjF.03.0200	+	3	51308	50089	1	0
LmjF.03.0200	+	3	51304	50089	0	1
LmjF.03.0210	+	3	53641	53126	0	1
LmjF.03.0210	+	3	53678	53126	1	2
LmjF.03.0210	+	3	53751	53126	1	0
LmjF.03.0210	+	3	53160	53126	0	1
LmjF.03.0210	+	3	53651	53126	0	3
LmjF.03.0210	+	3	53744	53126	1	1
LmjF.03.0210	+	3	53672	53126	0	4
LmjF.03.0220	+	3	55379	55085	1	0
LmjF.03.0220	+	3	55272	55085	1	1
LmjF.03.0220	+	3	55274	55085	7	4
LmjF.03.0220	+	3	55276	55085	1	0
LmjF.03.0220	+	3	55408	55085	0	1
LmjF.03.0220	+	3	55291	55085	1	0
LmjF.03.0230	+	3	59243	58130	0	1
LmjF.03.0230	+	3	60168	58130	0	1
LmjF.03.0230	+	3	59336	58130	1	0
LmjF.03.0230	+	3	60078	58130	0	1
LmjF.03.0230	+	3	59293	58130	1	0
LmjF.03.0230	+	3	59325	58130	0	1
LmjF.03.0230	+	3	58631	58130	2	5
LmjF.03.0230	+	3	58898	58130	1	0
LmjF.03.0230	+	3	60415	58130	18	27
LmjF.03.0230	+	3	58626	58130	1	0
LmjF.03.0230	+	3	59993	58130	1	0
LmjF.03.0230	+	3	59253	58130	0	1
LmjF.03.0240	+	3	61703	61468	0	1
LmjF.03.0240	+	3	61707	61468	7	19
LmjF.03.0250	+	3	62416	62362	0	2
LmjF.03.0250	+	3	62410	62362	0	1
LmjF.03.0250	+	3	62454	62362	1	1
LmjF.03.0250	+	3	62603	62362	0	1
LmjF.03.0250	+	3	62408	62362	2	0
LmjF.03.0250	+	3	62406	62362	1	0
LmjF.03.0250	+	3	62600	62362	1	0
LmjF.03.0250	+	3	62370	62362	22	43
LmjF.03.0250	+	3	62534	62362	0	1
LmjF.03.0250	+	3	62452	62362	0	1
LmjF.03.0250	+	3	62375	62362	0	1
LmjF.03.0250	+	3	62556	62362	0	1
LmjF.03.0260	+	3	64746	64567	0	2
LmjF.03.0260	+	3	64651	64567	1	0
LmjF.03.0260	+	3	64645	64567	0	2
LmjF.03.0260	+	3	64782	64567	1	0
LmjF.03.0260	+	3	65137	64567	0	1
LmjF.03.0260	+	3	64738	64567	0	1
LmjF.03.0270	+	3	73531	73124	0	2
LmjF.03.0270	+	3	73501	73124	1	0
LmjF.03.0280	+	3	77053	76957	1	0
LmjF.03.0290	+	3	79447	79146	1	0
LmjF.03.0290	+	3	80009	79146	0	1
LmjF.03.0290	+	3	79997	79146	6	2
LmjF.03.0290	+	3	79896	79146	2	1
LmjF.03.0290	+	3	82631	79146	1	0
LmjF.03.0290	+	3	80004	79146	0	3
LmjF.03.0290	+	3	79312	79146	0	1
LmjF.03.0310	+	3	89641	89221	0	1
LmjF.03.0310	+	3	89637	89221	1	0
LmjF.03.0320	+	3	93716	93296	0	1
LmjF.03.0320	+	3	93560	93296	2	0
LmjF.03.0320	+	3	93912	93296	1	0
LmjF.03.0320	+	3	93671	93296	1	0
LmjF.03.0320	+	3	93522	93296	1	0
LmjF.03.0320	+	3	93524	93296	0	1
LmjF.03.0320	+	3	93572	93296	10	14
LmjF.03.0330	+	3	96798	96453	1	1
LmjF.03.0340	+	3	98870	98366	4	4
LmjF.03.0340	+	3	98822	98366	0	6
LmjF.03.0340	+	3	98810	98366	1	0
LmjF.03.0340	+	3	98862	98366	1	0
LmjF.03.0340	+	3	98858	98366	1	0
LmjF.03.0340	+	3	98874	98366	1	0
LmjF.03.0350	+	3	104602	104166	1	0
LmjF.03.0350	+	3	105626	104166	1	0
LmjF.03.0350	+	3	105016	104166	3	3
LmjF.03.0350	+	3	105022	104166	0	1
LmjF.03.0350	+	3	105013	104166	1	1
LmjF.03.0350	+	3	105093	104166	1	1
LmjF.03.0350	+	3	104967	104166	1	0
LmjF.03.0360	+	3	114443	113040	0	3
LmjF.03.0360	+	3	115543	113040	0	1
LmjF.03.0370	+	3	119609	117581	2	1
LmjF.03.0370	+	3	120079	117581	0	1
LmjF.03.0370	+	3	120158	117581	0	4
LmjF.03.0370	+	3	119671	117581	0	1
LmjF.03.0370	+	3	120094	117581	0	4
LmjF.03.0370	+	3	120102	117581	0	1
LmjF.03.0370	+	3	120162	117581	0	2
LmjF.03.0370	+	3	119618	117581	0	2
LmjF.03.0370	+	3	120100	117581	0	1
LmjF.03.0370	+	3	117699	117581	0	1
LmjF.03.0370	+	3	119656	117581	0	1
LmjF.03.0380	+	3	124484	121740	0	2
LmjF.03.0380	+	3	124267	121740	1	0
LmjF.03.0380	+	3	124261	121740	10	18
LmjF.03.0380	+	3	124268	121740	0	1
LmjF.03.0380	+	3	124588	121740	0	1
LmjF.03.0380	+	3	123800	121740	0	2
LmjF.03.0380	+	3	124592	121740	2	3
LmjF.03.0380	+	3	123207	121740	0	1
LmjF.03.0390	+	3	127049	126779	1	0
LmjF.03.0390	+	3	127087	126779	0	1
LmjF.03.0390	+	3	127046	126779	0	1
LmjF.03.0400	+	3	128311	128062	0	1
LmjF.03.0400	+	3	128197	128062	1	0
LmjF.03.0400	+	3	130280	128062	1	0
LmjF.03.0400	+	3	130999	128062	0	2
LmjF.03.0400	+	3	129451	128062	1	1
LmjF.03.0400	+	3	128281	128062	1	0
LmjF.03.0400	+	3	130970	128062	10	30
LmjF.03.0400	+	3	131005	128062	2	2
LmjF.03.0400	+	3	130994	128062	0	1
LmjF.03.0400	+	3	130966	128062	1	1
LmjF.03.0400	+	3	130906	128062	1	3
LmjF.03.0400	+	3	130605	128062	0	1
LmjF.03.0400	+	3	129497	128062	1	0
LmjF.03.0400	+	3	128602	128062	0	1
LmjF.03.0400	+	3	130893	128062	1	0
LmjF.03.0400	+	3	128375	128062	0	1
LmjF.03.0400	+	3	128105	128062	1	0
LmjF.03.0400	+	3	130963	128062	2	2
LmjF.03.0400	+	3	130965	128062	0	1
LmjF.03.0400	+	3	129443	128062	1	0
LmjF.03.0400	+	3	128290	128062	0	1
LmjF.03.0400	+	3	130894	128062	0	1
LmjF.03.0400	+	3	128987	128062	0	1
LmjF.03.0400	+	3	128193	128062	0	1
LmjF.03.0410	+	3	135874	133821	2	2
LmjF.03.0410	+	3	134043	133821	0	2
LmjF.03.0410	+	3	135862	133821	1	0
LmjF.03.0410	+	3	135876	133821	0	1
LmjF.03.0410	+	3	135870	133821	0	1
LmjF.03.0420	+	3	142468	141880	0	1
LmjF.03.0420	+	3	142174	141880	1	2
LmjF.03.0430	+	3	143346	143259	1	0
LmjF.03.0430	+	3	143467	143259	0	2
LmjF.03.0440	+	3	144337	144210	0	1
LmjF.03.0440	+	3	144370	144210	0	1
LmjF.03.0440	+	3	144321	144210	3	1
LmjF.03.0440	+	3	144403	144210	1	0
LmjF.03.0440	+	3	144355	144210	0	1
LmjF.03.0440	+	3	144338	144210	1	0
LmjF.03.0440	+	3	144353	144210	0	2
LmjF.03.0440	+	3	144358	144210	66	97
LmjF.03.0440	+	3	144371	144210	1	0
LmjF.03.0440	+	3	144569	144210	1	2
LmjF.03.0440	+	3	144339	144210	4	2
LmjF.03.0440	+	3	144325	144210	1	3
LmjF.03.0440	+	3	144342	144210	0	1
LmjF.03.0440	+	3	144351	144210	41	58
LmjF.03.0440	+	3	144343	144210	3	2
LmjF.03.0440	+	3	144336	144210	29	21
LmjF.03.0440	+	3	144361	144210	2	2
LmjF.03.0440	+	3	144354	144210	1	2
LmjF.03.0440	+	3	144340	144210	1	0
LmjF.03.0440	+	3	144491	144210	0	2
LmjF.03.0440	+	3	144316	144210	5	0
LmjF.03.0440	+	3	144359	144210	1	3
LmjF.03.0440	+	3	144498	144210	0	1
LmjF.03.0440	+	3	144348	144210	1	4
LmjF.03.0440	+	3	144364	144210	0	1
LmjF.03.0450	+	3	150459	150134	1	0
LmjF.03.0450	+	3	151894	150134	0	1
LmjF.03.0450	+	3	150465	150134	1	0
LmjF.03.0450	+	3	150941	150134	0	1
LmjF.03.0450	+	3	150464	150134	1	0
LmjF.03.0450	+	3	151970	150134	0	1
LmjF.03.0450	+	3	150360	150134	1	0
LmjF.03.0450	+	3	151465	150134	0	1
LmjF.03.0450	+	3	150176	150134	1	0
LmjF.03.0460	+	3	159654	158557	1	0
LmjF.03.0460	+	3	160372	158557	1	0
LmjF.03.0460	+	3	160168	158557	0	3
LmjF.03.0460	+	3	160164	158557	0	1
LmjF.03.0460	+	3	160456	158557	0	2
LmjF.03.0470	+	3	167455	166306	0	1
LmjF.03.0470	+	3	166619	166306	1	1
LmjF.03.0470	+	3	166633	166306	0	2
LmjF.03.0470	+	3	167310	166306	0	1
LmjF.03.0480	+	3	171792	170908	0	1
LmjF.03.0490	+	3	176202	175634	50	74
LmjF.03.0490	+	3	176360	175634	0	1
LmjF.03.0490	+	3	176550	175634	0	1
LmjF.03.0490	+	3	176344	175634	0	1
LmjF.03.0490	+	3	176200	175634	0	1
LmjF.03.0490	+	3	176214	175634	1	2
LmjF.03.0490	+	3	176356	175634	1	0
LmjF.03.0490	+	3	176204	175634	0	3
LmjF.03.0500	+	3	179023	178688	0	1
LmjF.03.0500	+	3	179172	178688	0	1
LmjF.03.0500	+	3	181127	178688	0	2
LmjF.03.0500	+	3	179632	178688	0	1
LmjF.03.0500	+	3	180530	178688	0	1
LmjF.03.0500	+	3	180535	178688	0	2
LmjF.03.0520	+	3	192354	192013	1	1
LmjF.03.0520	+	3	192647	192013	4	0
LmjF.03.0520	+	3	192375	192013	1	2
LmjF.03.0520	+	3	193304	192013	0	1
LmjF.03.0520	+	3	192363	192013	0	1
LmjF.03.0520	+	3	192380	192013	3	3
LmjF.03.0530	+	3	200533	200247	1	0
LmjF.03.0530	+	3	201000	200247	1	0
LmjF.03.0540	+	3	204366	203145	1	0
LmjF.03.0540	+	3	204023	203145	1	0
LmjF.03.0540	+	3	203767	203145	0	1
LmjF.03.0540	+	3	203508	203145	0	1
LmjF.03.0540	+	3	203373	203145	1	0
LmjF.03.0550	+	3	209229	208830	0	1
LmjF.03.0550	+	3	209082	208830	0	1
LmjF.03.0550	+	3	209251	208830	2	0
LmjF.03.0550	+	3	209245	208830	2	1
LmjF.03.0550	+	3	209109	208830	0	1
LmjF.03.0550	+	3	209236	208830	2	1
LmjF.03.0560	+	3	213396	212455	2	2
LmjF.03.0560	+	3	213398	212455	4	2
LmjF.03.0560	+	3	213164	212455	0	1
LmjF.03.0560	+	3	213404	212455	2	0
LmjF.03.0560	+	3	213226	212455	0	1
LmjF.03.0560	+	3	213184	212455	5	7
LmjF.03.0560	+	3	213402	212455	0	2
LmjF.03.0560	+	3	213175	212455	0	1
LmjF.03.0560	+	3	213172	212455	0	2
LmjF.03.0560	+	3	213178	212455	0	1
LmjF.03.0560	+	3	213167	212455	0	2
LmjF.03.0560	+	3	213400	212455	6	0
LmjF.03.0560	+	3	213191	212455	0	1
LmjF.03.0560	+	3	214383	212455	0	1
LmjF.03.0560	+	3	213875	212455	1	0
LmjF.03.0570	+	3	216175	216059	0	1
LmjF.03.0570	+	3	216126	216059	2	2
LmjF.03.0570	+	3	216164	216059	1	2
LmjF.03.0570	+	3	216061	216059	0	1
LmjF.03.0570	+	3	216177	216059	1	1
LmjF.03.0570	+	3	216122	216059	0	1
LmjF.03.0570	+	3	216172	216059	1	1
LmjF.03.0580	+	3	217924	217057	3	3
LmjF.03.0580	+	3	217913	217057	0	1
LmjF.03.0580	+	3	217933	217057	1	5
LmjF.03.0580	+	3	217620	217057	1	0
LmjF.03.0580	+	3	217459	217057	0	1
LmjF.03.0590	+	3	223281	223109	2	2
LmjF.03.0590	+	3	223267	223109	1	0
LmjF.03.0590	+	3	223290	223109	0	1
LmjF.03.0600	+	3	225626	224936	0	1
LmjF.03.0600	+	3	225563	224936	0	1
LmjF.03.0600	+	3	225628	224936	1	0
LmjF.03.0600	+	3	225309	224936	2	0
LmjF.03.0600	+	3	225634	224936	2	0
LmjF.03.0600	+	3	225642	224936	1	0
LmjF.03.0600	+	3	225363	224936	2	0
LmjF.03.0600	+	3	225612	224936	0	1
LmjF.03.0600	+	3	225357	224936	0	1
LmjF.03.0610	+	3	227999	227509	1	0
LmjF.03.0610	+	3	227972	227509	0	1
LmjF.03.0610	+	3	227583	227509	0	1
LmjF.03.0610	+	3	227997	227509	9	12
LmjF.03.0610	+	3	227838	227509	1	0
LmjF.03.0610	+	3	227657	227509	1	0
LmjF.03.0620	+	3	231310	230724	1	0
LmjF.03.0620	+	3	232265	230724	1	0
LmjF.03.0620	+	3	231703	230724	0	1
LmjF.03.0620	+	3	231765	230724	1	0
LmjF.03.0620	+	3	231847	230724	0	1
LmjF.03.0620	+	3	232230	230724	1	0
LmjF.03.0620	+	3	231776	230724	0	1
LmjF.03.0620	+	3	231625	230724	1	0
LmjF.03.0620	+	3	231764	230724	1	2
LmjF.03.0620	+	3	231752	230724	2	0
LmjF.03.0630	+	3	233412	233336	1	1
LmjF.03.0630	+	3	233506	233336	0	1
LmjF.03.0630	+	3	233466	233336	0	1
LmjF.03.0630	+	3	233513	233336	2	0
LmjF.03.0630	+	3	233524	233336	0	1
LmjF.03.0630	+	3	233508	233336	4	2
LmjF.03.0630	+	3	233455	233336	2	2
LmjF.03.0630	+	3	233503	233336	0	1
LmjF.03.0640	+	3	237090	235976	0	1
LmjF.03.0640	+	3	237099	235976	0	2
LmjF.03.0650	+	3	241807	241122	1	0
LmjF.03.0650	+	3	241955	241122	0	1
LmjF.03.0650	+	3	241751	241122	6	0
LmjF.03.0650	+	3	241753	241122	0	2
LmjF.03.0650	+	3	241987	241122	0	1
LmjF.03.0650	+	3	241749	241122	4	2
LmjF.03.0650	+	3	241828	241122	0	1
LmjF.03.0650	+	3	241165	241122	1	0
LmjF.03.0650	+	3	241794	241122	0	3
LmjF.03.0650	+	3	241755	241122	2	0
LmjF.03.0650	+	3	241747	241122	2	2
LmjF.03.0650	+	3	241763	241122	0	1
LmjF.03.0660	+	3	244806	244586	0	2
LmjF.03.0660	+	3	244810	244586	0	3
LmjF.03.0660	+	3	244711	244586	0	1
LmjF.03.0660	+	3	244707	244586	0	1
LmjF.03.0670	+	3	247188	246858	0	1
LmjF.03.0670	+	3	247701	246858	0	1
LmjF.03.0680	+	3	258817	257889	0	1
LmjF.03.0680	+	3	258521	257889	0	1
LmjF.03.0690	-	3	259719	260160	3	5
LmjF.03.0690	-	3	259977	260160	1	0
LmjF.03.0690	-	3	259788	260160	1	0
LmjF.03.0690	-	3	259732	260160	0	2
LmjF.03.0710	-	3	276265	276896	0	1
LmjF.03.0710	-	3	276259	276896	0	1
LmjF.03.0710	-	3	276404	276896	0	2
LmjF.03.0720	-	3	278077	278247	1	0
LmjF.03.0720	-	3	278105	278247	0	1
LmjF.03.0720	-	3	278169	278247	0	1
LmjF.03.0730	-	3	282254	283111	0	1
LmjF.03.0730	-	3	282240	283111	1	0
LmjF.03.0730	-	3	282074	283111	1	5
LmjF.03.0730	-	3	282069	283111	1	1
LmjF.03.0740	-	3	284610	285201	5	3
LmjF.03.0740	-	3	284620	285201	1	1
LmjF.03.0750	-	3	285947	286148	1	0
LmjF.03.0750	-	3	285941	286148	0	1
LmjF.03.0750	-	3	285966	286148	0	2
LmjF.03.0750	-	3	285945	286148	1	0
LmjF.03.0750	-	3	285936	286148	1	0
LmjF.03.0750	-	3	285951	286148	0	1
LmjF.03.0760	-	3	289075	289276	4	0
LmjF.03.0760	-	3	289042	289276	0	2
LmjF.03.0760	-	3	289082	289276	1	1
LmjF.03.0770	-	3	290875	291071	0	1
LmjF.03.0770	-	3	290470	291071	1	0
LmjF.03.0770	-	3	290887	291071	0	1
LmjF.03.0790	-	3	303490	304660	36	44
LmjF.03.0790	-	3	304485	304660	0	1
LmjF.03.0790	-	3	304478	304660	0	1
LmjF.03.0790	-	3	304498	304660	2	0
LmjF.03.0790	-	3	303502	304660	3	0
LmjF.03.0800	-	3	306484	306693	0	1
LmjF.03.0810	-	3	315030	315210	0	1
LmjF.03.0810	-	3	315038	315210	0	1
LmjF.03.0810	-	3	315044	315210	1	0
LmjF.03.0810	-	3	315017	315210	0	2
LmjF.03.0830	-	3	328913	329558	1	1
LmjF.03.0830	-	3	328638	329558	0	1
LmjF.03.0830	-	3	328772	329558	1	0
LmjF.03.0830	-	3	328879	329558	0	1
LmjF.03.0830	-	3	328790	329558	1	1
LmjF.03.0840	-	3	331486	331870	1	0
LmjF.03.0840	-	3	331572	331870	0	1
LmjF.03.0840	-	3	331323	331870	0	1
LmjF.03.0840	-	3	331325	331870	5	5
LmjF.03.0840	-	3	331320	331870	1	0
LmjF.03.0840	-	3	331766	331870	0	1
LmjF.03.0860	-	3	343530	343741	0	1
LmjF.03.0860	-	3	343585	343741	0	2
LmjF.03.0870	-	3	348949	349087	1	1
LmjF.03.0880	-	3	354030	354239	2	3
LmjF.03.0880	-	3	354042	354239	1	0
LmjF.03.0880	-	3	354038	354239	0	1
LmjF.03.0880	-	3	353298	354239	0	1
LmjF.03.0890	-	3	360889	360958	0	1
LmjF.03.0890	-	3	360925	360958	1	0
LmjF.03.0890	-	3	360749	360958	1	0
LmjF.03.0890	-	3	360864	360958	0	1
LmjF.03.0890	-	3	360939	360958	0	1
LmjF.03.0900	-	3	364711	365405	3	1
LmjF.03.0900	-	3	364716	365405	2	5
LmjF.03.0900	-	3	364720	365405	0	1
LmjF.03.0900	-	3	364539	365405	0	1
LmjF.03.0900	-	3	364725	365405	0	1
LmjF.03.0910	-	3	367594	367693	1	0
LmjF.03.0910	-	3	367181	367693	3	2
LmjF.03.0910	-	3	367207	367693	1	1
LmjF.03.0910	-	3	367606	367693	0	2
LmjF.03.0910	-	3	367193	367693	0	2
LmjF.03.0910	-	3	367191	367693	4	1
LmjF.03.0910	-	3	367209	367693	0	1
LmjF.03.0910	-	3	367187	367693	0	1
LmjF.03.0920	-	3	368832	369180	0	1
LmjF.03.0920	-	3	368762	369180	0	1
LmjF.03.0930	-	3	370594	370900	3	3
LmjF.03.0930	-	3	370582	370900	1	0
LmjF.03.0930	-	3	370116	370900	0	1
LmjF.03.0930	-	3	370586	370900	1	0
LmjF.03.0930	-	3	370492	370900	1	0
LmjF.03.0930	-	3	370599	370900	0	1
LmjF.03.0930	-	3	370104	370900	1	3
LmjF.03.0930	-	3	370497	370900	0	1
LmjF.03.0930	-	3	370604	370900	0	1
LmjF.03.0940	-	3	373453	373619	0	1
LmjF.03.0940	-	3	373398	373619	0	1
LmjF.03.0940	-	3	373457	373619	1	0
LmjF.03.0940	-	3	373461	373619	3	2
LmjF.03.0940	-	3	373458	373619	1	0
LmjF.03.0940	-	3	373448	373619	1	2
LmjF.03.0940	-	3	373455	373619	0	1
LmjF.03.0940	-	3	373418	373619	4	10
LmjF.03.0950	-	3	375374	376091	1	0
LmjF.03.0950	-	3	375072	376091	2	2
LmjF.03.0950	-	3	375288	376091	1	0
LmjF.03.0950	-	3	375088	376091	1	0
LmjF.03.0950	-	3	375364	376091	1	3
LmjF.03.0950	-	3	375082	376091	0	1
LmjF.03.0950	-	3	375388	376091	1	1
LmjF.03.0950	-	3	375093	376091	1	1
LmjF.03.0950	-	3	375369	376091	1	1
LmjF.03.0950	-	3	375968	376091	0	1
LmjF.03.0960	-	3	378415	378656	1	0
LmjF.03.0960	-	3	378432	378656	2	2
LmjF.03.0970	-	3	379355	379512	1	0
LmjF.03.0970	-	3	379342	379512	1	2
LmjF.03.0980	-	3	380932	381259	1	1
LmjF.03.0980	-	3	380948	381259	7	6
LmjF.03.0980	-	3	381156	381259	1	2
LmjF.03.0980	-	3	381180	381259	0	2
LmjF.03.0980	-	3	381007	381259	2	0
LmjF.03.0980	-	3	380945	381259	1	0
LmjF.03.0980	-	3	381223	381259	0	1
LmjF.03.0980	-	3	380995	381259	0	1
LmjF.03.0980	-	3	381163	381259	1	1
LmjF.03.0980	-	3	380939	381259	1	0
LmjF.03.0980	-	3	380934	381259	10	10
LmjF.04_338	+	4	106199	105734	0	1
LmjF.04_338	+	4	106286	105734	2	0
LmjF.04_338	+	4	106268	105734	2	2
LmjF.04_338	+	4	106277	105734	0	1
LmjF.04_338	+	4	106060	105734	1	0
LmjF.04_338	+	4	106132	105734	2	7
LmjF.04_338	+	4	106293	105734	1	0
LmjF.04_338	+	4	106313	105734	28	70
LmjF.04_338	+	4	106239	105734	1	0
LmjF.04_338	+	4	106347	105734	0	1
LmjF.04_338	+	4	106274	105734	0	1
LmjF.04_338	+	4	106271	105734	23	46
LmjF.04_338	+	4	105867	105734	0	1
LmjF.04_338	+	4	106289	105734	0	4
LmjF.04_338	+	4	106315	105734	0	1
LmjF.04_351	-	4	169787	170437	1	0
LmjF.04_351	-	4	169700	170437	0	1
LmjF.04_351	-	4	170232	170437	3	1
LmjF.04_351	-	4	169738	170437	2	1
LmjF.04_351	-	4	170316	170437	1	0
LmjF.04_351	-	4	170226	170437	3	5
LmjF.04_351	-	4	169715	170437	0	1
LmjF.04_351	-	4	170230	170437	3	2
LmjF.04_351	-	4	169610	170437	0	1
LmjF.04_353	-	4	176435	178489	0	1
LmjF.04_353	-	4	176428	178489	0	1
LmjF.04_353	-	4	176099	178489	0	1
LmjF.04_353	-	4	176535	178489	2	1
LmjF.04_353	-	4	177047	178489	1	0
LmjF.04_353	-	4	176530	178489	2	7
LmjF.04_360	-	4	199581	200555	0	1
LmjF.04_360	-	4	200413	200555	0	2
LmjF.04_368	-	4	237792	238082	1	0
LmjF.04_381	-	4	277255	277314	0	2
LmjF.04_381	-	4	276930	277314	2	2
LmjF.04_381	-	4	277253	277314	1	0
LmjF.04_381	-	4	276939	277314	1	0
LmjF.04_381	-	4	276944	277314	1	0
LmjF.04_421	-	4	397029	397165	1	0
LmjF.04_440	-	4	456658	457135	1	1
LmjF.04_440	-	4	456670	457135	3	1
LmjF.04_440	-	4	456498	457135	1	0
LmjF.04_440	-	4	456659	457135	7	15
LmjF.04_440	-	4	456714	457135	1	1
LmjF.04_440	-	4	457113	457135	1	0
LmjF.04_440	-	4	456706	457135	0	1
LmjF.04_440	-	4	456689	457135	1	0
LmjF.04_440	-	4	456675	457135	2	0
LmjF.04_440	-	4	456673	457135	1	0
LmjF.04_440	-	4	456515	457135	0	1
LmjF.04_440	-	4	456532	457135	6	9
LmjF.04.0010	+	4	8421	7708	0	2
LmjF.04.0010	+	4	8435	7708	2	0
LmjF.04.0010	+	4	8452	7708	4	2
LmjF.04.0010	+	4	8440	7708	2	0
LmjF.04.0010	+	4	8468	7708	0	2
LmjF.04.0010	+	4	9159	7708	0	1
LmjF.04.0010	+	4	8449	7708	4	6
LmjF.04.0020	+	4	12260	10688	0	1
LmjF.04.0020	+	4	12236	10688	2	3
LmjF.04.0020	+	4	12244	10688	1	2
LmjF.04.0020	+	4	10753	10688	0	1
LmjF.04.0020	+	4	10734	10688	0	1
LmjF.04.0020	+	4	11014	10688	0	1
LmjF.04.0020	+	4	12239	10688	0	1
LmjF.04.0020	+	4	12246	10688	1	0
LmjF.04.0030	+	4	15375	14907	1	0
LmjF.04.0030	+	4	15386	14907	0	1
LmjF.04.0030	+	4	15440	14907	1	0
LmjF.04.0030	+	4	15371	14907	0	3
LmjF.04.0030	+	4	15382	14907	0	4
LmjF.04.0030	+	4	15362	14907	1	2
LmjF.04.0030	+	4	15366	14907	0	1
LmjF.04.0030	+	4	15290	14907	2	0
LmjF.04.0030	+	4	15814	14907	0	1
LmjF.04.0030	+	4	15301	14907	2	0
LmjF.04.0030	+	4	15373	14907	1	0
LmjF.04.0030	+	4	15277	14907	0	1
LmjF.04.0030	+	4	15292	14907	0	2
LmjF.04.0030	+	4	15457	14907	1	2
LmjF.04.0030	+	4	14997	14907	1	0
LmjF.04.0035	+	4	16282	16113	1	3
LmjF.04.0035	+	4	16223	16113	1	4
LmjF.04.0035	+	4	16277	16113	0	1
LmjF.04.0035	+	4	16187	16113	0	1
LmjF.04.0035	+	4	16270	16113	1	0
LmjF.04.0040	+	4	20861	17947	0	1
LmjF.04.0040	+	4	21744	17947	0	1
LmjF.04.0040	+	4	19094	17947	0	1
LmjF.04.0040	+	4	19961	17947	0	1
LmjF.04.0040	+	4	18749	17947	0	1
LmjF.04.0040	+	4	21736	17947	1	2
LmjF.04.0040	+	4	19920	17947	1	1
LmjF.04.0040	+	4	20613	17947	0	1
LmjF.04.0040	+	4	21201	17947	1	0
LmjF.04.0040	+	4	19063	17947	0	1
LmjF.04.0040	+	4	20774	17947	0	1
LmjF.04.0040	+	4	20804	17947	0	1
LmjF.04.0040	+	4	21733	17947	0	1
LmjF.04.0040	+	4	20006	17947	0	1
LmjF.04.0040	+	4	18601	17947	1	0
LmjF.04.0040	+	4	18660	17947	1	0
LmjF.04.0040	+	4	21770	17947	0	2
LmjF.04.0040	+	4	18612	17947	0	3
LmjF.04.0040	+	4	20647	17947	1	0
LmjF.04.0040	+	4	21641	17947	0	1
LmjF.04.0040	+	4	18801	17947	0	2
LmjF.04.0045	+	4	23363	22673	2	4
LmjF.04.0045	+	4	23377	22673	72	132
LmjF.04.0045	+	4	22959	22673	0	1
LmjF.04.0045	+	4	23425	22673	1	0
LmjF.04.0045	+	4	23399	22673	1	0
LmjF.04.0045	+	4	23078	22673	1	0
LmjF.04.0045	+	4	23140	22673	1	1
LmjF.04.0045	+	4	22852	22673	0	2
LmjF.04.0045	+	4	23110	22673	0	1
LmjF.04.0045	+	4	23361	22673	1	0
LmjF.04.0050	+	4	27092	25420	1	0
LmjF.04.0050	+	4	27107	25420	3	4
LmjF.04.0050	+	4	27033	25420	1	2
LmjF.04.0050	+	4	27207	25420	2	0
LmjF.04.0050	+	4	27103	25420	1	0
LmjF.04.0050	+	4	25613	25420	1	0
LmjF.04.0050	+	4	25952	25420	0	1
LmjF.04.0050	+	4	27085	25420	7	4
LmjF.04.0050	+	4	25849	25420	0	1
LmjF.04.0050	+	4	27219	25420	1	0
LmjF.04.0050	+	4	25889	25420	1	0
LmjF.04.0050	+	4	27081	25420	0	1
LmjF.04.0050	+	4	27017	25420	0	1
LmjF.04.0050	+	4	26660	25420	0	1
LmjF.04.0050	+	4	27119	25420	0	1
[truncated: 63,535 more rows]
